# Supplementary material for: Identification of a genetically defined ultra-high-risk group in relapsed pediatric T-lymphoblastic leukemia
Source: Blood Cancer J. 2017 Feb 3;7(2):e523–. doi: 10.1038/bcj.2017.3 (PMC5386337; doi:10.1038/bcj.2017.3)
Supplement: Supplementary Table 1 [file bcj20173x7.xlsx]

## Sheet: a
Suppl. Tab. 1 Clinical characteristics of the patients analysed in the study in comparison to the remaining patients from the cohort (not analysed); A) initial diagnosis cohort (n=147), B) relapse cohort (n=66); NA - missing data; MRD (minimal residual disease) information after induction (TP1) and consolidation treatment (TP2); Risk Group - risk group assignment in AIEOP-BFM ALL 2000 defined as …
		Analyzed		Not Analyzed
a	Characterisctics	#	(%)	#	(%)
	Total	147		768
	Gender				p=0.226
	male	113	0.768707	551	0.717448
	female	34	0.231293	217	0.282552
	Age at diagnosis				p=0.418
	1-9 Jahre	74	0.503401	415	0.540365
	≥10 Jahre	73	0.496599	353	0.459635
	WBC				p=0.001
	WBC<10000	16	0.108844	129	0.167969
	WBC 10000-49999	31	0.210884	224	0.291667
	WBC 50000-99999	22	0.14966	141	0.183594
	WBC≥100000	78	0.530612	274	0.356771
	Prednisone Response				p=0.347
	NA	3	0.0204082	18	0.0234375
	Good	85	0.578231	475	0.61849
	Poor	59	0.401361	275	0.358073
	Risk Group				p=0.693
	SR	16	0.108844	16	0.0208333
	MR	70	0.47619	70	0.0911458
	HR	61	0.414966	61	0.0794271
	MRD at TP1				p=0.179
	NA	25	0.170068	101	0.13151
	negativ	20	0.136054	143	0.186198
	10E-4/5	46	0.312925	199	0.259115
	≥10E-3	56	0.380952	325	0.423177
	MRD at TP2				p=0.069
	NA	19	0.129252	96	0.125
	<10E-3	117	0.795918	572	0.744792
	≥10E-3	11	0.0748299	100	0.130208
	Immunophenotype				p=0.937
	NA	3	0.0204082	36	0.046875
	pre-T-ALL	41	0.278912	213	0.277344
	cortical T	85	0.578231	435	0.566406
	mature T-ALL	18	0.122449	84	0.109375

## Sheet: b
Suppl. Tab. 1 Clinical characteristics of the patients analysed in the study in comparison to the remaining patients from the cohort (not analysed); A) initial diagnosis cohort (n=147), B) relapse cohort (n=66); NA - missing data; MRD (minimal residual disease) information after induction (TP1) and consolidation treatment (TP2); Risk Group - risk group assignment in AIEOP-BFM ALL 2000 defined as …
		Analyzed		Not Analyzed
b	Characterisctics	#	(%)	#	(%)
	Total	66		149
	Gender				p=0.663
	male	51	0.772727	111	0.744966
	female	15	0.227273	38	0.255034
	Immunophenotype				p=0.544
	pre-T-ALL	14	0.212121	38	0.255034
	cortical T	25	0.378788	45	0.302013
	mature T-ALL	27	0.409091	66	0.442953
	Time to relapse				p=0.625
	very early	33	0.5	83	0.557047
	early	17	0.257576	38	0.255034
	late	16	0.242424	28	0.187919
	Site of relapse				p=0.912
	BM isolated	47	0.712121	105	0.704698
	BM combined	19	0.287879	44	0.295302
	Response				p=0.984
	early	23	0.348485	46	0.368
	normal/late	20	0.30303	38	0.368932
	nonresponse	18	0.272727	41	0.630769
	NA	25	0.378788	24
	Outcome				p=0.957
	CCR	17	0.257576	32	0.214765
	death in CR	8	0.121212	15	0.100671
	secondary malignancy	1	0.0151515	2	0.0134228
	second relapse	18	0.272727	47	0.315436
	non-response	18	0.272727	42	0.281879
	induction death	4	0.0606061	11	0.0738255
	Remission status				p=0.751
	CR achieved	44	0.666667	96	0.644295
	no CR achieved	22	0.333333	53	0.355705
	HSCT				p=0.339
	no HSCT	29	0.439394	75	0.506757
	HSCT	37	0.560606	72	0.486486
	NA	-	-	2	-
