# Supplementary material for: Identification of a genetically defined ultra-high-risk group in relapsed pediatric T-lymphoblastic leukemia
Source: Blood Cancer J. 2017 Feb 3;7(2):e523–. doi: 10.1038/bcj.2017.3 (PMC5386337; doi:10.1038/bcj.2017.3)
Supplement: Supplementary Table 2 [file bcj20173x8.xlsx]

## Sheet: AllTracks
Suppl. Tab. 2 Haloplex bedfiles for: All Tracks, Covered Regions, Designed Regions and Amplicons
Chr	Start	End	Gene
chr17	67243667	67243795	ABCA5
chr17	67244392	67244468	ABCA5
chr17	67246035	67246135	ABCA5
chr17	67246602	67246772	ABCA5
chr17	67247877	67248017	ABCA5
chr17	67249703	67249818	ABCA5
chr17	67249924	67250020	ABCA5
chr17	67250445	67250641	ABCA5
chr17	67251673	67251785	ABCA5
chr17	67251863	67252001	ABCA5
chr17	67252287	67252434	ABCA5
chr17	67255836	67255948	ABCA5
chr17	67256468	67256563	ABCA5
chr17	67257255	67257410	ABCA5
chr17	67257765	67257899	ABCA5
chr17	67260865	67261056	ABCA5
chr17	67264073	67264207	ABCA5
chr17	67266743	67266901	ABCA5
chr17	67267292	67267443	ABCA5
chr17	67270089	67270279	ABCA5
chr17	67273771	67273993	ABCA5
chr17	67280083	67280223	ABCA5
chr17	67282028	67282188	ABCA5
chr17	67282351	67282462	ABCA5
chr17	67283743	67283902	ABCA5
chr17	67285307	67285447	ABCA5
chr17	67285992	67286188	ABCA5
chr17	67287346	67287477	ABCA5
chr17	67290785	67290864	ABCA5
chr17	67293321	67293510	ABCA5
chr17	67297269	67297437	ABCA5
chr17	67298848	67299057	ABCA5
chr17	67300799	67300961	ABCA5
chr17	67302855	67303105	ABCA5
chr17	67304410	67304519	ABCA5
chr17	67305392	67305574	ABCA5
chr17	67309222	67309447	ABCA5
chr17	67310444	67310566	ABCA5
chr9	133738149	133738422	ABL1
chr9	133747515	133747600	ABL1
chr9	133748246	133748424	ABL1
chr9	133750254	133750439	ABL1
chr9	133753801	133753954	ABL1
chr9	133755454	133755544	ABL1
chr11	47261656	47261810	ACP2
chr11	47264263	47264459	ACP2
chr11	47264558	47264685	ACP2
chr11	47264779	47264882	ACP2
chr11	47266275	47266428	ACP2
chr11	47266760	47266819	ACP2
chr11	47266845	47266955	ACP2
chr11	47267014	47267133	ACP2
chr11	47267189	47267395	ACP2
chr11	47269109	47269288	ACP2
chr11	47269578	47269694	ACP2
chr11	47270025	47270075	ACP2
chr11	47270216	47270350	ACP2
chr12	49162363	49162509	ADCY6
chr12	49162709	49162854	ADCY6
chr12	49164538	49164763	ADCY6
chr12	49165482	49165766	ADCY6
chr12	49166067	49166217	ADCY6
chr12	49166280	49166336	ADCY6
chr12	49167241	49167440	ADCY6
chr12	49167712	49167891	ADCY6
chr12	49168174	49168311	ADCY6
chr12	49168463	49168571	ADCY6
chr12	49168729	49168847	ADCY6
chr12	49169075	49169243	ADCY6
chr12	49169445	49169491	ADCY6
chr12	49169735	49169884	ADCY6
chr12	49169981	49170143	ADCY6
chr12	49170200	49170379	ADCY6
chr12	49170876	49171024	ADCY6
chr12	49171182	49171314	ADCY6
chr12	49171387	49171529	ADCY6
chr12	49171880	49172050	ADCY6
chr12	49176343	49177227	ADCY6
chr4	87869675	87869733	AFF1
chr4	87928549	87928586	AFF1
chr4	87967307	87967448	AFF1
chr4	87967836	87968756	AFF1
chr4	87970793	87970924	AFF1
chr4	88005261	88005326	AFF1
chr4	88011125	88011232	AFF1
chr4	88012934	88012991	AFF1
chr4	88016056	88016131	AFF1
chr4	88026769	88026844	AFF1
chr4	88026949	88027007	AFF1
chr4	88029300	88029477	AFF1
chr4	88035508	88036461	AFF1
chr4	88046178	88046305	AFF1
chr4	88047240	88047498	AFF1
chr4	88048167	88048279	AFF1
chr4	88048784	88048865	AFF1
chr4	88052224	88052381	AFF1
chr4	88052934	88053026	AFF1
chr4	88053412	88053570	AFF1
chr4	88055612	88055856	AFF1
chr4	88056721	88056863	AFF1
chr9	112542758	112542823	AKAP2
chr9	112629760	112629861	AKAP2
chr9	112642820	112642971	AKAP2
chr9	112686004	112686139	AKAP2
chr9	112687330	112687372	AKAP2
chr9	112694196	112694318	AKAP2
chr9	112778223	112778329	AKAP2
chr9	112810969	112811145	AKAP2
chr9	112852650	112852706	AKAP2
chr9	112898396	112900829	AKAP2
chr9	112918588	112918787	AKAP2
chr9	112924363	112924422	AKAP2
chr9	112930668	112930787	AKAP2
chr12	4724894	4725070	AKAP3
chr12	4735651	4737981	AKAP3
chr12	4747256	4747372	AKAP3
chr19	15465715	15466191	AKAP8
chr19	15469767	15469883	AKAP8
chr19	15471648	15471799	AKAP8
chr19	15472488	15472643	AKAP8
chr19	15472910	15473072	AKAP8
chr19	15479035	15479143	AKAP8
chr19	15480946	15481000	AKAP8
chr19	15482752	15482819	AKAP8
chr19	15483018	15483168	AKAP8
chr19	15483651	15484161	AKAP8
chr19	15484586	15484886	AKAP8
chr19	15485403	15485456	AKAP8
chr19	15487776	15487835	AKAP8
chr19	15490513	15490552	AKAP8
chr14	105236667	105236767	AKT1
chr14	105237071	105237194	AKT1
chr14	105238691	105238799	AKT1
chr14	105239204	105239439	AKT1
chr14	105239577	105239726	AKT1
chr14	105239781	105239927	AKT1
chr14	105240238	105240327	AKT1
chr14	105241264	105241350	AKT1
chr14	105241402	105241554	AKT1
chr14	105241978	105242146	AKT1
chr14	105242985	105243117	AKT1
chr14	105246414	105246563	AKT1
chr14	105258924	105258990	AKT1
chr2	29416079	29416798	ALK
chr2	29419625	29419736	ALK
chr2	29420397	29420552	ALK
chr2	29430026	29430148	ALK
chr2	29430900	29430921	ALK
chr2	29432641	29432754	ALK
chr2	29436839	29436957	ALK
chr2	29443561	29443711	ALK
chr2	29443843	29444113	ALK
chr2	29445199	29445284	ALK
chr2	29445372	29445483	ALK
chr2	29446197	29446404	ALK
chr2	29448316	29448441	ALK
chr2	29449777	29449950	ALK
chr2	29450429	29450548	ALK
chr2	29451739	29451942	ALK
chr2	29455159	29455324	ALK
chr2	29456420	29456572	ALK
chr2	29462535	29462706	ALK
chr2	29473960	29474143	ALK
chr2	29497954	29498103	ALK
chr2	29498257	29498372	ALK
chr2	29519743	29519933	ALK
chr2	29541159	29541280	ALK
chr2	29543606	29543758	ALK
chr2	29551205	29551357	ALK
chr2	29606587	29606735	ALK
chr2	29754770	29754992	ALK
chr2	29917705	29917890	ALK
chr2	29940429	29940573	ALK
chr2	30142848	30143535	ALK
chr17	7942463	7942630	ALOX15B
chr17	7942693	7942933	ALOX15B
chr17	7943209	7943311	ALOX15B
chr17	7945676	7945819	ALOX15B
chr17	7946088	7946212	ALOX15B
chr17	7948136	7948329	ALOX15B
chr17	7948545	7948712	ALOX15B
chr17	7948790	7949014	ALOX15B
chr17	7949975	7950082	ALOX15B
chr17	7950214	7950404	ALOX15B
chr17	7950565	7950707	ALOX15B
chr17	7950871	7950992	ALOX15B
chr17	7951052	7951243	ALOX15B
chr17	7951693	7951893	ALOX15B
chr10	61802438	61802527	ANK3
chr10	61813424	61813495	ANK3
chr10	61815405	61815806	ANK3
chr10	61819087	61819198	ANK3
chr10	61819445	61819801	ANK3
chr10	61822858	61823022	ANK3
chr10	61823904	61824056	ANK3
chr10	61827682	61827777	ANK3
chr10	61828384	61836216	ANK3
chr10	61840208	61840388	ANK3
chr10	61841242	61841290	ANK3
chr10	61841897	61841944	ANK3
chr10	61842362	61842505	ANK3
chr10	61843239	61843385	ANK3
chr10	61844226	61844598	ANK3
chr10	61844904	61845021	ANK3
chr10	61846424	61846652	ANK3
chr10	61847894	61848126	ANK3
chr10	61865652	61865827	ANK3
chr10	61867935	61868054	ANK3
chr10	61868577	61868822	ANK3
chr10	61871481	61871534	ANK3
chr10	61873972	61874099	ANK3
chr10	61894018	61894141	ANK3
chr10	61898680	61898855	ANK3
chr10	61900099	61900135	ANK3
chr10	61903938	61903971	ANK3
chr10	61905715	61905789	ANK3
chr10	61926338	61926421	ANK3
chr10	61926571	61926664	ANK3
chr10	61932055	61932171	ANK3
chr10	61932647	61932766	ANK3
chr10	61932835	61932954	ANK3
chr10	61941076	61941195	ANK3
chr10	61946364	61946387	ANK3
chr10	61946462	61946680	ANK3
chr10	61955892	61956011	ANK3
chr10	61956274	61956393	ANK3
chr10	61958087	61958305	ANK3
chr10	61959876	61960031	ANK3
chr10	61962749	61962868	ANK3
chr10	61965539	61965658	ANK3
chr10	61967783	61968001	ANK3
chr10	61973159	61973278	ANK3
chr10	61994435	61994554	ANK3
chr10	62021606	62021725	ANK3
chr10	62023582	62023788	ANK3
chr10	62029878	62029997	ANK3
chr10	62038521	62038640	ANK3
chr10	62038797	62038916	ANK3
chr10	62039285	62039407	ANK3
chr10	62060066	62060122	ANK3
chr10	62149172	62149306	ANK3
chr10	62332212	62332295	ANK3
chr10	62374933	62374992	ANK3
chr10	62493010	62493087	ANK3
chr5	139781500	139781868	ANKHD1
chr5	139815678	139815852	ANKHD1
chr5	139818035	139818212	ANKHD1
chr5	139819693	139819861	ANKHD1
chr5	139820569	139820737	ANKHD1
chr5	139825316	139825570	ANKHD1
chr5	139828785	139828900	ANKHD1
chr5	139838199	139838457	ANKHD1
chr5	139838738	139838950	ANKHD1
chr5	139844241	139844371	ANKHD1
chr5	139851813	139851935	ANKHD1
chr5	139862154	139862262	ANKHD1
chr5	139864695	139864843	ANKHD1
chr5	139865163	139865327	ANKHD1
chr5	139866532	139866655	ANKHD1
chr5	139876094	139876873	ANKHD1
chr5	139884395	139884561	ANKHD1
chr5	139884696	139884828	ANKHD1
chr5	139885298	139885464	ANKHD1
chr5	139886409	139886572	ANKHD1
chr5	139887359	139887593	ANKHD1
chr5	139889211	139889407	ANKHD1
chr5	139889593	139889776	ANKHD1
chr5	139892402	139892518	ANKHD1
chr5	139892937	139893074	ANKHD1
chr5	139903640	139903835	ANKHD1
chr5	139905570	139906038	ANKHD1
chr5	139906502	139906669	ANKHD1
chr5	139907447	139907617	ANKHD1
chr5	139907758	139909391	ANKHD1
chr5	139910907	139910986	ANKHD1
chr5	139914936	139915133	ANKHD1
chr5	139916912	139917184	ANKHD1
chr5	139917660	139917856	ANKHD1
chr5	139918493	139918693	ANKHD1
chr5	139918933	139919013	ANKHD1
chr5	139921746	139921876	ANKHD1
chr5	139928480	139928671	ANKHD1
chr5	139928808	139928832	ANKHD1
chr5	140099012	140099062	ANKHD1
chr16	89334875	89335081	ANKRD11
chr16	89337214	89337327	ANKRD11
chr16	89341211	89341375	ANKRD11
chr16	89341490	89341609	ANKRD11
chr16	89345469	89352067	ANKRD11
chr16	89352436	89352604	ANKRD11
chr16	89354925	89355088	ANKRD11
chr16	89357022	89357246	ANKRD11
chr16	89357410	89357601	ANKRD11
chr16	89371603	89371762	ANKRD11
chr16	89383330	89383479	ANKRD11
chr10	81915598	81915678	ANXA11
chr10	81916154	81916264	ANXA11
chr10	81917386	81917529	ANXA11
chr10	81917712	81917791	ANXA11
chr10	81918845	81918961	ANXA11
chr10	81921680	81921794	ANXA11
chr10	81923094	81923171	ANXA11
chr10	81923279	81923379	ANXA11
chr10	81923798	81923909	ANXA11
chr10	81925829	81925963	ANXA11
chr10	81926635	81926750	ANXA11
chr10	81926971	81927079	ANXA11
chr10	81928714	81929124	ANXA11
chr10	81930545	81930681	ANXA11
chr10	81932552	81932627	ANXA11
chr5	112043404	112043589	APC
chr5	112090577	112090732	APC
chr5	112102012	112102117	APC
chr5	112102875	112103097	APC
chr5	112111315	112111444	APC
chr5	112116476	112116615	APC
chr5	112128132	112128236	APC
chr5	112136965	112137090	APC
chr5	112145812	112145862	APC
chr5	112151181	112151300	APC
chr5	112154652	112155051	APC
chr5	112157582	112157698	APC
chr5	112162794	112162954	APC
chr5	112163615	112163713	APC
chr5	112164542	112164679	APC
chr5	112170637	112170872	APC
chr5	112173239	112179833	APC
chr5	112192335	112192380	APC
chr5	112198194	112198243	APC
chrX	100742594	100742688	ARMCX4
chrX	100742984	100743096	ARMCX4
chrX	100743420	100750459	ARMCX4
chrX	100753121	100753186	ARMCX4
chr1	197053443	197053566	ASPM
chr1	197055922	197056112	ASPM
chr1	197057324	197057572	ASPM
chr1	197059049	197059224	ASPM
chr1	197059315	197059528	ASPM
chr1	197059969	197060181	ASPM
chr1	197061026	197061196	ASPM
chr1	197062171	197062401	ASPM
chr1	197063203	197063320	ASPM
chr1	197065117	197065304	ASPM
chr1	197069550	197074325	ASPM
chr1	197086908	197087123	ASPM
chr1	197091034	197091183	ASPM
chr1	197091278	197091441	ASPM
chr1	197091507	197091735	ASPM
chr1	197093229	197093471	ASPM
chr1	197093989	197094095	ASPM
chr1	197094165	197094331	ASPM
chr1	197097609	197097805	ASPM
chr1	197098306	197098457	ASPM
chr1	197099034	197099196	ASPM
chr1	197101404	197101492	ASPM
chr1	197102469	197102735	ASPM
chr1	197104215	197104382	ASPM
chr1	197108886	197109011	ASPM
chr1	197111450	197112950	ASPM
chr1	197113076	197113240	ASPM
chr1	197115260	197115577	ASPM
chr2	71163074	71163212	ATP6V1B1
chr2	71170608	71170853	ATP6V1B1
chr2	71185165	71185284	ATP6V1B1
chr2	71185452	71185566	ATP6V1B1
chr2	71186137	71186235	ATP6V1B1
chr2	71187058	71187218	ATP6V1B1
chr2	71188040	71188187	ATP6V1B1
chr2	71188715	71188833	ATP6V1B1
chr2	71189896	71190040	ATP6V1B1
chr2	71190281	71190452	ATP6V1B1
chr2	71190691	71190794	ATP6V1B1
chr2	71191557	71191682	ATP6V1B1
chr2	71191855	71192005	ATP6V1B1
chr2	71192077	71192261	ATP6V1B1
chr20	3451709	3452174	ATRN
chr20	3515889	3515993	ATRN
chr20	3520858	3520992	ATRN
chr20	3526398	3526547	ATRN
chr20	3527920	3528146	ATRN
chr20	3529806	3529995	ATRN
chr20	3540029	3540140	ATRN
chr20	3541298	3541562	ATRN
chr20	3542912	3543116	ATRN
chr20	3543845	3544020	ATRN
chr20	3545984	3546089	ATRN
chr20	3553367	3553608	ATRN
chr20	3556463	3556605	ATRN
chr20	3557495	3557654	ATRN
chr20	3559218	3559429	ATRN
chr20	3562771	3563011	ATRN
chr20	3564534	3564740	ATRN
chr20	3565283	3565537	ATRN
chr20	3571805	3571963	ATRN
chr20	3575115	3575229	ATRN
chr20	3577013	3577086	ATRN
chr20	3578542	3578657	ATRN
chr20	3581582	3581681	ATRN
chr20	3584741	3584919	ATRN
chr20	3596464	3596502	ATRN
chr20	3605147	3605229	ATRN
chr20	3614947	3615046	ATRN
chr20	3619464	3619592	ATRN
chr20	3624790	3624925	ATRN
chr20	3627359	3627504	ATRN
chr6	16306549	16307100	ATXN1
chr6	16326614	16328551	ATXN1
chr6	31606897	31607013	BAG6
chr6	31607266	31607433	BAG6
chr6	31607965	31608093	BAG6
chr6	31608151	31608315	BAG6
chr6	31608411	31608491	BAG6
chr6	31608558	31608725	BAG6
chr6	31608870	31609015	BAG6
chr6	31609086	31609209	BAG6
chr6	31609305	31609379	BAG6
chr6	31609542	31609732	BAG6
chr6	31609878	31610190	BAG6
chr6	31610595	31610902	BAG6
chr6	31611656	31611764	BAG6
chr6	31611848	31611981	BAG6
chr6	31612073	31612201	BAG6
chr6	31612291	31612389	BAG6
chr6	31612712	31612985	BAG6
chr6	31613173	31613391	BAG6
chr6	31614160	31614310	BAG6
chr6	31615357	31615631	BAG6
chr6	31616443	31616538	BAG6
chr6	31616677	31616751	BAG6
chr6	31616965	31617182	BAG6
chr6	31617276	31617414	BAG6
chr6	31619422	31619550	BAG6
chr16	88008711	88008819	BANP
chr16	88012185	88012308	BANP
chr16	88014631	88014743	BANP
chr16	88017655	88017875	BANP
chr16	88037890	88038027	BANP
chr16	88039685	88039881	BANP
chr16	88052023	88052283	BANP
chr16	88061078	88061266	BANP
chr16	88066704	88066861	BANP
chr16	88068918	88069010	BANP
chr16	88071568	88071627	BANP
chr16	88098862	88098948	BANP
chr16	88104988	88105545	BANP
chr16	88105664	88105828	BANP
chr16	88110185	88110277	BANP
chr3	52436293	52436447	BAP1
chr3	52436607	52436700	BAP1
chr3	52436784	52436966	BAP1
chr3	52437143	52437324	BAP1
chr3	52437421	52437920	BAP1
chr3	52438458	52438612	BAP1
chr3	52439115	52439320	BAP1
chr3	52439770	52439938	BAP1
chr3	52440258	52440402	BAP1
chr3	52440834	52440933	BAP1
chr3	52441179	52441342	BAP1
chr3	52441404	52441486	BAP1
chr3	52441963	52442103	BAP1
chr3	52442479	52442632	BAP1
chr3	52443559	52443634	BAP1
chr3	52443719	52443769	BAP1
chr3	52443847	52443904	BAP1
chr6	31606897	31607013	BAT3
chr6	31607266	31607433	BAT3
chr6	31607965	31608093	BAT3
chr6	31608151	31608315	BAT3
chr6	31608411	31608491	BAT3
chr6	31608558	31608725	BAT3
chr6	31608870	31609015	BAT3
chr6	31609086	31609209	BAT3
chr6	31609305	31609379	BAT3
chr6	31609542	31609732	BAT3
chr6	31609878	31610190	BAT3
chr6	31610595	31610902	BAT3
chr6	31611656	31611764	BAT3
chr6	31611848	31611981	BAT3
chr6	31612073	31612201	BAT3
chr6	31612291	31612416	BAT3
chr6	31612712	31612985	BAT3
chr6	31613173	31613391	BAT3
chr6	31614160	31614310	BAT3
chr6	31615357	31615631	BAT3
chr6	31616443	31616538	BAT3
chr6	31616677	31616751	BAT3
chr6	31616965	31617182	BAT3
chr6	31617276	31617414	BAT3
chr6	31619422	31619550	BAT3
chr14	99640477	99642542	BCL11B
chr14	99697671	99697904	BCL11B
chr14	99723797	99724186	BCL11B
chr14	99737487	99737565	BCL11B
chr6	136582237	136582263	BCLAF1
chr6	136582392	136582625	BCLAF1
chr6	136588156	136588323	BCLAF1
chr6	136589289	136589487	BCLAF1
chr6	136590564	136590760	BCLAF1
chr6	136593122	136593227	BCLAF1
chr6	136594209	136594335	BCLAF1
chr6	136596659	136596849	BCLAF1
chr6	136596970	136597656	BCLAF1
chr6	136598992	136599924	BCLAF1
chr6	136600890	136601014	BCLAF1
chrX	39909158	39909254	BCOR
chrX	39911351	39911663	BCOR
chrX	39913124	39913305	BCOR
chrX	39913498	39913596	BCOR
chrX	39914610	39914776	BCOR
chrX	39916397	39916584	BCOR
chrX	39921381	39921656	BCOR
chrX	39921988	39922334	BCOR
chrX	39922850	39923215	BCOR
chrX	39923578	39923862	BCOR
chrX	39930215	39930422	BCOR
chrX	39930879	39930953	BCOR
chrX	39931573	39934443	BCOR
chrX	39935696	39935795	BCOR
chrX	39936184	39936225	BCOR
chrX	39937086	39937192	BCOR
chrX	129139197	129139303	BCORL1
chrX	129146543	129146654	BCORL1
chrX	129146915	129150199	BCORL1
chrX	129154949	129155135	BCORL1
chrX	129156861	129156962	BCORL1
chrX	129158954	129159364	BCORL1
chrX	129162599	129162846	BCORL1
chrX	129168419	129168661	BCORL1
chrX	129171331	129171518	BCORL1
chrX	129173101	129173267	BCORL1
chrX	129184681	129184779	BCORL1
chrX	129185824	129186001	BCORL1
chrX	129189818	129190121	BCORL1
chr9	95475727	95475753	BICD2
chr9	95477425	95477755	BICD2
chr9	95480068	95480240	BICD2
chr9	95480810	95481874	BICD2
chr9	95482571	95483047	BICD2
chr9	95484927	95485100	BICD2
chr9	95491295	95491528	BICD2
chr9	95526776	95527036	BICD2
chr2	127806091	127806219	BIN1
chr2	127807986	127808108	BIN1
chr2	127808367	127808498	BIN1
chr2	127808719	127808829	BIN1
chr2	127809820	127809948	BIN1
chr2	127810987	127811031	BIN1
chr2	127811470	127811598	BIN1
chr2	127815038	127815187	BIN1
chr2	127816576	127816741	BIN1
chr2	127818161	127818226	BIN1
chr2	127819680	127819783	BIN1
chr2	127821136	127821232	BIN1
chr2	127821498	127821604	BIN1
chr2	127825728	127825841	BIN1
chr2	127826489	127826617	BIN1
chr2	127827560	127827676	BIN1
chr2	127828118	127828233	BIN1
chr2	127828327	127828402	BIN1
chr2	127834191	127834292	BIN1
chr2	127864425	127864529	BIN1
chr15	91290612	91290730	BLM
chr15	91292586	91293307	BLM
chr15	91295006	91295186	BLM
chr15	91298030	91298178	BLM
chr15	91303366	91303519	BLM
chr15	91303813	91304495	BLM
chr15	91306185	91306397	BLM
chr15	91308515	91308654	BLM
chr15	91310129	91310263	BLM
chr15	91312352	91312471	BLM
chr15	91312657	91312826	BLM
chr15	91326041	91326168	BLM
chr15	91328140	91328321	BLM
chr15	91333868	91334084	BLM
chr15	91337386	91337597	BLM
chr15	91341409	91341577	BLM
chr15	91346740	91346960	BLM
chr15	91347386	91347599	BLM
chr15	91352356	91352499	BLM
chr15	91354424	91354646	BLM
chr15	91358321	91358519	BLM
chr15	83926183	83926888	BNC1
chr15	83931692	83933577	BNC1
chr15	83935577	83935833	BNC1
chr15	83936874	83936994	BNC1
chr15	83951876	83951974	BNC1
chr15	83953271	83953390	BNC1
chr22	32810279	32810422	BPIFC
chr22	32811891	32811988	BPIFC
chr22	32813061	32813145	BPIFC
chr22	32815338	32815401	BPIFC
chr22	32827323	32827411	BPIFC
chr22	32828349	32828540	BPIFC
chr22	32829695	32829769	BPIFC
chr22	32831680	32831877	BPIFC
chr22	32833736	32833848	BPIFC
chr22	32838647	32838728	BPIFC
chr22	32841611	32841695	BPIFC
chr22	32841817	32841993	BPIFC
chr22	32843188	32843337	BPIFC
chr22	32849359	32849500	BPIFC
chr22	32853239	32853383	BPIFC
chr7	140426283	140426326	BRAF
chr7	140434386	140434580	BRAF
chr7	140439601	140439756	BRAF
chr7	140447204	140447257	BRAF
chr7	140449076	140449228	BRAF
chr7	140453064	140453203	BRAF
chr7	140453976	140454043	BRAF
chr7	140476701	140476898	BRAF
chr7	140477780	140477885	BRAF
chr7	140481365	140481503	BRAF
chr7	140482810	140482967	BRAF
chr7	140487337	140487394	BRAF
chr7	140494097	140494277	BRAF
chr7	140500151	140500291	BRAF
chr7	140501201	140501370	BRAF
chr7	140507749	140507872	BRAF
chr7	140508084	140508126	BRAF
chr7	140508681	140508805	BRAF
chr7	140534398	140534682	BRAF
chr7	140549900	140550022	BRAF
chr7	140624355	140624513	BRAF
chr14	105675822	105676006	BRF1
chr14	105676877	105676935	BRF1
chr14	105677448	105677640	BRF1
chr14	105678439	105678511	BRF1
chr14	105683870	105684147	BRF1
chr14	105685324	105685400	BRF1
chr14	105685477	105685645	BRF1
chr14	105686395	105686477	BRF1
chr14	105687974	105688261	BRF1
chr14	105692395	105692508	BRF1
chr14	105692577	105692637	BRF1
chr14	105692960	105693107	BRF1
chr14	105695146	105695260	BRF1
chr14	105707591	105707761	BRF1
chr14	105718833	105718926	BRF1
chr14	105722588	105722896	BRF1
chr14	105739047	105739241	BRF1
chr14	105752622	105752723	BRF1
chr14	105766772	105766976	BRF1
chr12	92537845	92538233	BTG1
chr12	92539153	92539321	BTG1
chr10	50530580	50534908	C10ORF71
chr10	50534965	50535071	C10ORF71
chr17	71231611	71233144	C17ORF80
chr17	71238372	71238500	C17ORF80
chr17	71239024	71239152	C17ORF80
chr17	71239234	71239262	C17ORF80
chr17	71241296	71241339	C17ORF80
chr17	71243369	71243490	C17ORF80
chr19	5678551	5678669	C19ORF70
chr19	5679345	5679417	C19ORF70
chr19	5679586	5679784	C19ORF70
chr19	5680458	5680507	C19ORF70
chr15	40895119	40895174	CASC5
chr15	40897297	40897357	CASC5
chr15	40898580	40898660	CASC5
chr15	40901034	40901116	CASC5
chr15	40902432	40902505	CASC5
chr15	40902986	40903084	CASC5
chr15	40903665	40903719	CASC5
chr15	40907528	40907586	CASC5
chr15	40911146	40911219	CASC5
chr15	40912827	40917848	CASC5
chr15	40920257	40920416	CASC5
chr15	40920798	40920886	CASC5
chr15	40921460	40921579	CASC5
chr15	40933099	40933235	CASC5
chr15	40937184	40937295	CASC5
chr15	40937843	40937980	CASC5
chr15	40939174	40939282	CASC5
chr15	40942488	40942586	CASC5
chr15	40942731	40942791	CASC5
chr15	40943658	40943780	CASC5
chr15	40944192	40944313	CASC5
chr15	40947096	40947185	CASC5
chr15	40949229	40949359	CASC5
chr15	40949542	40949681	CASC5
chr15	40951526	40951669	CASC5
chr15	40954261	40954396	CASC5
chr6	90556298	90556373	CASP8AP2
chr6	90562874	90562963	CASP8AP2
chr6	90564525	90564646	CASP8AP2
chr6	90565178	90565273	CASP8AP2
chr6	90566792	90566938	CASP8AP2
chr6	90571834	90574100	CASP8AP2
chr6	90575661	90578811	CASP8AP2
chr6	90580997	90581119	CASP8AP2
chr6	90583511	90583538	CASP8AP2
chr11	119077117	119077332	CBL
chr11	119103147	119103415	CBL
chr11	119142434	119142601	CBL
chr11	119144567	119144744	CBL
chr11	119145531	119145673	CBL
chr11	119146696	119146854	CBL
chr11	119148456	119148564	CBL
chr11	119148865	119149017	CBL
chr11	119149209	119149433	CBL
chr11	119155668	119155820	CBL
chr11	119155888	119156286	CBL
chr11	119158551	119158666	CBL
chr11	119167617	119167754	CBL
chr11	119168083	119168201	CBL
chr11	119169057	119169260	CBL
chr11	119170194	119170501	CBL
chr7	76796975	76797151	CCDC146
chr7	76866253	76866356	CCDC146
chr7	76870997	76871227	CCDC146
chr7	76883812	76883894	CCDC146
chr7	76885639	76885836	CCDC146
chr7	76888301	76888395	CCDC146
chr7	76889315	76889563	CCDC146
chr7	76891427	76891634	CCDC146
chr7	76903000	76903116	CCDC146
chr7	76903788	76903979	CCDC146
chr7	76908058	76908167	CCDC146
chr7	76908243	76908428	CCDC146
chr7	76909735	76909980	CCDC146
chr7	76911863	76912112	CCDC146
chr7	76916104	76916253	CCDC146
chr7	76916746	76916904	CCDC146
chr7	76922258	76922527	CCDC146
chr7	76923969	76924193	CCDC146
chr2	55518836	55518921	CCDC88A
chr2	55522189	55523202	CCDC88A
chr2	55523383	55523669	CCDC88A
chr2	55526964	55527065	CCDC88A
chr2	55528331	55528423	CCDC88A
chr2	55528997	55529218	CCDC88A
chr2	55530194	55530298	CCDC88A
chr2	55535934	55536169	CCDC88A
chr2	55536287	55536400	CCDC88A
chr2	55539559	55539725	CCDC88A
chr2	55543053	55543260	CCDC88A
chr2	55544331	55544495	CCDC88A
chr2	55544689	55544987	CCDC88A
chr2	55545968	55546150	CCDC88A
chr2	55549653	55549838	CCDC88A
chr2	55555419	55555581	CCDC88A
chr2	55559691	55559839	CCDC88A
chr2	55561219	55562310	CCDC88A
chr2	55563806	55563964	CCDC88A
chr2	55566589	55566794	CCDC88A
chr2	55570773	55570938	CCDC88A
chr2	55571493	55571660	CCDC88A
chr2	55573300	55573479	CCDC88A
chr2	55576643	55576745	CCDC88A
chr2	55582704	55582897	CCDC88A
chr2	55589433	55589594	CCDC88A
chr2	55591075	55591179	CCDC88A
chr2	55599577	55599656	CCDC88A
chr2	55601939	55602029	CCDC88A
chr2	55615903	55616032	CCDC88A
chr2	55645941	55646062	CCDC88A
chr2	55646142	55646225	CCDC88A
chr12	4383196	4383411	CCND2
chr12	4385160	4385396	CCND2
chr12	4387915	4388095	CCND2
chr12	4397997	4398166	CCND2
chr12	4409015	4409185	CCND2
chr6	41903578	41903855	CCND3
chr6	41904271	41904443	CCND3
chr6	41904962	41905142	CCND3
chr6	41908097	41908333	CCND3
chr6	41908679	41908747	CCND3
chr6	41909179	41909397	CCND3
chr10	73199578	73199665	CDH23
chr10	73206064	73206162	CDH23
chr10	73269828	73269991	CDH23
chr10	73270700	73270768	CDH23
chr10	73270866	73270994	CDH23
chr10	73326488	73326703	CDH23
chr10	73330536	73330685	CDH23
chr10	73337660	73337759	CDH23
chr10	73375244	73375383	CDH23
chr10	73376951	73377247	CDH23
chr10	73403607	73403633	CDH23
chr10	73405392	73405418	CDH23
chr10	73405571	73405747	CDH23
chr10	73406205	73406528	CDH23
chr10	73434858	73434943	CDH23
chr10	73437202	73437460	CDH23
chr10	73439133	73439259	CDH23
chr10	73442191	73442339	CDH23
chr10	73447393	73447486	CDH23
chr10	73450214	73450351	CDH23
chr10	73453893	73454026	CDH23
chr10	73455164	73455292	CDH23
chr10	73461768	73461978	CDH23
chr10	73462295	73462461	CDH23
chr10	73464657	73464897	CDH23
chr10	73466643	73466896	CDH23
chr10	73468844	73468978	CDH23
chr10	73472411	73472580	CDH23
chr10	73472795	73473085	CDH23
chr10	73483791	73483872	CDH23
chr10	73485118	73485287	CDH23
chr10	73490215	73490371	CDH23
chr10	73491733	73492184	CDH23
chr10	73493986	73494108	CDH23
chr10	73494402	73494425	CDH23
chr10	73498241	73498414	CDH23
chr10	73499390	73499539	CDH23
chr10	73500568	73500717	CDH23
chr10	73501440	73501751	CDH23
chr10	73537426	73537668	CDH23
chr10	73537935	73538075	CDH23
chr10	73539013	73539214	CDH23
chr10	73544033	73544187	CDH23
chr10	73544637	73544867	CDH23
chr10	73545377	73545505	CDH23
chr10	73548686	73548809	CDH23
chr10	73550034	73550180	CDH23
chr10	73550878	73551102	CDH23
chr10	73552928	73553407	CDH23
chr10	73556850	73556987	CDH23
chr10	73558100	73558345	CDH23
chr10	73558857	73559047	CDH23
chr10	73559238	73559396	CDH23
chr10	73560382	73560522	CDH23
chr10	73562644	73562842	CDH23
chr10	73562955	73563187	CDH23
chr10	73565552	73565764	CDH23
chr10	73565914	73566048	CDH23
chr10	73567023	73567173	CDH23
chr10	73567262	73567534	CDH23
chr10	73567592	73567774	CDH23
chr10	73569566	73569843	CDH23
chr10	73570218	73570336	CDH23
chr10	73571061	73571202	CDH23
chr10	73571257	73571357	CDH23
chr10	73571459	73571520	CDH23
chr10	73571701	73571782	CDH23
chr10	73572038	73572129	CDH23
chr10	73572226	73572376	CDH23
chr10	73572514	73572657	CDH23
chr10	73572990	73573115	CDH23
chr10	73574698	73575045	CDH23
chr13	26828768	26828916	CDK8
chr13	26911693	26911789	CDK8
chr13	26923198	26923329	CDK8
chr13	26927866	26928027	CDK8
chr13	26956940	26957018	CDK8
chr13	26959337	26959489	CDK8
chr13	26967493	26967657	CDK8
chr13	26970411	26970501	CDK8
chr13	26971279	26971372	CDK8
chr13	26974579	26974697	CDK8
chr13	26975395	26975494	CDK8
chr13	26975592	26975771	CDK8
chr13	26978082	26978228	CDK8
chr12	12870763	12871258	CDKN1B
chr12	12871748	12871890	CDKN1B
chr12	12873988	12874151	CDKN1B
chr9	21968217	21968251	CDKN2A
chr9	21968713	21968780	CDKN2A
chr9	21970890	21971217	CDKN2A
chr9	21974465	21974836	CDKN2A
chr9	21994127	21994463	CDKN2A
chr9	22005975	22006256	CDKN2B
chr9	22008705	22008962	CDKN2B
chr19	33792233	33793330	CEBPA
chr10	11047340	11047413	CELF2
chr10	11060042	11060136	CELF2
chr10	11207438	11207655	CELF2
chr10	11259377	11259480	CELF2
chr10	11291105	11291174	CELF2
chr10	11299524	11299559	CELF2
chr10	11299690	11299845	CELF2
chr10	11308550	11308650	CELF2
chr10	11312618	11312797	CELF2
chr10	11317009	11317093	CELF2
chr10	11330370	11330525	CELF2
chr10	11356091	11356243	CELF2
chr10	11362809	11362871	CELF2
chr10	11363141	11363359	CELF2
chr10	11367788	11367952	CELF2
chr10	11370878	11371026	CELF2
chr14	21853761	21854345	CHD8
chr14	21859095	21859232	CHD8
chr14	21859611	21859811	CHD8
chr14	21859981	21860115	CHD8
chr14	21860655	21860978	CHD8
chr14	21861254	21861423	CHD8
chr14	21861624	21862364	CHD8
chr14	21862425	21862654	CHD8
chr14	21863060	21863288	CHD8
chr14	21863446	21863521	CHD8
chr14	21863965	21864061	CHD8
chr14	21865971	21866121	CHD8
chr14	21867750	21867874	CHD8
chr14	21868129	21868239	CHD8
chr14	21868299	21868476	CHD8
chr14	21868561	21868781	CHD8
chr14	21869023	21869240	CHD8
chr14	21869551	21869682	CHD8
chr14	21870105	21870305	CHD8
chr14	21870484	21870672	CHD8
chr14	21871165	21871381	CHD8
chr14	21871601	21871832	CHD8
chr14	21873357	21873633	CHD8
chr14	21873869	21874033	CHD8
chr14	21875004	21875201	CHD8
chr14	21876460	21876724	CHD8
chr14	21876852	21876994	CHD8
chr14	21877999	21878157	CHD8
chr14	21881061	21881165	CHD8
chr14	21882449	21882587	CHD8
chr14	21883086	21883162	CHD8
chr14	21883722	21883811	CHD8
chr14	21883873	21884076	CHD8
chr14	21894276	21894411	CHD8
chr14	21896017	21896423	CHD8
chr14	21897112	21897504	CHD8
chr14	21897610	21897633	CHD8
chr14	21898949	21899812	CHD8
chr14	21899959	21899985	CHD8
chr2	175213214	175213910	CIR1
chr2	175215377	175215483	CIR1
chr2	175216336	175216463	CIR1
chr2	175223162	175223274	CIR1
chr2	175234704	175234752	CIR1
chr2	175243640	175243778	CIR1
chr2	175244919	175244988	CIR1
chr2	175245368	175245475	CIR1
chr2	175245521	175245552	CIR1
chr2	175246421	175246515	CIR1
chr2	175252402	175252517	CIR1
chr2	175260268	175260360	CIR1
chr19	45543460	45543579	CLASRP
chr19	45555318	45555436	CLASRP
chr19	45556038	45556160	CLASRP
chr19	45556345	45556445	CLASRP
chr19	45559697	45559802	CLASRP
chr19	45560997	45561166	CLASRP
chr19	45562515	45562632	CLASRP
chr19	45563636	45563735	CLASRP
chr19	45563801	45563895	CLASRP
chr19	45565401	45565463	CLASRP
chr19	45567259	45567495	CLASRP
chr19	45567590	45567898	CLASRP
chr19	45570584	45570862	CLASRP
chr19	45571262	45571326	CLASRP
chr19	45571667	45571748	CLASRP
chr19	45572313	45572392	CLASRP
chr19	45572449	45572516	CLASRP
chr19	45573269	45573372	CLASRP
chr19	45573784	45573829	CLASRP
chr19	45574050	45574113	CLASRP
chr11	67132596	67133111	CLCF1
chr11	67134920	67135107	CLCF1
chr11	67140984	67141020	CLCF1
chr17	57697482	57697544	CLTC
chr17	57721626	57721854	CLTC
chr17	57724748	57725037	CLTC
chr17	57725590	57725772	CLTC
chr17	57728553	57728687	CLTC
chr17	57733204	57733398	CLTC
chr17	57737741	57737959	CLTC
chr17	57738793	57739014	CLTC
chr17	57741192	57741365	CLTC
chr17	57742137	57742280	CLTC
chr17	57743453	57743611	CLTC
chr17	57743830	57744015	CLTC
chr17	57744147	57744348	CLTC
chr17	57746127	57746311	CLTC
chr17	57750997	57751143	CLTC
chr17	57752051	57752214	CLTC
chr17	57754304	57754559	CLTC
chr17	57756747	57756890	CLTC
chr17	57758262	57758428	CLTC
chr17	57758645	57758849	CLTC
chr17	57758997	57759210	CLTC
chr17	57759621	57759799	CLTC
chr17	57759979	57760164	CLTC
chr17	57760257	57760385	CLTC
chr17	57760445	57760633	CLTC
chr17	57760737	57760907	CLTC
chr17	57760975	57761127	CLTC
chr17	57761225	57761356	CLTC
chr17	57762406	57762597	CLTC
chr17	57762937	57763179	CLTC
chr17	57767986	57768099	CLTC
chr17	57771078	57771223	CLTC
chr16	58554851	58554950	CNOT1
chr16	58555076	58555231	CNOT1
chr16	58557263	58557416	CNOT1
chr16	58559072	58559273	CNOT1
chr16	58559882	58560052	CNOT1
chr16	58562227	58562259	CNOT1
chr16	58562368	58562562	CNOT1
chr16	58564139	58564261	CNOT1
chr16	58565851	58565989	CNOT1
chr16	58566125	58566309	CNOT1
chr16	58568040	58568309	CNOT1
chr16	58570882	58571134	CNOT1
chr16	58571784	58571974	CNOT1
chr16	58572051	58572180	CNOT1
chr16	58572665	58572828	CNOT1
chr16	58573661	58573873	CNOT1
chr16	58575394	58575534	CNOT1
chr16	58576124	58576249	CNOT1
chr16	58576321	58576482	CNOT1
chr16	58577278	58577817	CNOT1
chr16	58579254	58579405	CNOT1
chr16	58580214	58580412	CNOT1
chr16	58580565	58580663	CNOT1
chr16	58581079	58581210	CNOT1
chr16	58581459	58581596	CNOT1
chr16	58583612	58583812	CNOT1
chr16	58585025	58585186	CNOT1
chr16	58585482	58585733	CNOT1
chr16	58587675	58587774	CNOT1
chr16	58589144	58589451	CNOT1
chr16	58589677	58589822	CNOT1
chr16	58590740	58590907	CNOT1
chr16	58592366	58592588	CNOT1
chr16	58594105	58594276	CNOT1
chr16	58608502	58608674	CNOT1
chr16	58608900	58609043	CNOT1
chr16	58610356	58610496	CNOT1
chr16	58612592	58612853	CNOT1
chr16	58614526	58614674	CNOT1
chr16	58615238	58615429	CNOT1
chr16	58616686	58616817	CNOT1
chr16	58616949	58617096	CNOT1
chr16	58619231	58619420	CNOT1
chr16	58620438	58620662	CNOT1
chr16	58621094	58621169	CNOT1
chr16	58621238	58621327	CNOT1
chr16	58621673	58621792	CNOT1
chr16	58622692	58622820	CNOT1
chr16	58633129	58633251	CNOT1
chr19	54646704	54646749	CNOT3
chr19	54646844	54646932	CNOT3
chr19	54647167	54647262	CNOT3
chr19	54647385	54647495	CNOT3
chr19	54647731	54647880	CNOT3
chr19	54647962	54648078	CNOT3
chr19	54649267	54649563	CNOT3
chr19	54649635	54649789	CNOT3
chr19	54650326	54650403	CNOT3
chr19	54651872	54652280	CNOT3
chr19	54652344	54652488	CNOT3
chr19	54653284	54653503	CNOT3
chr19	54655952	54656072	CNOT3
chr19	54656154	54656373	CNOT3
chr19	54656593	54656746	CNOT3
chr19	54656907	54657140	CNOT3
chr19	54657223	54657252	CNOT3
chr19	54657441	54657587	CNOT3
chr19	54657670	54657798	CNOT3
chr19	54658985	54659155	CNOT3
chr5	179956266	179956398	CNOT6
chr5	179976920	179977127	CNOT6
chr5	179980375	179980481	CNOT6
chr5	179991478	179991603	CNOT6
chr5	179991664	179991753	CNOT6
chr5	179992809	179992987	CNOT6
chr5	179994077	179994252	CNOT6
chr5	179994838	179995013	CNOT6
chr5	179996099	179996350	CNOT6
chr5	179998219	179998442	CNOT6
chr5	180000977	180001210	CNOT6
chr1	86196218	86196385	COL24A1
chr1	86200421	86200657	COL24A1
chr1	86203068	86203198	COL24A1
chr1	86210338	86210527	COL24A1
chr1	86211113	86211199	COL24A1
chr1	86227068	86227115	COL24A1
chr1	86227203	86227259	COL24A1
chr1	86241346	86241402	COL24A1
chr1	86246892	86246966	COL24A1
chr1	86249168	86249251	COL24A1
chr1	86249785	86249859	COL24A1
chr1	86249931	86250059	COL24A1
chr1	86252026	86252154	COL24A1
chr1	86282460	86282588	COL24A1
chr1	86283706	86283780	COL24A1
chr1	86289208	86289282	COL24A1
chr1	86289357	86289431	COL24A1
chr1	86304257	86304331	COL24A1
chr1	86306894	86306971	COL24A1
chr1	86307740	86307814	COL24A1
chr1	86308012	86308086	COL24A1
chr1	86313337	86313465	COL24A1
chr1	86315025	86315099	COL24A1
chr1	86334191	86334319	COL24A1
chr1	86334454	86334528	COL24A1
chr1	86340321	86340395	COL24A1
chr1	86340949	86341023	COL24A1
chr1	86342794	86342868	COL24A1
chr1	86355232	86355306	COL24A1
chr1	86361530	86361595	COL24A1
chr1	86361693	86361758	COL24A1
chr1	86362028	86362102	COL24A1
chr1	86372866	86372940	COL24A1
chr1	86374270	86374344	COL24A1
chr1	86375622	86375696	COL24A1
chr1	86377052	86377126	COL24A1
chr1	86426442	86426573	COL24A1
chr1	86426921	86426986	COL24A1
chr1	86430681	86430755	COL24A1
chr1	86435899	86435964	COL24A1
chr1	86437012	86437086	COL24A1
chr1	86453273	86453347	COL24A1
chr1	86482823	86482897	COL24A1
chr1	86487912	86487986	COL24A1
chr1	86488210	86488284	COL24A1
chr1	86488505	86488570	COL24A1
chr1	86488626	86488700	COL24A1
chr1	86497550	86497615	COL24A1
chr1	86499542	86499616	COL24A1
chr1	86512497	86512562	COL24A1
chr1	86515796	86515870	COL24A1
chr1	86523603	86523668	COL24A1
chr1	86524793	86524867	COL24A1
chr1	86529387	86529452	COL24A1
chr1	86554846	86554920	COL24A1
chr1	86557939	86558013	COL24A1
chr1	86578239	86578313	COL24A1
chr1	86580997	86581071	COL24A1
chr1	86590517	86591907	COL24A1
chr1	86611791	86611876	COL24A1
chr1	86622013	86622089	COL24A1
chr13	110960240	110960304	COL4A2
chr13	110960405	110960480	COL4A2
chr13	111009808	111009909	COL4A2
chr13	111077070	111077225	COL4A2
chr13	111077289	111077354	COL4A2
chr13	111080803	111080940	COL4A2
chr13	111082221	111082313	COL4A2
chr13	111082737	111082793	COL4A2
chr13	111082881	111082964	COL4A2
chr13	111082974	111083007	COL4A2
chr13	111083029	111083068	COL4A2
chr13	111083123	111083164	COL4A2
chr13	111084661	111084717	COL4A2
chr13	111086737	111086799	COL4A2
chr13	111088462	111088500	COL4A2
chr13	111088598	111088724	COL4A2
chr13	111090338	111090394	COL4A2
chr13	111090891	111090947	COL4A2
chr13	111090954	111091025	COL4A2
chr13	111092125	111092190	COL4A2
chr13	111098165	111098239	COL4A2
chr13	111099134	111099221	COL4A2
chr13	111102015	111102146	COL4A2
chr13	111102641	111102811	COL4A2
chr13	111109679	111109792	COL4A2
chr13	111111107	111111291	COL4A2
chr13	111114450	111114543	COL4A2
chr13	111114614	111114741	COL4A2
chr13	111117741	111117963	COL4A2
chr13	111118339	111118419	COL4A2
chr13	111119376	111119453	COL4A2
chr13	111121553	111121681	COL4A2
chr13	111125265	111125507	COL4A2
chr13	111130339	111130521	COL4A2
chr13	111132556	111132747	COL4A2
chr13	111134849	111135016	COL4A2
chr13	111137241	111137384	COL4A2
chr13	111137991	111138193	COL4A2
chr13	111141781	111141865	COL4A2
chr13	111142047	111142142	COL4A2
chr13	111143569	111143697	COL4A2
chr13	111144406	111144534	COL4A2
chr13	111145547	111145639	COL4A2
chr13	111147678	111147824	COL4A2
chr13	111154004	111154141	COL4A2
chr13	111155457	111155639	COL4A2
chr13	111155719	111155838	COL4A2
chr13	111156183	111156350	COL4A2
chr13	111156484	111156621	COL4A2
chr13	111158751	111158963	COL4A2
chr13	111160271	111160578	COL4A2
chr13	111164270	111164548	COL4A2
chr16	57144644	57144844	CPNE2
chr16	57147189	57147389	CPNE2
chr16	57149377	57149472	CPNE2
chr16	57151397	57151489	CPNE2
chr16	57153096	57153200	CPNE2
chr16	57153462	57153572	CPNE2
chr16	57154994	57155113	CPNE2
chr16	57155575	57155682	CPNE2
chr16	57157315	57157395	CPNE2
chr16	57159761	57159915	CPNE2
chr16	57161750	57161825	CPNE2
chr16	57168676	57168748	CPNE2
chr16	57171050	57171204	CPNE2
chr16	57179986	57180243	CPNE2
chr16	57181452	57181580	CPNE2
chr16	3777708	3779885	CREBBP
chr16	3781182	3781484	CREBBP
chr16	3781766	3781948	CREBBP
chr16	3786026	3786214	CREBBP
chr16	3786640	3786826	CREBBP
chr16	3788549	3788683	CREBBP
chr16	3789568	3789735	CREBBP
chr16	3790389	3790560	CREBBP
chr16	3794884	3794972	CREBBP
chr16	3795267	3795365	CREBBP
chr16	3799617	3799694	CREBBP
chr16	3801716	3801817	CREBBP
chr16	3807278	3807387	CREBBP
chr16	3807799	3808059	CREBBP
chr16	3808844	3808983	CREBBP
chr16	3817710	3817920	CREBBP
chr16	3819164	3819364	CREBBP
chr16	3820560	3820997	CREBBP
chr16	3823741	3823941	CREBBP
chr16	3824559	3824704	CREBBP
chr16	3827603	3827668	CREBBP
chr16	3828001	3828193	CREBBP
chr16	3828690	3828828	CREBBP
chr16	3830722	3830889	CREBBP
chr16	3831194	3831317	CREBBP
chr16	3832674	3832937	CREBBP
chr16	3841971	3842105	CREBBP
chr16	3843376	3843637	CREBBP
chr16	3860593	3860790	CREBBP
chr16	3900287	3901020	CREBBP
chr16	3929822	3930131	CREBBP
chrX	1314876	1315024	CRLF2
chrX	1317408	1317591	CRLF2
chrX	1317779	1318018	CRLF2
chrX	1321261	1321415	CRLF2
chrX	1325315	1325502	CRLF2
chrX	1327688	1327811	CRLF2
chrX	1331438	1331537	CRLF2
chrY	1264876	1265024	CRLF2
chrY	1267408	1267591	CRLF2
chrY	1267779	1268018	CRLF2
chrY	1271261	1271415	CRLF2
chrY	1275315	1275502	CRLF2
chrY	1277688	1277811	CRLF2
chrY	1281438	1281537	CRLF2
chrX	1314893	1315014	CRLF2
chr16	67644725	67645526	CTCF
chr16	67645843	67646034	CTCF
chr16	67650637	67650791	CTCF
chr16	67654589	67654730	CTCF
chr16	67655334	67655504	CTCF
chr16	67660447	67660628	CTCF
chr16	67662262	67662465	CTCF
chr16	67663290	67663446	CTCF
chr16	67670582	67670764	CTCF
chr16	67671580	67671785	CTCF
chr3	41265549	41265582	CTNNB1
chr3	41266006	41266254	CTNNB1
chr3	41266434	41266708	CTNNB1
chr3	41266814	41267073	CTNNB1
chr3	41267140	41267362	CTNNB1
chr3	41268688	41268853	CTNNB1
chr3	41274821	41274945	CTNNB1
chr3	41275009	41275368	CTNNB1
chr3	41275619	41275798	CTNNB1
chr3	41277204	41277344	CTNNB1
chr3	41277829	41278000	CTNNB1
chr3	41278068	41278210	CTNNB1
chr3	41279496	41279577	CTNNB1
chr3	41280614	41280843	CTNNB1
chr11	57558940	57559155	CTNND1
chr11	57561471	57561563	CTNND1
chr11	57563038	57563211	CTNND1
chr11	57563918	57564474	CTNND1
chr11	57569194	57569678	CTNND1
chr11	57571082	57571286	CTNND1
chr11	57572124	57572262	CTNND1
chr11	57573343	57573517	CTNND1
chr11	57573922	57573960	CTNND1
chr11	57574376	57574465	CTNND1
chr11	57575626	57575774	CTNND1
chr11	57575851	57576022	CTNND1
chr11	57576735	57576948	CTNND1
chr11	57577570	57577705	CTNND1
chr11	57578860	57578968	CTNND1
chr11	57581772	57581855	CTNND1
chr11	57582855	57582982	CTNND1
chr11	57583376	57583483	CTNND1
chr11	57583758	57583790	CTNND1
chr19	3958491	3958550	DAPK3
chr19	3959088	3959645	DAPK3
chr19	3960046	3960112	DAPK3
chr19	3960996	3961169	DAPK3
chr19	3963630	3963677	DAPK3
chr19	3963858	3963927	DAPK3
chr19	3964231	3964381	DAPK3
chr19	3964618	3964999	DAPK3
chr19	3969661	3969743	DAPK3
chr1	155006502	155006583	DCST1
chr1	155006900	155007046	DCST1
chr1	155007118	155007218	DCST1
chr1	155011868	155012017	DCST1
chr1	155012950	155013110	DCST1
chr1	155013862	155014099	DCST1
chr1	155014179	155014343	DCST1
chr1	155015200	155015342	DCST1
chr1	155015817	155015995	DCST1
chr1	155018358	155018478	DCST1
chr1	155018590	155018706	DCST1
chr1	155018825	155018972	DCST1
chr1	155019661	155019798	DCST1
chr1	155020252	155020415	DCST1
chr1	155020522	155020656	DCST1
chr1	155021459	155021605	DCST1
chr1	155023082	155023354	DCST1
chr22	19026367	19026644	DGCR2
chr22	19028560	19028817	DGCR2
chr22	19029309	19029482	DGCR2
chr22	19034247	19034304	DGCR2
chr22	19035942	19036166	DGCR2
chr22	19044488	19044685	DGCR2
chr22	19048264	19048478	DGCR2
chr22	19050704	19050801	DGCR2
chr22	19052350	19052590	DGCR2
chr22	19055602	19055748	DGCR2
chr22	19076870	19077013	DGCR2
chr22	19109630	19109729	DGCR2
chr17	41561395	41561563	DHX8
chr17	41566806	41566912	DHX8
chr17	41567748	41567841	DHX8
chr17	41568522	41568628	DHX8
chr17	41569540	41569670	DHX8
chr17	41570038	41570418	DHX8
chr17	41570802	41570967	DHX8
chr17	41571040	41571264	DHX8
chr17	41573538	41573646	DHX8
chr17	41576219	41576337	DHX8
chr17	41577313	41577481	DHX8
chr17	41582001	41582203	DHX8
chr17	41584360	41584575	DHX8
chr17	41584860	41585066	DHX8
chr17	41585166	41585397	DHX8
chr17	41585696	41585898	DHX8
chr17	41590719	41590880	DHX8
chr17	41594524	41594700	DHX8
chr17	41597487	41597645	DHX8
chr17	41598108	41598257	DHX8
chr17	41598726	41598943	DHX8
chr17	41599404	41599604	DHX8
chr17	41600985	41601225	DHX8
chr17	41603853	41603976	DHX8
chr10	323254	323527	DIP2C
chr10	327129	327273	DIP2C
chr10	329201	329396	DIP2C
chr10	332202	332297	DIP2C
chr10	334293	334371	DIP2C
chr10	355960	356042	DIP2C
chr10	370823	370969	DIP2C
chr10	372935	373126	DIP2C
chr10	375362	375551	DIP2C
chr10	387128	387279	DIP2C
chr10	390738	390868	DIP2C
chr10	390928	391060	DIP2C
chr10	391079	391105	DIP2C
chr10	394570	394712	DIP2C
chr10	395260	395404	DIP2C
chr10	402187	402456	DIP2C
chr10	403757	403887	DIP2C
chr10	408419	408641	DIP2C
chr10	409126	409261	DIP2C
chr10	410303	410532	DIP2C
chr10	410927	410971	DIP2C
chr10	412204	412361	DIP2C
chr10	415423	415583	DIP2C
chr10	428576	428711	DIP2C
chr10	429956	430096	DIP2C
chr10	430475	430589	DIP2C
chr10	433674	433759	DIP2C
chr10	435920	436043	DIP2C
chr10	436193	436323	DIP2C
chr10	436669	436813	DIP2C
chr10	445038	445169	DIP2C
chr10	454855	454967	DIP2C
chr10	459842	460060	DIP2C
chr10	461698	461838	DIP2C
chr10	464994	465149	DIP2C
chr10	468753	468983	DIP2C
chr10	486800	486946	DIP2C
chr10	518368	518499	DIP2C
chr10	530710	530898	DIP2C
chr10	532388	532480	DIP2C
chr10	735423	735528	DIP2C
chrX	31132797	31132826	DMD
chrX	31139939	31140057	DMD
chrX	31144748	31144830	DMD
chrX	31152208	31152321	DMD
chrX	31164397	31164541	DMD
chrX	31165381	31165645	DMD
chrX	31187549	31187728	DMD
chrX	31190454	31190540	DMD
chrX	31191645	31191731	DMD
chrX	31196038	31196097	DMD
chrX	31196771	31196932	DMD
chrX	31198476	31198608	DMD
chrX	31200844	31201031	DMD
chrX	31222067	31222245	DMD
chrX	31224688	31224794	DMD
chrX	31227604	31227826	DMD
chrX	31241153	31241248	DMD
chrX	31279061	31279143	DMD
chrX	31284916	31284956	DMD
chrX	31341704	31341785	DMD
chrX	31366662	31366761	DMD
chrX	31462587	31462754	DMD
chrX	31496212	31496501	DMD
chrX	31497089	31497230	DMD
chrX	31514894	31515071	DMD
chrX	31525387	31525580	DMD
chrX	31526314	31526364	DMD
chrX	31645779	31645989	DMD
chrX	31676096	31676271	DMD
chrX	31697481	31697713	DMD
chrX	31747737	31747875	DMD
chrX	31792066	31792319	DMD
chrX	31838081	31838210	DMD
chrX	31854824	31854949	DMD
chrX	31893294	31893500	DMD
chrX	31947702	31947872	DMD
chrX	31950186	31950354	DMD
chrX	31986445	31986641	DMD
chrX	32053657	32053691	DMD
chrX	32235022	32235190	DMD
chrX	32305635	32305828	DMD
chrX	32328188	32328403	DMD
chrX	32360206	32360409	DMD
chrX	32360948	32360977	DMD
chrX	32361240	32361413	DMD
chrX	32364049	32364207	DMD
chrX	32366512	32366655	DMD
chrX	32380894	32381085	DMD
chrX	32382688	32382837	DMD
chrX	32383126	32383326	DMD
chrX	32398616	32398807	DMD
chrX	32404416	32404592	DMD
chrX	32407607	32407801	DMD
chrX	32408177	32408308	DMD
chrX	32429858	32430040	DMD
chrX	32430125	32430184	DMD
chrX	32430268	32430336	DMD
chrX	32456347	32456517	DMD
chrX	32459286	32459441	DMD
chrX	32466562	32466765	DMD
chrX	32472768	32472959	DMD
chrX	32481545	32481721	DMD
chrX	32482692	32482826	DMD
chrX	32486604	32486837	DMD
chrX	32490270	32490436	DMD
chrX	32503025	32503226	DMD
chrX	32509383	32509645	DMD
chrX	32519861	32519969	DMD
chrX	32536063	32536258	DMD
chrX	32563265	32563461	DMD
chrX	32583808	32584008	DMD
chrX	32591636	32591764	DMD
chrX	32591851	32591973	DMD
chrX	32613863	32614003	DMD
chrX	32632409	32632580	DMD
chrX	32662238	32662440	DMD
chrX	32663070	32663279	DMD
chrX	32715976	32716125	DMD
chrX	32717218	32717420	DMD
chrX	32827599	32827738	DMD
chrX	32834574	32834767	DMD
chrX	32841401	32841514	DMD
chrX	32862889	32862987	DMD
chrX	32867834	32867947	DMD
chrX	33038245	33038334	DMD
chrX	33146253	33146292	DMD
chrX	33229388	33229439	DMD
chrX	33357365	33357392	DMD
chr7	21582853	21583224	DNAH11
chr7	21584613	21584777	DNAH11
chr7	21598409	21598626	DNAH11
chr7	21599210	21599420	DNAH11
chr7	21600678	21600798	DNAH11
chr7	21603793	21604025	DNAH11
chr7	21609676	21609927	DNAH11
chr7	21611413	21611601	DNAH11
chr7	21621512	21621649	DNAH11
chr7	21627671	21627829	DNAH11
chr7	21628119	21628264	DNAH11
chr7	21628815	21629031	DNAH11
chr7	21630525	21630650	DNAH11
chr7	21630792	21631205	DNAH11
chr7	21639394	21639747	DNAH11
chr7	21640283	21640558	DNAH11
chr7	21640617	21640807	DNAH11
chr7	21641003	21641246	DNAH11
chr7	21646033	21646170	DNAH11
chr7	21646254	21646361	DNAH11
chr7	21654721	21654900	DNAH11
chr7	21655816	21655935	DNAH11
chr7	21657226	21657405	DNAH11
chr7	21658707	21658850	DNAH11
chr7	21659563	21659706	DNAH11
chr7	21675478	21675723	DNAH11
chr7	21677218	21677330	DNAH11
chr7	21678546	21678693	DNAH11
chr7	21695439	21695609	DNAH11
chr7	21698405	21698659	DNAH11
chr7	21721153	21721312	DNAH11
chr7	21722388	21722414	DNAH11
chr7	21723391	21723572	DNAH11
chr7	21726706	21726883	DNAH11
chr7	21726989	21727155	DNAH11
chr7	21730372	21730509	DNAH11
chr7	21737682	21737841	DNAH11
chr7	21742317	21742430	DNAH11
chr7	21744041	21744256	DNAH11
chr7	21745067	21745165	DNAH11
chr7	21747306	21747463	DNAH11
chr7	21750160	21750331	DNAH11
chr7	21751319	21751488	DNAH11
chr7	21757382	21757553	DNAH11
chr7	21760332	21760484	DNAH11
chr7	21765418	21765612	DNAH11
chr7	21775247	21775472	DNAH11
chr7	21778308	21778494	DNAH11
chr7	21779178	21779301	DNAH11
chr7	21781534	21781794	DNAH11
chr7	21784045	21784227	DNAH11
chr7	21784477	21784691	DNAH11
chr7	21788187	21788370	DNAH11
chr7	21789285	21789429	DNAH11
chr7	21789829	21789992	DNAH11
chr7	21805035	21805217	DNAH11
chr7	21813373	21813627	DNAH11
chr7	21818565	21818732	DNAH11
chr7	21824034	21824168	DNAH11
chr7	21826231	21826395	DNAH11
chr7	21827008	21827211	DNAH11
chr7	21828848	21828970	DNAH11
chr7	21840744	21840903	DNAH11
chr7	21847490	21847677	DNAH11
chr7	21856074	21856330	DNAH11
chr7	21857824	21857967	DNAH11
chr7	21882151	21882376	DNAH11
chr7	21891170	21891269	DNAH11
chr7	21892074	21892259	DNAH11
chr7	21893922	21894083	DNAH11
chr7	21901460	21901651	DNAH11
chr7	21904142	21904285	DNAH11
chr7	21906077	21906291	DNAH11
chr7	21907466	21907635	DNAH11
chr7	21908471	21908619	DNAH11
chr7	21912881	21913129	DNAH11
chr7	21920309	21920521	DNAH11
chr7	21923898	21924038	DNAH11
chr7	21932032	21932295	DNAH11
chr7	21934230	21934433	DNAH11
chr7	21934491	21934627	DNAH11
chr7	21938943	21939076	DNAH11
chr7	21939587	21939748	DNAH11
chr7	21940614	21940882	DNAH11
chr19	10824132	10824280	DNM2
chr19	10828908	10829089	DNM2
chr19	10870403	10870497	DNM2
chr19	10883144	10883314	DNM2
chr19	10886368	10886592	DNM2
chr19	10887783	10887902	DNM2
chr19	10893625	10893806	DNM2
chr19	10897229	10897392	DNM2
chr19	10904385	10904541	DNM2
chr19	10906037	10906125	DNM2
chr19	10906726	10906885	DNM2
chr19	10908045	10908204	DNM2
chr19	10909151	10909258	DNM2
chr19	10912953	10913044	DNM2
chr19	10916581	10916653	DNM2
chr19	10919234	10919266	DNM2
chr19	10922418	10922450	DNM2
chr19	10922551	10923063	DNM2
chr19	10930645	10930775	DNM2
chr19	10934453	10934585	DNM2
chr19	10935722	10935907	DNM2
chr19	10939701	10939954	DNM2
chr19	10940792	10941064	DNM2
chr19	10941643	10941733	DNM2
chr2	25457137	25457299	DNMT3A
chr2	25458565	25458704	DNMT3A
chr2	25459794	25459884	DNMT3A
chr2	25461988	25462094	DNMT3A
chr2	25462348	25462392	DNMT3A
chr2	25463160	25463329	DNMT3A
chr2	25463498	25463609	DNMT3A
chr2	25464420	25464586	DNMT3A
chr2	25466756	25466861	DNMT3A
chr2	25467013	25467217	DNMT3A
chr2	25467398	25467531	DNMT3A
chr2	25468111	25468211	DNMT3A
chr2	25468878	25468943	DNMT3A
chr2	25469018	25469188	DNMT3A
chr2	25469478	25469655	DNMT3A
chr2	25469909	25470037	DNMT3A
chr2	25470449	25470628	DNMT3A
chr2	25470895	25471131	DNMT3A
chr2	25472515	25472603	DNMT3A
chr2	25475052	25475076	DNMT3A
chr2	25497799	25497966	DNMT3A
chr2	25498358	25498422	DNMT3A
chr2	25505246	25505590	DNMT3A
chr2	25522997	25523122	DNMT3A
chr2	25536771	25536863	DNMT3A
chr2	25455844	25457289	DNMT3A
chr5	169064320	169064383	DOCK2
chr5	169081396	169081500	DOCK2
chr5	169096281	169096342	DOCK2
chr5	169097535	169097611	DOCK2
chr5	169098071	169098188	DOCK2
chr5	169101290	169101459	DOCK2
chr5	169108737	169108893	DOCK2
chr5	169111189	169111364	DOCK2
chr5	169116245	169116347	DOCK2
chr5	169122796	169122952	DOCK2
chr5	169125367	169125463	DOCK2
chr5	169126375	169126472	DOCK2
chr5	169127007	169127153	DOCK2
chr5	169129296	169129441	DOCK2
chr5	169135162	169135281	DOCK2
chr5	169138928	169139021	DOCK2
chr5	169139113	169139237	DOCK2
chr5	169141021	169141225	DOCK2
chr5	169141353	169141471	DOCK2
chr5	169143206	169143316	DOCK2
chr5	169144377	169144498	DOCK2
chr5	169145650	169145805	DOCK2
chr5	169174389	169174518	DOCK2
chr5	169186698	169186789	DOCK2
chr5	169188512	169188639	DOCK2
chr5	169230051	169230220	DOCK2
chr5	169267750	169267866	DOCK2
chr5	169302219	169302308	DOCK2
chr5	169361645	169361740	DOCK2
chr5	169410061	169410180	DOCK2
chr5	169412821	169412936	DOCK2
chr5	169423079	169423178	DOCK2
chr5	169424967	169425011	DOCK2
chr5	169435490	169435611	DOCK2
chr5	169435681	169435760	DOCK2
chr5	169445953	169446122	DOCK2
chr5	169454856	169454962	DOCK2
chr5	169461392	169461569	DOCK2
chr5	169463508	169463569	DOCK2
chr5	169468048	169468159	DOCK2
chr5	169469006	169469146	DOCK2
chr5	169472809	169472919	DOCK2
chr5	169474503	169474628	DOCK2
chr5	169477249	169477411	DOCK2
chr5	169482298	169482400	DOCK2
chr5	169483677	169483782	DOCK2
chr5	169484573	169484680	DOCK2
chr5	169494503	169494700	DOCK2
chr5	169496130	169496234	DOCK2
chr5	169502940	169503098	DOCK2
chr5	169504703	169504851	DOCK2
chr5	169505968	169506160	DOCK2
chr5	169507156	169507297	DOCK2
chr5	169508835	169508998	DOCK2
chr5	169509789	169509872	DOCK2
chr16	57507278	57507417	DOK4
chr16	57507514	57507658	DOK4
chr16	57507802	57507961	DOK4
chr16	57508694	57508904	DOK4
chr16	57509001	57509141	DOK4
chr16	57509407	57509542	DOK4
chr16	57509751	57509879	DOK4
chr16	57513343	57513429	DOK4
chr19	2164173	2164274	DOT1L
chr19	2180701	2180765	DOT1L
chr19	2185843	2185938	DOT1L
chr19	2189720	2189804	DOT1L
chr19	2191000	2191249	DOT1L
chr19	2193677	2193792	DOT1L
chr19	2194503	2194586	DOT1L
chr19	2199872	2199948	DOT1L
chr19	2202688	2202788	DOT1L
chr19	2206717	2206806	DOT1L
chr19	2207562	2207689	DOT1L
chr19	2208923	2208985	DOT1L
chr19	2210388	2210519	DOT1L
chr19	2210609	2210864	DOT1L
chr19	2211087	2211221	DOT1L
chr19	2211739	2211851	DOT1L
chr19	2213527	2213649	DOT1L
chr19	2213837	2213995	DOT1L
chr19	2214459	2214605	DOT1L
chr19	2216269	2216774	DOT1L
chr19	2216943	2217099	DOT1L
chr19	2217760	2217927	DOT1L
chr19	2220096	2220231	DOT1L
chr19	2221964	2222568	DOT1L
chr19	2223269	2223495	DOT1L
chr19	2225376	2225461	DOT1L
chr19	2226171	2227136	DOT1L
chr19	2227205	2227231	DOT1L
chr19	2227351	2227476	DOT1L
chr19	2227725	2228356	DOT1L
chr19	2229773	2229801	DOT1L
chr3	52084820	52085148	DUSP7
chr3	52087868	52088400	DUSP7
chr3	52089855	52090392	DUSP7
chr6	139134401	139134487	ECT2L
chr6	139135617	139135750	ECT2L
chr6	139159478	139159661	ECT2L
chr6	139164105	139164378	ECT2L
chr6	139165538	139165727	ECT2L
chr6	139167665	139167824	ECT2L
chr6	139170395	139170581	ECT2L
chr6	139175152	139175301	ECT2L
chr6	139183753	139183866	ECT2L
chr6	139186122	139186325	ECT2L
chr6	139189229	139189353	ECT2L
chr6	139197598	139197705	ECT2L
chr6	139202083	139202318	ECT2L
chr6	139203850	139204018	ECT2L
chr6	139206632	139206726	ECT2L
chr6	139206800	139206977	ECT2L
chr6	139207983	139208069	ECT2L
chr6	139210069	139210178	ECT2L
chr6	139222074	139222267	ECT2L
chr6	139223626	139223774	ECT2L
chr11	85956261	85956395	EED
chr11	85961327	85961500	EED
chr11	85963179	85963292	EED
chr11	85966253	85966339	EED
chr11	85967418	85967564	EED
chr11	85968546	85968648	EED
chr11	85975203	85975315	EED
chr11	85977114	85977268	EED
chr11	85979487	85979613	EED
chr11	85981114	85981209	EED
chr11	85988011	85988190	EED
chr11	85988949	85989047	EED
chr11	85989430	85989577	EED
chr2	56094197	56094379	EFEMP1
chr2	56097844	56098060	EFEMP1
chr2	56098124	56098268	EFEMP1
chr2	56102070	56102210	EFEMP1
chr2	56103747	56103887	EFEMP1
chr2	56104870	56105010	EFEMP1
chr2	56108736	56108879	EFEMP1
chr2	56144789	56145196	EFEMP1
chr2	56145198	56145229	EFEMP1
chr2	56145343	56145412	EFEMP1
chr2	56149484	56149585	EFEMP1
chr9	140513470	140513511	EHMT1
chr9	140605408	140605492	EHMT1
chr9	140611067	140611644	EHMT1
chr9	140622790	140622991	EHMT1
chr9	140637812	140637990	EHMT1
chr9	140638343	140638552	EHMT1
chr9	140646772	140646870	EHMT1
chr9	140648612	140648753	EHMT1
chr9	140652321	140652473	EHMT1
chr9	140657116	140657282	EHMT1
chr9	140669550	140669714	EHMT1
chr9	140671059	140671306	EHMT1
chr9	140672323	140672517	EHMT1
chr9	140674076	140674179	EHMT1
chr9	140676732	140676859	EHMT1
chr9	140678547	140678612	EHMT1
chr9	140685289	140685432	EHMT1
chr9	140686496	140686582	EHMT1
chr9	140693254	140693376	EHMT1
chr9	140695321	140695446	EHMT1
chr9	140705902	140706077	EHMT1
chr9	140707447	140707635	EHMT1
chr9	140707827	140707992	EHMT1
chr9	140708872	140708970	EHMT1
chr9	140710388	140710524	EHMT1
chr9	140711880	140711987	EHMT1
chr9	140712501	140712605	EHMT1
chr9	140717935	140717962	EHMT1
chr9	140728790	140728986	EHMT1
chr9	140729214	140729415	EHMT1
chr2	88857243	88857464	EIF2AK3
chr2	88858424	88858507	EIF2AK3
chr2	88861796	88861918	EIF2AK3
chr2	88870381	88870569	EIF2AK3
chr2	88874173	88874974	EIF2AK3
chr2	88876061	88876231	EIF2AK3
chr2	88879025	88879168	EIF2AK3
chr2	88882937	88883070	EIF2AK3
chr2	88885348	88885589	EIF2AK3
chr2	88887489	88887632	EIF2AK3
chr2	88888268	88888429	EIF2AK3
chr2	88889950	88890133	EIF2AK3
chr2	88890325	88890580	EIF2AK3
chr2	88892779	88892933	EIF2AK3
chr2	88894976	88895191	EIF2AK3
chr2	88895258	88895353	EIF2AK3
chr2	88913231	88913381	EIF2AK3
chr2	88926474	88926802	EIF2AK3
chr5	139927312	139927435	EIF4EBP3
chr5	139928480	139928671	EIF4EBP3
chr5	139928808	139928857	EIF4EBP3
chr6	80626314	80626610	ELOVL4
chr6	80629126	80629274	ELOVL4
chr6	80631331	80631523	ELOVL4
chr6	80634658	80634759	ELOVL4
chr6	80635900	80636108	ELOVL4
chr6	80656886	80657006	ELOVL4
chr18	670299	674500	ENOSF1
chr18	674294	674416	ENOSF1
chr18	675310	675412	ENOSF1
chr18	677334	677454	ENOSF1
chr18	677732	677882	ENOSF1
chr18	678685	678747	ENOSF1
chr18	683235	683390	ENOSF1
chr18	685910	686018	ENOSF1
chr18	688563	688618	ENOSF1
chr18	690538	690641	ENOSF1
chr18	691057	691116	ENOSF1
chr18	691193	691286	ENOSF1
chr18	693159	693185	ENOSF1
chr18	693871	693918	ENOSF1
chr18	694237	694344	ENOSF1
chr18	697229	697365	ENOSF1
chr18	706459	706588	ENOSF1
chr18	712349	712597	ENOSF1
chr22	41488998	41489112	EP300
chr22	41513180	41513835	EP300
chr22	41521857	41522054	EP300
chr22	41523480	41523762	EP300
chr22	41525883	41526017	EP300
chr22	41527381	41527647	EP300
chr22	41531806	41531920	EP300
chr22	41533646	41533804	EP300
chr22	41536133	41536271	EP300
chr22	41537041	41537236	EP300
chr22	41542732	41542830	EP300
chr22	41543830	41543960	EP300
chr22	41545031	41545189	EP300
chr22	41545754	41546212	EP300
chr22	41547826	41548026	EP300
chr22	41548199	41548364	EP300
chr22	41550988	41551127	EP300
chr22	41553162	41553422	EP300
chr22	41554405	41554514	EP300
chr22	41556635	41556736	EP300
chr22	41558716	41558793	EP300
chr22	41560046	41560144	EP300
chr22	41562592	41562680	EP300
chr22	41564442	41564613	EP300
chr22	41564714	41564881	EP300
chr22	41565496	41565630	EP300
chr22	41566399	41566585	EP300
chr22	41568492	41568677	EP300
chr22	41569616	41569798	EP300
chr22	41572240	41572542	EP300
chr22	41572766	41574970	EP300
chr1	38181533	38181679	EPHA10
chr1	38184033	38184168	EPHA10
chr1	38184322	38184498	EPHA10
chr1	38185075	38185289	EPHA10
chr1	38185570	38185740	EPHA10
chr1	38186012	38186236	EPHA10
chr1	38186444	38186526	EPHA10
chr1	38187321	38187527	EPHA10
chr1	38187935	38187978	EPHA10
chr1	38188702	38188848	EPHA10
chr1	38188972	38189054	EPHA10
chr1	38192763	38192892	EPHA10
chr1	38197072	38197264	EPHA10
chr1	38200918	38201072	EPHA10
chr1	38218537	38218908	EPHA10
chr1	38219876	38220052	EPHA10
chr1	38227028	38227765	EPHA10
chr1	38228446	38228531	EPHA10
chr1	38230622	38230748	EPHA10
chr1	23037465	23037546	EPHB2
chr1	23101684	23101747	EPHB2
chr1	23107903	23107988	EPHB2
chr1	23110874	23111579	EPHB2
chr1	23189519	23189695	EPHB2
chr1	23191359	23191715	EPHB2
chr1	23208841	23208986	EPHB2
chr1	23217611	23217652	EPHB2
chr1	23219363	23219549	EPHB2
chr1	23221954	23222083	EPHB2
chr1	23222893	23222981	EPHB2
chr1	23232469	23232612	EPHB2
chr1	23233192	23233460	EPHB2
chr1	23234435	23234671	EPHB2
chr1	23235504	23235674	EPHB2
chr1	23236864	23237078	EPHB2
chr1	23238926	23239106	EPHB2
chr1	23239944	23240073	EPHB2
chr1	23240140	23240373	EPHB2
chr17	37855802	37855850	ERBB2
chr17	37856481	37856574	ERBB2
chr17	37863232	37863404	ERBB2
chr17	37864563	37864797	ERBB2
chr17	37865560	37865715	ERBB2
chr17	37866055	37866144	ERBB2
chr17	37866328	37866464	ERBB2
chr17	37866582	37866744	ERBB2
chr17	37868170	37868310	ERBB2
chr17	37868564	37868711	ERBB2
chr17	37871528	37871622	ERBB2
chr17	37871688	37871799	ERBB2
chr17	37871982	37872202	ERBB2
chr17	37872543	37872696	ERBB2
chr17	37872757	37872868	ERBB2
chr17	37873562	37873747	ERBB2
chr17	37876029	37876097	ERBB2
chr17	37879561	37879720	ERBB2
chr17	37879780	37879923	ERBB2
chr17	37880154	37880273	ERBB2
chr17	37880968	37881174	ERBB2
chr17	37881291	37881467	ERBB2
chr17	37881569	37881665	ERBB2
chr17	37881949	37882116	ERBB2
chr17	37882804	37882922	ERBB2
chr17	37883057	37883266	ERBB2
chr17	37883537	37883810	ERBB2
chr17	37883931	37884307	ERBB2
chr1	216679943	216679969	ESRRG
chr1	216680270	216680535	ESRRG
chr1	216692483	216692773	ESRRG
chr1	216737550	216737753	ESRRG
chr1	216741319	216741450	ESRRG
chr1	216824304	216824441	ESRRG
chr1	216850407	216850843	ESRRG
chr1	216880690	216880781	ESRRG
chr1	216896575	216896651	ESRRG
chr12	11803051	11803104	ETV6
chr12	11905373	11905523	ETV6
chr12	11992063	11992248	ETV6
chr12	12006350	12006505	ETV6
chr12	12022347	12022913	ETV6
chr12	12037368	12037531	ETV6
chr12	12038849	12038970	ETV6
chr12	12043864	12043990	ETV6
chr6	64430481	64431703	EYS
chr6	64436401	64436583	EYS
chr6	64451795	64451878	EYS
chr6	64454868	64454923	EYS
chr6	64472343	64472536	EYS
chr6	64487888	64488083	EYS
chr6	64497987	64498152	EYS
chr6	64498940	64499127	EYS
chr6	64516072	64516275	EYS
chr6	64574068	64574261	EYS
chr6	64694265	64694506	EYS
chr6	64708957	64709087	EYS
chr6	64776220	64776394	EYS
chr6	64791738	64791905	EYS
chr6	64940474	64940727	EYS
chr6	65016852	65016985	EYS
chr6	65098572	65098743	EYS
chr6	65146056	65146168	EYS
chr6	65149044	65149255	EYS
chr6	65300105	65301892	EYS
chr6	65302999	65303212	EYS
chr6	65327300	65327436	EYS
chr6	65336003	65336148	EYS
chr6	65523260	65523480	EYS
chr6	65531527	65531626	EYS
chr6	65532533	65532725	EYS
chr6	65596579	65596745	EYS
chr6	65611995	65612123	EYS
chr6	65612286	65612403	EYS
chr6	65622366	65622646	EYS
chr6	65655675	65655817	EYS
chr6	65707464	65707606	EYS
chr6	65767496	65767630	EYS
chr6	66005745	66006022	EYS
chr6	66042206	66042320	EYS
chr6	66044843	66045049	EYS
chr6	66053920	66054080	EYS
chr6	66063340	66063520	EYS
chr6	66094268	66094403	EYS
chr6	66112360	66112508	EYS
chr6	66115056	66115270	EYS
chr6	66200476	66200610	EYS
chr6	66201452	66201492	EYS
chr6	66204545	66205313	EYS
chr7	148504727	148504808	EZH2
chr7	148506152	148506257	EZH2
chr7	148506391	148506492	EZH2
chr7	148507414	148507516	EZH2
chr7	148508706	148508822	EZH2
chr7	148511040	148511239	EZH2
chr7	148511995	148512141	EZH2
chr7	148512587	148512648	EZH2
chr7	148513765	148513880	EZH2
chr7	148514303	148514493	EZH2
chr7	148514958	148515219	EZH2
chr7	148516120	148516161	EZH2
chr7	148516677	148516789	EZH2
chr7	148523535	148523734	EZH2
chr7	148524245	148524368	EZH2
[truncated: 72,589 more rows]
[truncated: 1 more columns]

## Sheet: Covered
Chr	Start	End	Gene
chr1	3598874	3599097	TP73
chr1	3599392	3599487	TP73
chr1	3599538	3599664	TP73
chr1	3599667	3599879	TP73
chr1	3607384	3607604	TP73
chr1	3607672	3607849	TP73
chr1	3623957	3624474	TP73
chr1	3638365	3638493	TP73
chr1	3638495	3638790	TP73
chr1	3638900	3638995	TP73
chr1	3639732	3639827	TP73
chr1	3639882	3640078	TP73
chr1	3643322	3643417	TP73
chr1	3643515	3643869	TP73
chr1	3643905	3644000	TP73
chr1	3644103	3644399	TP73
chr1	3644414	3644509	TP73
chr1	3644519	3644835	TP73
chr1	3645711	3645806	TP73
chr1	3645842	3646235	TP73
chr1	3646328	3646769	TP73
chr1	3647211	3647306	TP73
chr1	3647414	3647781	TP73
chr1	3647791	3648235	TP73
chr1	3649042	3649779	TP73
chr1	6246657	6246752	RPL22
chr1	6246763	6246997	RPL22
chr1	6252868	6253254	RPL22
chr1	6257477	6258098	RPL22
chr1	6259445	6259798	RPL22
chr1	8377999	8378403	SLC45A1
chr1	8384208	8384992	SLC45A1
chr1	8384995	8385090	SLC45A1
chr1	8385196	8385611	SLC45A1
chr1	8385614	8385716	SLC45A1
chr1	8385781	8386208	SLC45A1
chr1	8390065	8391150	SLC45A1
chr1	8395297	8395776	SLC45A1
chr1	8397780	8397948	SLC45A1
chr1	8397953	8398130	SLC45A1
chr1	8398153	8398248	SLC45A1
chr1	8399369	8399946	SLC45A1
chr1	8403676	8404144	SLC45A1
chr1	8404158	8404340	SLC45A1
chr1	9770234	9770329	PIK3CD
chr1	9770332	9770684	PIK3CD
chr1	9775522	9776743	PIK3CD
chr1	9776753	9776848	PIK3CD
chr1	9776917	9777267	PIK3CD
chr1	9777294	9777389	PIK3CD
chr1	9777399	9777523	PIK3CD
chr1	9777540	9777788	PIK3CD
chr1	9777936	9778031	PIK3CD
chr1	9778112	9778460	PIK3CD
chr1	9778538	9779155	PIK3CD
chr1	9779771	9779866	PIK3CD
chr1	9779875	9780525	PIK3CD
chr1	9780535	9780996	PIK3CD
chr1	9781002	9781097	PIK3CD
chr1	9781099	9781396	PIK3CD
chr1	9781463	9782800	PIK3CD
chr1	9782931	9783543	PIK3CD
chr1	9783988	9785097	PIK3CD
chr1	9786708	9786803	PIK3CD
chr1	9786863	9787191	PIK3CD
chr1	11166411	11167313	MTOR
chr1	11167361	11167722	MTOR
chr1	11167735	11167830	MTOR
chr1	11168125	11168428	MTOR
chr1	11168518	11168613	MTOR
chr1	11169251	11169801	MTOR
chr1	11169857	11169976	MTOR
chr1	11170943	11171038	MTOR
chr1	11171088	11171216	MTOR
chr1	11171292	11171387	MTOR
chr1	11172540	11172635	MTOR
chr1	11172658	11173106	MTOR
chr1	11173125	11173220	MTOR
chr1	11174135	11174242	MTOR
chr1	11174275	11175045	MTOR
chr1	11175222	11175699	MTOR
chr1	11176841	11176980	MTOR
chr1	11176994	11177246	MTOR
chr1	11180937	11181032	MTOR
chr1	11181209	11181655	MTOR
chr1	11181828	11181923	MTOR
chr1	11181958	11182241	MTOR
chr1	11182366	11182461	MTOR
chr1	11184355	11184833	MTOR
chr1	11186389	11186515	MTOR
chr1	11186573	11187364	MTOR
chr1	11187525	11188792	MTOR
chr1	11188794	11189142	MTOR
chr1	11189463	11190013	MTOR
chr1	11190043	11190138	MTOR
chr1	11190344	11190439	MTOR
chr1	11190486	11190933	MTOR
chr1	11191012	11191107	MTOR
chr1	11192982	11193437	MTOR
chr1	11193460	11193555	MTOR
chr1	11194048	11194258	MTOR
chr1	11194311	11194612	MTOR
chr1	11194677	11194772	MTOR
chr1	11199076	11199191	MTOR
chr1	11199221	11199699	MTOR
chr1	11199855	11199950	MTOR
chr1	11204389	11204484	MTOR
chr1	11204534	11205254	MTOR
chr1	11206656	11207065	MTOR
chr1	11209957	11210348	MTOR
chr1	11216880	11216975	MTOR
chr1	11217017	11217112	MTOR
chr1	11217119	11217418	MTOR
chr1	11217444	11217549	MTOR
chr1	11227235	11227330	MTOR
chr1	11227339	11227728	MTOR
chr1	11259230	11259843	MTOR
chr1	11259850	11259959	MTOR
chr1	11264471	11264866	MTOR
chr1	11269143	11269726	MTOR
chr1	11270697	11271072	MTOR
chr1	11271244	11271399	MTOR
chr1	11271989	11272128	MTOR
chr1	11272176	11272742	MTOR
chr1	11272817	11273130	MTOR
chr1	11273206	11273785	MTOR
chr1	11276107	11276409	MTOR
chr1	11288629	11289246	MTOR
chr1	11290782	11290895	MTOR
chr1	11290897	11291656	MTOR
chr1	11291666	11291846	MTOR
chr1	11292193	11292338	MTOR
chr1	11292373	11292763	MTOR
chr1	11292771	11292866	MTOR
chr1	11293185	11293284	MTOR
chr1	11293327	11293640	MTOR
chr1	11293642	11293813	MTOR
chr1	11294157	11294291	MTOR
chr1	11294307	11294441	MTOR
chr1	11294587	11294682	MTOR
chr1	11297591	11298749	MTOR
chr1	11300047	11300587	MTOR
chr1	11300588	11300705	MTOR
chr1	11300743	11300838	MTOR
chr1	11300868	11300963	MTOR
chr1	11301420	11301515	MTOR
chr1	11301516	11301859	MTOR
chr1	11301890	11301985	MTOR
chr1	11303024	11303496	MTOR
chr1	11307473	11308337	MTOR
chr1	11308384	11308479	MTOR
chr1	11313622	11313775	MTOR
chr1	11313815	11314245	MTOR
chr1	11315786	11315929	MTOR
chr1	11315952	11316436	MTOR
chr1	11316693	11316788	MTOR
chr1	11316894	11317372	MTOR
chr1	11317459	11317554	MTOR
chr1	11318250	11318427	MTOR
chr1	11318430	11318834	MTOR
chr1	11318872	11318994	MTOR
chr1	11319007	11319102	MTOR
chr1	11319158	11319606	MTOR
chr1	11319635	11319730	MTOR
chr1	14041896	14042157	PRDM2
chr1	14057135	14057230	PRDM2
chr1	14057250	14057725	PRDM2
chr1	14059130	14059468	PRDM2
chr1	14068320	14068788	PRDM2
chr1	14075649	14076118	PRDM2
chr1	14099301	14099433	PRDM2
chr1	14099460	14099779	PRDM2
chr1	14104685	14105081	PRDM2
chr1	14105096	14105856	PRDM2
chr1	14105866	14109577	PRDM2
chr1	14112786	14113117	PRDM2
chr1	14113164	14113259	PRDM2
chr1	14142716	14143213	PRDM2
chr1	14149396	14149491	PRDM2
chr1	14149558	14149749	PRDM2
chr1	14149766	14149861	PRDM2
chr1	14149867	14150051	PRDM2
chr1	23037323	23037418	EPHB2
chr1	23037442	23037613	EPHB2
chr1	23101475	23101972	EPHB2
chr1	23107717	23108098	EPHB2
chr1	23110666	23111659	EPHB2
chr1	23189353	23189743	EPHB2
chr1	23191044	23191139	EPHB2
chr1	23191174	23191788	EPHB2
chr1	23191948	23192043	EPHB2
chr1	23208765	23209145	EPHB2
chr1	23217388	23217483	EPHB2
chr1	23217489	23217708	EPHB2
chr1	23217799	23217989	EPHB2
chr1	23219102	23219211	EPHB2
chr1	23219279	23219623	EPHB2
chr1	23219643	23219770	EPHB2
chr1	23221667	23222235	EPHB2
chr1	23222558	23222653	EPHB2
chr1	23222792	23223102	EPHB2
chr1	23232164	23232259	EPHB2
chr1	23232379	23232904	EPHB2
chr1	23232944	23233593	EPHB2
chr1	23234320	23234801	EPHB2
chr1	23234833	23234928	EPHB2
chr1	23235320	23235797	EPHB2
chr1	23236638	23236733	EPHB2
chr1	23236814	23237214	EPHB2
chr1	23237234	23237329	EPHB2
chr1	23238660	23238789	EPHB2
chr1	23238831	23239275	EPHB2
chr1	23239746	23239874	EPHB2
chr1	23239882	23240142	EPHB2
chr1	23240150	23240500	EPHB2
chr1	24018258	24018417	RPL11
chr1	24019059	24019456	RPL11
chr1	24019478	24019573	RPL11
chr1	24020215	24020564	RPL11
chr1	24021080	24021372	RPL11
chr1	24021999	24022094	RPL11
chr1	24022102	24022197	RPL11
chr1	24022199	24022539	RPL11
chr1	24022592	24022687	RPL11
chr1	24022714	24022976	RPL11
chr1	31405699	31405856	PUM1
chr1	31405886	31406288	PUM1
chr1	31406296	31406410	PUM1
chr1	31409292	31409387	PUM1
chr1	31409417	31409829	PUM1
chr1	31409847	31409965	PUM1
chr1	31413803	31414175	PUM1
chr1	31414243	31414338	PUM1
chr1	31414599	31415273	PUM1
chr1	31417972	31418515	PUM1
chr1	31418517	31418705	PUM1
chr1	31422816	31422924	PUM1
chr1	31422934	31423290	PUM1
chr1	31423293	31423388	PUM1
chr1	31424938	31425389	PUM1
chr1	31426438	31427043	PUM1
chr1	31437192	31437287	PUM1
chr1	31437301	31438013	PUM1
chr1	31438566	31438735	PUM1
chr1	31438753	31439299	PUM1
chr1	31439375	31439470	PUM1
chr1	31439750	31440373	PUM1
chr1	31440978	31441466	PUM1
chr1	31447257	31447352	PUM1
chr1	31447405	31447776	PUM1
chr1	31452775	31453131	PUM1
chr1	31454050	31454394	PUM1
chr1	31465058	31465672	PUM1
chr1	31467684	31468226	PUM1
chr1	31468335	31468430	PUM1
chr1	31478350	31478445	PUM1
chr1	31478583	31478971	PUM1
chr1	31479706	31480132	PUM1
chr1	31501339	31501434	PUM1
chr1	31501495	31501590	PUM1
chr1	31501599	31501914	PUM1
chr1	31531761	31531911	PUM1
chr1	31531961	31532536	PUM1
chr1	31532571	31532691	PUM1
chr1	31538445	31538578	PUM1
chr1	31538590	31538685	PUM1
chr1	31538767	31538862	PUM1
chr1	31538868	31538963	PUM1
chr1	32739685	32740082	LCK
chr1	32740087	32740191	LCK
chr1	32740237	32740795	LCK
chr1	32740805	32741825	LCK
chr1	32741854	32742474	LCK
chr1	32744840	32744935	LCK
chr1	32745063	32745999	LCK
chr1	32750805	32750900	LCK
chr1	32750984	32751477	LCK
chr1	32751485	32751580	LCK
chr1	38078407	38078629	RSPO1
chr1	38079271	38080131	RSPO1
chr1	38080176	38080271	RSPO1
chr1	38082005	38082493	RSPO1
chr1	38082558	38082653	RSPO1
chr1	38095039	38095703	RSPO1
chr1	38181446	38181813	EPHA10
chr1	38183927	38184246	EPHA10
chr1	38184249	38184631	EPHA10
chr1	38184756	38184851	EPHA10
chr1	38184952	38185476	EPHA10
chr1	38185530	38185842	EPHA10
chr1	38185855	38186670	EPHA10
chr1	38187068	38187163	EPHA10
chr1	38187242	38187586	EPHA10
chr1	38187666	38187761	EPHA10
chr1	38187845	38188197	EPHA10
chr1	38188402	38188564	EPHA10
chr1	38188618	38189228	EPHA10
chr1	38192614	38193073	EPHA10
chr1	38193127	38193222	EPHA10
chr1	38196812	38196907	EPHA10
chr1	38196954	38197413	EPHA10
chr1	38200802	38201244	EPHA10
chr1	38218208	38218303	EPHA10
chr1	38218336	38218999	EPHA10
chr1	38219000	38219172	EPHA10
chr1	38219628	38219723	EPHA10
chr1	38219842	38220155	EPHA10
chr1	38220218	38220313	EPHA10
chr1	38226867	38228008	EPHA10
chr1	38228318	38228781	EPHA10
chr1	38230404	38230935	EPHA10
chr1	43803476	43804064	MPL
chr1	43804065	43804160	MPL
chr1	43804174	43804542	MPL
chr1	43804552	43804647	MPL
chr1	43804848	43805436	MPL
chr1	43805545	43806266	MPL
chr1	43806306	43806440	MPL
chr1	43811990	43812699	MPL
chr1	43812829	43812924	MPL
chr1	43814294	43814744	MPL
chr1	43814847	43815270	MPL
chr1	43817475	43817570	MPL
chr1	43817677	43817772	MPL
chr1	43817804	43818654	MPL
chr1	65299936	65300031	JAK1
chr1	65300091	65300432	JAK1
chr1	65300553	65300648	JAK1
chr1	65300926	65301345	JAK1
chr1	65301596	65302150	JAK1
chr1	65303409	65303677	JAK1
chr1	65303687	65304369	JAK1
chr1	65305115	65305620	JAK1
chr1	65305632	65305727	JAK1
chr1	65306828	65307354	JAK1
chr1	65307415	65307613	JAK1
chr1	65309479	65310286	JAK1
chr1	65310353	65310731	JAK1
chr1	65310948	65311043	JAK1
chr1	65311078	65311417	JAK1
chr1	65311448	65311543	JAK1
chr1	65312148	65312478	JAK1
chr1	65312941	65313036	JAK1
chr1	65313056	65313499	JAK1
chr1	65313509	65313604	JAK1
chr1	65316388	65316751	JAK1
chr1	65320968	65321486	JAK1
chr1	65321516	65321611	JAK1
chr1	65323193	65323723	JAK1
chr1	65325645	65325993	JAK1
chr1	65330404	65330766	JAK1
chr1	65330883	65330978	JAK1
chr1	65332226	65332321	JAK1
chr1	65332395	65333119	JAK1
chr1	65334709	65334804	JAK1
chr1	65334901	65335290	JAK1
chr1	65335299	65335394	JAK1
chr1	65335412	65335507	JAK1
chr1	65338980	65339415	JAK1
chr1	65344422	65344517	JAK1
chr1	65344630	65345044	JAK1
chr1	65348752	65349360	JAK1
chr1	65351633	65351728	JAK1
chr1	65351855	65352090	JAK1
chr1	86119605	86119996	ZNHIT6
chr1	86123378	86123825	ZNHIT6
chr1	86142624	86142734	ZNHIT6
chr1	86142835	86143025	ZNHIT6
chr1	86143060	86143193	ZNHIT6
chr1	86144235	86144330	ZNHIT6
chr1	86144350	86144501	ZNHIT6
chr1	86146341	86146716	ZNHIT6
chr1	86167487	86167582	ZNHIT6
chr1	86167698	86167973	ZNHIT6
chr1	86171599	86171694	ZNHIT6
chr1	86171696	86172244	ZNHIT6
chr1	86173017	86173112	ZNHIT6
chr1	86173221	86173540	ZNHIT6
chr1	86173555	86174030	ZNHIT6
chr1	86174034	86174129	ZNHIT6
chr1	86174184	86174279	ZNHIT6
chr1	86196007	86196102	COL24A1
chr1	86196183	86196589	COL24A1
chr1	86196601	86196696	COL24A1
chr1	86200155	86200318	COL24A1
chr1	86200334	86200710	COL24A1
chr1	86200741	86200836	COL24A1
chr1	86203042	86203333	COL24A1
chr1	86210075	86210181	COL24A1
chr1	86210226	86210615	COL24A1
chr1	86210628	86210723	COL24A1
chr1	86211076	86211273	COL24A1
chr1	86211330	86211437	COL24A1
chr1	86226791	86226886	COL24A1
chr1	86226990	86227222	COL24A1
chr1	86227224	86227404	COL24A1
chr1	86241151	86241478	COL24A1
chr1	86246576	86246671	COL24A1
chr1	86246732	86247132	COL24A1
chr1	86248989	86249084	COL24A1
chr1	86249119	86249353	COL24A1
chr1	86249520	86249615	COL24A1
chr1	86249712	86250177	COL24A1
chr1	86250190	86250285	COL24A1
chr1	86251806	86251901	COL24A1
chr1	86251936	86252243	COL24A1
chr1	86282256	86282351	COL24A1
chr1	86282369	86282651	COL24A1
chr1	86282734	86282829	COL24A1
chr1	86282850	86282945	COL24A1
chr1	86283362	86283457	COL24A1
chr1	86283476	86283612	COL24A1
chr1	86283642	86284001	COL24A1
chr1	86289084	86289514	COL24A1
chr1	86289550	86289754	COL24A1
chr1	86304238	86304281	COL24A1
chr1	86304307	86304422	COL24A1
chr1	86304523	86304631	COL24A1
chr1	86306722	86307142	COL24A1
chr1	86307145	86307240	COL24A1
chr1	86307406	86307501	COL24A1
chr1	86307648	86308121	COL24A1
chr1	86313216	86313597	COL24A1
chr1	86314915	86315290	COL24A1
chr1	86333933	86334028	COL24A1
chr1	86334082	86334691	COL24A1
chr1	86340009	86340104	COL24A1
chr1	86340185	86340280	COL24A1
chr1	86340295	86340432	COL24A1
chr1	86340576	86340845	COL24A1
chr1	86340864	86341178	COL24A1
chr1	86341265	86341360	COL24A1
chr1	86342598	86342693	COL24A1
chr1	86342741	86342956	COL24A1
chr1	86342967	86343094	COL24A1
chr1	86343126	86343221	COL24A1
chr1	86354916	86355011	COL24A1
chr1	86355027	86355135	COL24A1
chr1	86355169	86355474	COL24A1
chr1	86361533	86361830	COL24A1
chr1	86361850	86362146	COL24A1
chr1	86372606	86372701	COL24A1
chr1	86372820	86372991	COL24A1
chr1	86373114	86373209	COL24A1
chr1	86374239	86374375	COL24A1
chr1	86375505	86375787	COL24A1
chr1	86377058	86377240	COL24A1
chr1	86426335	86426681	COL24A1
chr1	86426749	86427050	COL24A1
chr1	86430521	86430842	COL24A1
chr1	86430850	86430988	COL24A1
chr1	86435681	86435776	COL24A1
chr1	86435866	86436050	COL24A1
chr1	86436823	86437294	COL24A1
chr1	86453052	86453378	COL24A1
chr1	86482673	86483089	COL24A1
chr1	86487783	86488100	COL24A1
chr1	86488194	86488792	COL24A1
chr1	86497464	86497762	COL24A1
chr1	86499220	86499315	COL24A1
chr1	86499352	86499718	COL24A1
chr1	86512351	86512709	COL24A1
chr1	86515634	86515760	COL24A1
chr1	86515762	86515933	COL24A1
chr1	86523478	86523760	COL24A1
chr1	86524534	86524655	COL24A1
chr1	86524700	86524899	COL24A1
chr1	86524955	86525050	COL24A1
chr1	86529119	86529214	COL24A1
chr1	86529275	86529551	COL24A1
chr1	86554536	86554661	COL24A1
chr1	86554696	86555041	COL24A1
chr1	86555087	86555182	COL24A1
chr1	86557868	86558179	COL24A1
chr1	86577894	86577989	COL24A1
chr1	86578128	86578450	COL24A1
chr1	86580685	86580780	COL24A1
chr1	86580853	86581125	COL24A1
chr1	86581203	86581341	COL24A1
chr1	86590386	86590505	COL24A1
chr1	86590514	86591177	COL24A1
chr1	86591187	86591991	COL24A1
chr1	86592095	86592204	COL24A1
chr1	86611472	86611567	COL24A1
chr1	86611650	86611966	COL24A1
chr1	86621719	86621814	COL24A1
chr1	86621855	86622362	COL24A1
chr1	91726728	91726964	HFM1
chr1	91727533	91727628	HFM1
chr1	91727725	91728001	HFM1
chr1	91728012	91728266	HFM1
chr1	91728305	91728400	HFM1
chr1	91731342	91731437	HFM1
chr1	91731453	91731801	HFM1
chr1	91731827	91731922	HFM1
chr1	91733183	91733466	HFM1
chr1	91739074	91739418	HFM1
chr1	91739528	91739623	HFM1
chr1	91740115	91740330	HFM1
chr1	91740340	91740590	HFM1
chr1	91742038	91742364	HFM1
chr1	91742445	91742682	HFM1
chr1	91742707	91742831	HFM1
chr1	91778608	91778703	HFM1
chr1	91778824	91779258	HFM1
chr1	91779440	91779723	HFM1
chr1	91779764	91779936	HFM1
chr1	91781049	91781144	HFM1
chr1	91781192	91781910	HFM1
chr1	91781916	91782072	HFM1
chr1	91782177	91782272	HFM1
chr1	91784382	91784477	HFM1
chr1	91784609	91784819	HFM1
chr1	91784828	91785139	HFM1
chr1	91788294	91788389	HFM1
chr1	91788467	91788853	HFM1
chr1	91788873	91788968	HFM1
chr1	91789855	91789950	HFM1
chr1	91790022	91790467	HFM1
chr1	91804268	91804363	HFM1
chr1	91804370	91804693	HFM1
chr1	91808918	91809062	HFM1
chr1	91812648	91812743	HFM1
chr1	91812834	91813136	HFM1
chr1	91813220	91813315	HFM1
chr1	91816250	91816397	HFM1
chr1	91816406	91816616	HFM1
chr1	91817033	91817382	HFM1
chr1	91817806	91817970	HFM1
chr1	91817976	91818311	HFM1
chr1	91818355	91818933	HFM1
chr1	91818936	91819031	HFM1
chr1	91840775	91841371	HFM1
chr1	91841404	91841499	HFM1
chr1	91843312	91843407	HFM1
chr1	91843434	91844079	HFM1
chr1	91844083	91844208	HFM1
chr1	91844216	91844311	HFM1
chr1	91844484	91844872	HFM1
chr1	91844874	91844969	HFM1
chr1	91845025	91845120	HFM1
chr1	91845385	91845480	HFM1
chr1	91845570	91846008	HFM1
chr1	91846126	91846304	HFM1
chr1	91846342	91846584	HFM1
chr1	91846638	91846733	HFM1
chr1	91850694	91851710	HFM1
chr1	91859374	91859469	HFM1
chr1	91859589	91859692	HFM1
chr1	91859702	91859918	HFM1
chr1	91859932	91860163	HFM1
chr1	91861594	91862041	HFM1
chr1	91866479	91866598	HFM1
chr1	91866604	91866820	HFM1
chr1	91870103	91870569	HFM1
chr1	93297543	93297763	RPL5
chr1	93298694	93299382	RPL5
chr1	93300004	93300099	RPL5
chr1	93300195	93300428	RPL5
chr1	93300430	93300552	RPL5
chr1	93300599	93300694	RPL5
chr1	93301525	93302135	RPL5
chr1	93302944	93303049	RPL5
chr1	93303055	93303297	RPL5
chr1	93305824	93305919	RPL5
chr1	93306004	93306368	RPL5
chr1	93306379	93306474	RPL5
chr1	93307161	93307256	RPL5
chr1	93307266	93307512	RPL5
chr1	93307700	93307795	RPL5
chr1	115251040	115251343	NRAS
chr1	115251460	115251555	NRAS
chr1	115251987	115252438	NRAS
chr1	115252522	115252617	NRAS
chr1	115256325	115256646	NRAS
chr1	115256720	115256815	NRAS
chr1	115258441	115258612	NRAS
chr1	115258669	115258873	NRAS
chr1	115258888	115258983	NRAS
chr1	120457787	120458143	NOTCH2
chr1	120458153	120459469	NOTCH2
chr1	120459535	120459630	NOTCH2
chr1	120460062	120460173	NOTCH2
chr1	120460183	120460685	NOTCH2
chr1	120460879	120460974	NOTCH2
chr1	120460987	120461229	NOTCH2
chr1	120461253	120461348	NOTCH2
chr1	120461724	120462399	NOTCH2
chr1	120462451	120462546	NOTCH2
chr1	120462650	120463162	NOTCH2
chr1	120464122	120464217	NOTCH2
chr1	120464240	120464545	NOTCH2
chr1	120464551	120464646	NOTCH2
chr1	120464695	120465556	NOTCH2
chr1	120466108	120466709	NOTCH2
chr1	120466842	120466937	NOTCH2
chr1	120467744	120468549	NOTCH2
chr1	120468563	120468662	NOTCH2
chr1	120468906	120469001	NOTCH2
chr1	120469006	120469455	NOTCH2
chr1	120471451	120471998	NOTCH2
chr1	120472055	120472225	NOTCH2
chr1	120477930	120478366	NOTCH2
chr1	120479744	120480228	NOTCH2
chr1	120480244	120480339	NOTCH2
chr1	120480446	120480816	NOTCH2
chr1	120482951	120483595	NOTCH2
chr1	120483949	120484452	NOTCH2
chr1	120484504	120484599	NOTCH2
chr1	120484714	120484809	NOTCH2
chr1	120490868	120491253	NOTCH2
chr1	120491295	120491390	NOTCH2
chr1	120491518	120491909	NOTCH2
chr1	120492823	120492918	NOTCH2
chr1	120492934	120493575	NOTCH2
chr1	120495985	120496465	NOTCH2
chr1	120497472	120498020	NOTCH2
chr1	120501824	120501919	NOTCH2
chr1	120501984	120502401	NOTCH2
chr1	120505961	120506102	NOTCH2
chr1	120506161	120506297	NOTCH2
chr1	120506303	120506593	NOTCH2
chr1	120507915	120508245	NOTCH2
chr1	120508838	120509137	NOTCH2
chr1	120510017	120510422	NOTCH2
chr1	120510446	120510541	NOTCH2
chr1	120510604	120511019	NOTCH2
chr1	120511858	120512466	NOTCH2
chr1	120512482	120512653	NOTCH2
chr1	120529315	120529410	NOTCH2
chr1	120529520	120529888	NOTCH2
chr1	120539161	120539442	NOTCH2
chr1	120539469	120539606	NOTCH2
chr1	120539618	120539721	NOTCH2
chr1	120539731	120539878	NOTCH2
chr1	120611307	120611495	NOTCH2
chr1	120611681	120611727	NOTCH2
chr1	120611944	120612135	NOTCH2
chr1	155006398	155006671	DCST1
chr1	155006790	155007433	DCST1
chr1	155011553	155011648	DCST1
chr1	155011730	155012142	DCST1
chr1	155012862	155013280	DCST1
chr1	155013646	155014434	DCST1
chr1	155015068	155015561	DCST1
chr1	155015642	155015749	DCST1
chr1	155015765	155016126	DCST1
chr1	155016162	155016294	DCST1
chr1	155018292	155019051	DCST1
chr1	155019052	155019241	DCST1
chr1	155019376	155019909	DCST1
chr1	155019921	155020037	DCST1
chr1	155020133	155020463	DCST1
chr1	155020473	155020746	DCST1
chr1	155021316	155021753	DCST1
chr1	155022812	155023582	DCST1
chr1	155629164	155629259	YY1AP1
chr1	155629319	155629792	YY1AP1
chr1	155629795	155631237	YY1AP1
chr1	155638087	155638182	YY1AP1
chr1	155638291	155638741	YY1AP1
chr1	155639918	155640013	YY1AP1
chr1	155640110	155640319	YY1AP1
chr1	155640467	155640562	YY1AP1
chr1	155642105	155642230	YY1AP1
chr1	155642233	155642584	YY1AP1
chr1	155642686	155642858	YY1AP1
chr1	155644433	155644528	YY1AP1
chr1	155644542	155644656	YY1AP1
chr1	155644723	155645061	YY1AP1
chr1	155646096	155646191	YY1AP1
chr1	155646262	155646640	YY1AP1
chr1	155646651	155646845	YY1AP1
chr1	155648821	155648916	YY1AP1
chr1	155648945	155649531	YY1AP1
chr1	155649936	155650031	YY1AP1
chr1	155650051	155650533	YY1AP1
chr1	155657751	155657945	YY1AP1
chr1	155657955	155658383	YY1AP1
chr1	155658607	155658877	YY1AP1
chr1	197053291	197053714	ASPM
chr1	197055748	197055843	ASPM
chr1	197055900	197056144	ASPM
chr1	197056175	197056270	ASPM
chr1	197057081	197057176	ASPM
chr1	197057209	197057706	ASPM
chr1	197058867	197059614	ASPM
chr1	197059702	197059820	ASPM
chr1	197059830	197060185	ASPM
chr1	197060228	197060323	ASPM
chr1	197060866	197061270	ASPM
chr1	197061340	197061435	ASPM
chr1	197061908	197062003	ASPM
chr1	197062023	197062632	ASPM
chr1	197062769	197062864	ASPM
chr1	197063136	197063378	ASPM
chr1	197064957	197065455	ASPM
chr1	197065521	197065616	ASPM
chr1	197069355	197069450	ASPM
chr1	197069488	197070568	ASPM
chr1	197070578	197073272	ASPM
chr1	197073275	197074381	ASPM
chr1	197074396	197074540	ASPM
chr1	197086733	197087197	ASPM
chr1	197087202	197087328	ASPM
chr1	197090764	197090859	ASPM
chr1	197090943	197091811	ASPM
chr1	197091871	197092025	ASPM
chr1	197093023	197093435	ASPM
chr1	197093437	197093540	ASPM
chr1	197093573	197093715	ASPM
chr1	197093771	197093893	ASPM
chr1	197093901	197094614	ASPM
chr1	197097238	197097333	ASPM
chr1	197097539	197097924	ASPM
chr1	197098104	197098262	ASPM
chr1	197098271	197098474	ASPM
chr1	197098570	197098665	ASPM
chr1	197098669	197098764	ASPM
chr1	197098875	197099048	ASPM
chr1	197099057	197099249	ASPM
chr1	197099299	197099394	ASPM
chr1	197099412	197099507	ASPM
chr1	197101161	197101274	ASPM
chr1	197101323	197101599	ASPM
chr1	197102310	197102405	ASPM
chr1	197102427	197102852	ASPM
chr1	197103943	197104085	ASPM
chr1	197104147	197104461	ASPM
chr1	197108693	197108788	ASPM
chr1	197108831	197109122	ASPM
chr1	197111215	197111341	ASPM
chr1	197111342	197112683	ASPM
chr1	197112693	197113316	ASPM
chr1	197113483	197113621	ASPM
chr1	197114805	197114900	ASPM
chr1	197115129	197115691	ASPM
chr1	197115818	197115913	ASPM
chr1	198608074	198608169	PTPRC
chr1	198608320	198608498	PTPRC
chr1	198608510	198608605	PTPRC
chr1	198661199	198661294	PTPRC
chr1	198661372	198661559	PTPRC
chr1	198661716	198661854	PTPRC
chr1	198662743	198663024	PTPRC
chr1	198663047	198663348	PTPRC
chr1	198663405	198663500	PTPRC
chr1	198663550	198663645	PTPRC
chr1	198665713	198666136	PTPRC
chr1	198668500	198668969	PTPRC
chr1	198671153	198671870	PTPRC
chr1	198672182	198672292	PTPRC
chr1	198672309	198672602	PTPRC
chr1	198673291	198673386	PTPRC
chr1	198673565	198673718	PTPRC
chr1	198673734	198673829	PTPRC
chr1	198675576	198675671	PTPRC
chr1	198675678	198676201	PTPRC
chr1	198677172	198677486	PTPRC
chr1	198678552	198679060	PTPRC
chr1	198679205	198679300	PTPRC
chr1	198681874	198682304	PTPRC
chr1	198682331	198682426	PTPRC
chr1	198685474	198685609	PTPRC
chr1	198685706	198686245	PTPRC
chr1	198686939	198687071	PTPRC
chr1	198687127	198687615	PTPRC
chr1	198691409	198691540	PTPRC
chr1	198691542	198691637	PTPRC
chr1	198691642	198691737	PTPRC
chr1	198697006	198697101	PTPRC
chr1	198697375	198697470	PTPRC
chr1	198697990	198698085	PTPRC
chr1	198698187	198698485	PTPRC
chr1	198700440	198700535	PTPRC
chr1	198700638	198701042	PTPRC
chr1	198701287	198701763	PTPRC
chr1	198701900	198701995	PTPRC
chr1	198703261	198703838	PTPRC
chr1	198704021	198704116	PTPRC
chr1	198704165	198704441	PTPRC
chr1	198704499	198704624	PTPRC
chr1	198710711	198710806	PTPRC
chr1	198710838	198711652	PTPRC
chr1	198711744	198711839	PTPRC
chr1	198712959	198713054	PTPRC
chr1	198713129	198713483	PTPRC
chr1	198713486	198713581	PTPRC
chr1	198716993	198717088	PTPRC
chr1	198717117	198717516	PTPRC
chr1	198718466	198718773	PTPRC
chr1	198719338	198719936	PTPRC
chr1	198721155	198721250	PTPRC
chr1	198721275	198722153	PTPRC
chr1	198723041	198723136	PTPRC
chr1	198723217	198723679	PTPRC
chr1	198723841	198723936	PTPRC
chr1	198725024	198725407	PTPRC
chr1	198725602	198725697	PTPRC
chr1	200942492	200942893	KIF21B
chr1	200942903	200943527	KIF21B
chr1	200943759	200944102	KIF21B
chr1	200944126	200944262	KIF21B
chr1	200944512	200944926	KIF21B
chr1	200945054	200945149	KIF21B
chr1	200945557	200945652	KIF21B
chr1	200945818	200946171	KIF21B
chr1	200946173	200946641	KIF21B
chr1	200948361	200948543	KIF21B
chr1	200948559	200949030	KIF21B
chr1	200949053	200949148	KIF21B
chr1	200949831	200950374	KIF21B
chr1	200951953	200952072	KIF21B
chr1	200952084	200952470	KIF21B
chr1	200953901	200954227	KIF21B
chr1	200955863	200956494	KIF21B
chr1	200957288	200958303	KIF21B
chr1	200958807	200958902	KIF21B
chr1	200958909	200959536	KIF21B
chr1	200959537	200960477	KIF21B
chr1	200960520	200960663	KIF21B
chr1	200960681	200961000	KIF21B
chr1	200961034	200961129	KIF21B
chr1	200961160	200961255	KIF21B
chr1	200961318	200961590	KIF21B
chr1	200961650	200961753	KIF21B
chr1	200965091	200965704	KIF21B
chr1	200967270	200967365	KIF21B
chr1	200967385	200967846	KIF21B
chr1	200968203	200968298	KIF21B
chr1	200968335	200968636	KIF21B
chr1	200968734	200968829	KIF21B
chr1	200968859	200969401	KIF21B
chr1	200969457	200969967	KIF21B
chr1	200970021	200970116	KIF21B
chr1	200970990	200971085	KIF21B
chr1	200971169	200971568	KIF21B
chr1	200971729	200971824	KIF21B
chr1	200972594	200973148	KIF21B
chr1	200973158	200973253	KIF21B
chr1	200973291	200974241	KIF21B
chr1	200974370	200974965	KIF21B
chr1	200977804	200978156	KIF21B
chr1	200978279	200978784	KIF21B
chr1	200978894	200978989	KIF21B
chr1	200992181	200992276	KIF21B
chr1	200992356	200992677	KIF21B
chr1	201798311	201798526	IPO9
chr1	201816312	201816919	IPO9
chr1	201817001	201817096	IPO9
chr1	201817276	201817416	IPO9
chr1	201817419	201817816	IPO9
chr1	201817934	201818068	IPO9
chr1	201820923	201821053	IPO9
chr1	201821131	201821456	IPO9
chr1	201821516	201821611	IPO9
chr1	201821907	201822354	IPO9
chr1	201822433	201822528	IPO9
chr1	201823512	201823645	IPO9
chr1	201823661	201824104	IPO9
chr1	201824111	201824420	IPO9
chr1	201824786	201825170	IPO9
chr1	201825252	201825431	IPO9
chr1	201826052	201826396	IPO9
chr1	201826418	201826513	IPO9
chr1	201827546	201827831	IPO9
chr1	201827863	201828228	IPO9
chr1	201828280	201828430	IPO9
chr1	201832294	201832942	IPO9
chr1	201835540	201835635	IPO9
chr1	201835648	201835743	IPO9
chr1	201835782	201836175	IPO9
chr1	201837544	201838129	IPO9
chr1	201838462	201838909	IPO9
chr1	201838935	201839030	IPO9
chr1	201839535	201840093	IPO9
chr1	201840192	201840501	IPO9
chr1	201840535	201840630	IPO9
chr1	201841675	201841770	IPO9
chr1	201841832	201842189	IPO9
chr1	201843076	201843214	IPO9
chr1	201843231	201843701	IPO9
chr1	201843760	201843855	IPO9
chr1	201843856	201844154	IPO9
chr1	201844164	201844466	IPO9
chr1	201844555	201844650	IPO9
chr1	201844751	201844846	IPO9
chr1	201844954	201845526	IPO9
chr1	214531096	214531613	PTPN14
chr1	214537613	214538231	PTPN14
chr1	214542587	214542698	PTPN14
chr1	214542703	214543155	PTPN14
chr1	214545691	214545786	PTPN14
chr1	214545842	214546327	PTPN14
chr1	214549331	214549426	PTPN14
chr1	214549443	214549883	PTPN14
chr1	214549893	214549988	PTPN14
chr1	214551026	214551121	PTPN14
chr1	214551154	214551629	PTPN14
chr1	214556557	214558263	PTPN14
chr1	214559972	214560099	PTPN14
chr1	214560116	214560316	PTPN14
chr1	214560512	214560607	PTPN14
chr1	214564198	214564502	PTPN14
chr1	214564508	214564643	PTPN14
chr1	214566858	214567224	PTPN14
chr1	214567389	214567484	PTPN14
chr1	214568058	214568238	PTPN14
chr1	214568248	214568501	PTPN14
chr1	214571066	214571512	PTPN14
chr1	214574803	214574901	PTPN14
chr1	214574965	214575262	PTPN14
chr1	214576095	214576375	PTPN14
chr1	214584843	214585194	PTPN14
chr1	214585249	214585344	PTPN14
chr1	214585391	214585486	PTPN14
chr1	214587829	214588174	PTPN14
chr1	214588181	214588276	PTPN14
chr1	214588285	214588380	PTPN14
chr1	214624835	214625008	PTPN14
chr1	214625035	214625562	PTPN14
chr1	214637663	214637828	PTPN14
chr1	214637861	214638304	PTPN14
chr1	215798806	215798901	USH2A
chr1	215798961	215799429	USH2A
chr1	215802050	215802166	USH2A
chr1	215802170	215802644	USH2A
chr1	215803375	215803470	USH2A
chr1	215803479	215803654	USH2A
chr1	215807723	215808177	USH2A
chr1	215808197	215808292	USH2A
chr1	215812192	215812287	USH2A
chr1	215812288	215812383	USH2A
chr1	215812385	215812749	USH2A
chr1	215813669	215814237	USH2A
chr1	215820718	215821217	USH2A
chr1	215821670	215822335	USH2A
chr1	215823659	215823754	USH2A
chr1	215823813	215824277	USH2A
chr1	215824280	215824435	USH2A
chr1	215844172	215844267	USH2A
chr1	215844277	215844886	USH2A
chr1	215847321	215849027	USH2A
chr1	215853333	215853835	USH2A
chr1	215853839	215853974	USH2A
chr1	215901211	215901907	USH2A
chr1	215914299	215914394	USH2A
chr1	215914558	215914985	USH2A
chr1	215916319	215916952	USH2A
chr1	215931789	215932172	USH2A
chr1	215932187	215932282	USH2A
chr1	215932888	215933320	USH2A
chr1	215939825	215940158	USH2A
chr1	215940189	215940284	USH2A
chr1	215952906	215953459	USH2A
chr1	215953550	215953645	USH2A
chr1	215955105	215955200	USH2A
chr1	215955242	215955692	USH2A
chr1	215955749	215955939	USH2A
chr1	215955993	215956333	USH2A
chr1	215956367	215956504	USH2A
chr1	215959865	215960317	USH2A
chr1	215960333	215960478	USH2A
chr1	215963195	215963857	USH2A
chr1	215972134	215972611	USH2A
chr1	215972614	215972709	USH2A
chr1	215986855	215986950	USH2A
chr1	215986952	215987320	USH2A
chr1	215990171	215990714	USH2A
chr1	215990812	215990936	USH2A
chr1	216011256	216011612	USH2A
chr1	216017382	216018005	USH2A
chr1	216018022	216018117	USH2A
chr1	216019022	216019497	USH2A
chr1	216040237	216040625	USH2A
chr1	216040734	216040829	USH2A
chr1	216050952	216051341	USH2A
chr1	216051993	216052502	USH2A
chr1	216052523	216052618	USH2A
chr1	216061536	216061709	USH2A
chr1	216061718	216062569	USH2A
chr1	216073134	216073307	USH2A
chr1	216073316	216073661	USH2A
chr1	216073731	216073861	USH2A
chr1	216073971	216074358	USH2A
chr1	216074392	216074487	USH2A
chr1	216107739	216107834	USH2A
chr1	216107911	216108284	USH2A
chr1	216138265	216138360	USH2A
chr1	216138503	216139015	USH2A
chr1	216143812	216144221	USH2A
chr1	216144274	216144369	USH2A
chr1	216166143	216166238	USH2A
chr1	216166243	216166718	USH2A
chr1	216172071	216172515	USH2A
chr1	216172532	216172627	USH2A
chr1	216173379	216173474	USH2A
chr1	216173645	216173993	USH2A
chr1	216219662	216220127	USH2A
chr1	216221558	216221653	USH2A
chr1	216221760	216221911	USH2A
chr1	216221913	216222053	USH2A
chr1	216222093	216222345	USH2A
chr1	216243179	216243274	USH2A
chr1	216243304	216243399	USH2A
chr1	216243418	216243788	USH2A
chr1	216243811	216243906	USH2A
chr1	216245921	216246094	USH2A
chr1	216246146	216246713	USH2A
chr1	216251298	216251877	USH2A
chr1	216256771	216257058	USH2A
chr1	216257908	216258372	USH2A
chr1	216259934	216260367	USH2A
chr1	216260388	216260483	USH2A
chr1	216262260	216262619	USH2A
chr1	216270248	216270343	USH2A
chr1	216270390	216270795	USH2A
chr1	216348435	216348530	USH2A
chr1	216348558	216349088	USH2A
chr1	216363349	216363900	USH2A
chr1	216364003	216364098	USH2A
chr1	216369608	216369703	USH2A
chr1	216369796	216370006	USH2A
chr1	216370023	216370120	USH2A
chr1	216370192	216370287	USH2A
chr1	216371522	216371971	USH2A
chr1	216372065	216372162	USH2A
chr1	216372760	216373601	USH2A
chr1	216373642	216373737	USH2A
chr1	216373756	216373851	USH2A
chr1	216380352	216380470	USH2A
chr1	216380562	216380942	USH2A
chr1	216390474	216391021	USH2A
chr1	216405021	216405116	USH2A
chr1	216405141	216405645	USH2A
chr1	216405664	216405759	USH2A
chr1	216419740	216420740	USH2A
chr1	216424070	216424530	USH2A
chr1	216424707	216424802	USH2A
chr1	216424830	216424925	USH2A
chr1	216462511	216462824	USH2A
chr1	216465387	216465786	USH2A
chr1	216465798	216465908	USH2A
chr1	216465976	216466071	USH2A
chr1	216494949	216495044	USH2A
chr1	216495127	216495399	USH2A
chr1	216496664	216497131	USH2A
chr1	216497227	216497377	USH2A
chr1	216497387	216497753	USH2A
chr1	216498460	216499066	USH2A
chr1	216499179	216499274	USH2A
chr1	216500877	216501146	USH2A
chr1	216538063	216538564	USH2A
chr1	216591598	216591752	USH2A
chr1	216591763	216592267	USH2A
chr1	216594912	216595039	USH2A
chr1	216595051	216595962	USH2A
chr1	216679871	216679984	ESRRG
chr1	216680034	216680629	ESRRG
chr1	216680656	216680811	ESRRG
chr1	216692265	216692360	ESRRG
chr1	216692364	216692833	ESRRG
chr1	216737301	216737396	ESRRG
chr1	216737521	216737874	ESRRG
chr1	216741105	216741353	ESRRG
chr1	216741354	216741597	ESRRG
chr1	216741729	216741824	ESRRG
chr1	216823952	216824047	ESRRG
chr1	216824238	216824539	ESRRG
chr1	216824561	216824684	ESRRG
chr1	216850197	216850310	ESRRG
chr1	216850320	216850684	ESRRG
chr1	216850690	216851003	ESRRG
chr1	216851030	216851125	ESRRG
chr1	216880309	216880561	ESRRG
chr1	216880597	216880896	ESRRG
chr1	216896361	216896465	ESRRG
chr1	216896478	216896707	ESRRG
chr1	216896788	216896883	ESRRG
chr1	226251397	226251492	H3F3A
chr1	226251510	226252046	H3F3A
chr1	226252056	226252229	H3F3A
chr1	226252312	226252407	H3F3A
chr1	228399446	228400518	OBSCN
chr1	228400690	228400785	OBSCN
chr1	228400912	228401007	OBSCN
chr1	228401045	228401512	OBSCN
chr1	228401551	228401646	OBSCN
chr1	228401669	228402254	OBSCN
chr1	228402341	228402940	OBSCN
chr1	228403006	228403678	OBSCN
chr1	228403883	228403978	OBSCN
chr1	228404084	228404533	OBSCN
chr1	228404556	228405201	OBSCN
chr1	228406887	228407457	OBSCN
chr1	228412052	228412618	OBSCN
chr1	228412637	228412733	OBSCN
chr1	228430592	228431291	OBSCN
chr1	228431316	228431411	OBSCN
chr1	228431793	228432399	OBSCN
chr1	228432910	228433005	OBSCN
chr1	228433013	228433515	OBSCN
chr1	228433834	228433929	OBSCN
chr1	228434009	228434104	OBSCN
chr1	228434127	228434633	OBSCN
chr1	228434694	228434848	OBSCN
chr1	228437364	228438083	OBSCN
chr1	228444147	228444242	OBSCN
chr1	228444283	228444762	OBSCN
chr1	228446950	228447817	OBSCN
chr1	228451500	228451631	OBSCN
chr1	228451710	228452234	OBSCN
chr1	228455994	228456727	OBSCN
chr1	228456765	228456860	OBSCN
chr1	228459441	228460054	OBSCN
chr1	228460823	228461046	OBSCN
chr1	228461056	228462692	OBSCN
chr1	228463127	228463222	OBSCN
chr1	228463350	228463835	OBSCN
chr1	228463863	228463958	OBSCN
chr1	228464056	228465659	OBSCN
chr1	228465668	228465763	OBSCN
chr1	228466218	228468558	OBSCN
chr1	228469487	228469582	OBSCN
chr1	228469591	228469869	OBSCN
chr1	228469886	228470047	OBSCN
chr1	228470628	228471008	OBSCN
chr1	228471016	228471746	OBSCN
chr1	228473610	228474307	OBSCN
chr1	228474365	228474839	OBSCN
chr1	228474867	228474962	OBSCN
chr1	228475284	228475520	OBSCN
chr1	228475525	228476260	OBSCN
chr1	228476264	228476791	OBSCN
chr1	228476838	228476933	OBSCN
chr1	228479270	228479365	OBSCN
chr1	228479468	228479928	OBSCN
chr1	228479937	228480032	OBSCN
chr1	228480042	228480630	OBSCN
chr1	228480689	228480846	OBSCN
chr1	228480854	228481502	OBSCN
chr1	228481542	228481637	OBSCN
chr1	228481697	228482875	OBSCN
chr1	228483000	228483095	OBSCN
chr1	228485995	228486615	OBSCN
chr1	228486760	228487977	OBSCN
chr1	228491144	228491728	OBSCN
chr1	228491732	228492474	OBSCN
chr1	228492650	228492886	OBSCN
chr1	228492896	228493144	OBSCN
chr1	228493149	228493346	OBSCN
chr1	228493954	228495300	OBSCN
chr1	228495413	228495508	OBSCN
chr1	228495633	228496303	OBSCN
chr1	228496624	228497431	OBSCN
chr1	228497433	228497528	OBSCN
chr1	228503208	228503309	OBSCN
chr1	228503442	228503957	OBSCN
chr1	228504114	228504209	OBSCN
chr1	228504308	228504843	OBSCN
chr1	228504922	228505994	OBSCN
chr1	228506430	228507014	OBSCN
chr1	228508959	228510098	OBSCN
chr1	228510848	228511488	OBSCN
chr1	228520466	228520772	OBSCN
chr1	228520828	228521052	OBSCN
chr1	228521057	228521152	OBSCN
chr1	228521159	228521664	OBSCN
chr1	228522108	228522316	OBSCN
chr1	228522446	228522972	OBSCN
chr1	228522982	228523207	OBSCN
chr1	228523288	228523721	OBSCN
chr1	228523835	228524075	OBSCN
chr1	228524248	228524343	OBSCN
chr1	228524408	228524503	OBSCN
chr1	228524598	228525208	OBSCN
chr1	228525595	228525986	OBSCN
chr1	228526004	228526172	OBSCN
chr1	228526370	228526465	OBSCN
chr1	228526499	228526812	OBSCN
chr1	228526831	228526926	OBSCN
chr1	228527585	228527892	OBSCN
chr1	228527902	228527997	OBSCN
chr1	228528062	228529392	OBSCN
chr1	228529414	228529509	OBSCN
chr1	228529519	228529614	OBSCN
chr1	228529670	228530058	OBSCN
chr1	228530069	228530164	OBSCN
chr1	228537507	228537954	OBSCN
chr1	228538265	228538360	OBSCN
chr1	228538408	228538503	OBSCN
chr1	228538523	228538761	OBSCN
chr1	228538946	228539234	OBSCN
chr1	228539383	228539478	OBSCN
chr1	228540483	228541032	OBSCN
chr1	228543608	228543703	OBSCN
chr1	228543717	228543973	OBSCN
chr1	228544029	228544124	OBSCN
chr1	228547231	228548550	OBSCN
chr1	228548560	228548696	OBSCN
chr1	228550030	228550125	OBSCN
chr1	228550188	228550538	OBSCN
chr1	228552452	228552821	OBSCN
chr1	228552902	228553440	OBSCN
chr1	228553509	228553646	OBSCN
chr1	228553674	228555064	OBSCN
chr1	228555308	228555765	OBSCN
chr1	228555923	228556221	OBSCN
chr1	228556231	228556973	OBSCN
chr1	228557013	228557108	OBSCN
chr1	228557571	228558120	OBSCN
chr1	228558181	228558276	OBSCN
chr1	228558322	228560856	OBSCN
chr1	228560859	228560981	OBSCN
chr1	228561327	228561422	OBSCN
chr1	228561529	228561791	OBSCN
chr1	228561810	228562627	OBSCN
chr1	228562630	228562725	OBSCN
chr1	228563147	228563242	OBSCN
chr1	228563299	228563617	OBSCN
chr1	228563627	228564087	OBSCN
chr1	228564277	228565527	OBSCN
chr1	228565537	228565785	OBSCN
chr1	228565952	228566187	OBSCN
chr1	228566190	228566725	OBSCN
chr1	248457647	248457742	OR2T12
chr1	248457844	248458002	OR2T12
chr1	248458022	248458514	OR2T12
chr1	248458555	248458650	OR2T12
chr1	248458660	248458779	OR2T12
chr1	248458789	248459137	OR2T12
chr1	248616107	248616360	OR2T2
chr2	18736604	18736699	NT5C1B
chr2	18736928	18737178	NT5C1B
chr2	18737180	18737275	NT5C1B
chr2	18744787	18745613	NT5C1B
chr2	18757177	18757272	NT5C1B
chr2	18757281	18757792	NT5C1B
chr2	18757817	18757953	NT5C1B
chr2	18757972	18758389	NT5C1B
chr2	18763989	18764409	NT5C1B
chr2	18764996	18766435	NT5C1B
chr2	18766454	18766549	NT5C1B
chr2	18767350	18767783	NT5C1B
chr2	18768003	18768469	NT5C1B
chr2	18768535	18768951	NT5C1B
chr2	18769021	18769116	NT5C1B
chr2	18770607	18770867	NT5C1B
chr2	25455721	25456897	DNMT3A
chr2	25456907	25457437	DNMT3A
chr2	25458503	25458722	DNMT3A
chr2	25458888	25459000	DNMT3A
chr2	25459681	25459926	DNMT3A
chr2	25461921	25462499	DNMT3A
chr2	25462509	25462604	DNMT3A
chr2	25462905	25463747	DNMT3A
chr2	25464154	25464249	DNMT3A
chr2	25464256	25464351	DNMT3A
chr2	25464385	25464747	DNMT3A
chr2	25464840	25464935	DNMT3A
chr2	25466434	25466529	DNMT3A
chr2	25466606	25467698	DNMT3A
chr2	25467960	25468349	DNMT3A
chr2	25468757	25469261	DNMT3A
chr2	25469283	25470156	DNMT3A
chr2	25470176	25470271	DNMT3A
chr2	25470286	25471249	DNMT3A
chr2	25471370	25471465	DNMT3A
chr2	25472238	25472378	DNMT3A
chr2	25472421	25472792	DNMT3A
chr2	25474759	25475146	DNMT3A
chr2	25475163	25475258	DNMT3A
chr2	25497760	25498087	DNMT3A
chr2	25498276	25498530	DNMT3A
chr2	25504929	25505024	DNMT3A
chr2	25505027	25505797	DNMT3A
chr2	25522802	25522897	DNMT3A
chr2	25522925	25523334	DNMT3A
chr2	25536699	25536939	DNMT3A
chr2	25536990	25537085	DNMT3A
chr2	26414093	26414600	HADHA
chr2	26414663	26414758	HADHA
chr2	26415038	26415329	HADHA
chr2	26416268	26416693	HADHA
chr2	26417140	26417603	HADHA
chr2	26417655	26417750	HADHA
chr2	26417803	26418325	HADHA
chr2	26420389	26420800	HADHA
chr2	26423789	26423884	HADHA
chr2	26423957	26424277	HADHA
chr2	26426704	26426799	HADHA
chr2	26426824	26427133	HADHA
chr2	26432528	26432955	HADHA
chr2	26432963	26433058	HADHA
chr2	26435293	26435701	HADHA
chr2	26437094	26437584	HADHA
chr2	26437602	26437697	HADHA
chr2	26437834	26438209	HADHA
chr2	26452753	26452943	HADHA
chr2	26452992	26453244	HADHA
chr2	26453265	26453360	HADHA
chr2	26453363	26453458	HADHA
chr2	26454820	26454915	HADHA
chr2	26454939	26455335	HADHA
chr2	26455381	26455476	HADHA
chr2	26456943	26457264	HADHA
chr2	26457343	26457446	HADHA
chr2	26459510	26459605	HADHA
chr2	26459625	26460010	HADHA
chr2	26461511	26462049	HADHA
chr2	26467048	26467143	HADHA
chr2	26467170	26467265	HADHA
chr2	26467333	26467597	HADHA
chr2	29415791	29415953	ALK
chr2	29415955	29416877	ALK
chr2	29416941	29417041	ALK
chr2	29419211	29419341	ALK
chr2	29419512	29419819	ALK
chr2	29419837	29420008	ALK
chr2	29420153	29420248	ALK
chr2	29420375	29420561	ALK
chr2	29420576	29420763	ALK
chr2	29429799	29429894	ALK
chr2	29429995	29430261	ALK
chr2	29430311	29430406	ALK
chr2	29430531	29430626	ALK
chr2	29430822	29431046	ALK
chr2	29432435	29432920	ALK
chr2	29436618	29436714	ALK
chr2	29436730	29437048	ALK
chr2	29437124	29437219	ALK
chr2	29443474	29444145	ALK
chr2	29444165	29444283	ALK
chr2	29444852	29444947	ALK
chr2	29444981	29445076	ALK
chr2	29445088	29445515	ALK
chr2	29445898	29446065	ALK
chr2	29446120	29446520	ALK
chr2	29448137	29448545	ALK
chr2	29448549	29448693	ALK
chr2	29449561	29450092	ALK
chr2	29450258	29450685	ALK
chr2	29450722	29450817	ALK
chr2	29451662	29452004	ALK
chr2	29452043	29452138	ALK
chr2	29455096	29455486	ALK
chr2	29455539	29455634	ALK
chr2	29456306	29456673	ALK
chr2	29462318	29462413	ALK
chr2	29462519	29462824	ALK
chr2	29473889	29474236	ALK
chr2	29474350	29474491	ALK
chr2	29497925	29498072	ALK
chr2	29498073	29498178	ALK
chr2	29498184	29498621	ALK
chr2	29519648	29520102	ALK
chr2	29540957	29541089	ALK
chr2	29541095	29541367	ALK
chr2	29541372	29541467	ALK
chr2	29543465	29543943	ALK
chr2	29543965	29544060	ALK
chr2	29550950	29551045	ALK
chr2	29551059	29551521	ALK
chr2	29606509	29606872	ALK
chr2	29754479	29755086	ALK
chr2	29755206	29755301	ALK
chr2	29917532	29918119	ALK
chr2	29940331	29940551	ALK
chr2	29940554	29940787	ALK
chr2	30142577	30142672	ALK
chr2	30142754	30143610	ALK
chr2	30143630	30143729	ALK
chr2	42989910	42991506	OXER1
chr2	42991556	42991651	OXER1
chr2	47630096	47630191	MSH2
chr2	47630236	47630482	MSH2
chr2	47630507	47630602	MSH2
chr2	47630708	47630803	MSH2
chr2	47635299	47635412	MSH2
chr2	47635437	47635747	MSH2
chr2	47635805	47635900	MSH2
chr2	47635902	47635997	MSH2
chr2	47637002	47637097	MSH2
chr2	47637193	47637715	MSH2
chr2	47639478	47639929	MSH2
chr2	47641215	47641310	MSH2
chr2	47641323	47641871	MSH2
chr2	47643172	47643267	MSH2
chr2	47643331	47643734	MSH2
chr2	47656542	47656637	MSH2
chr2	47656782	47657260	MSH2
chr2	47657290	47657385	MSH2
chr2	47672424	47672923	MSH2
chr2	47690085	47690498	MSH2
chr2	47691374	47691652	MSH2
chr2	47693538	47693633	MSH2
chr2	47693706	47693947	MSH2
chr2	47697823	47697918	MSH2
chr2	47698018	47698218	MSH2
chr2	47698263	47698388	MSH2
chr2	47698398	47698493	MSH2
chr2	47701938	47702033	MSH2
chr2	47702072	47702344	MSH2
chr2	47702349	47702490	MSH2
chr2	47702547	47702642	MSH2
chr2	47703205	47703300	MSH2
chr2	47703496	47703906	MSH2
chr2	47705343	47705566	MSH2
chr2	47705571	47705793	MSH2
chr2	47705846	47705941	MSH2
chr2	47707558	47707679	MSH2
chr2	47707772	47708108	MSH2
chr2	47709689	47709784	MSH2
chr2	47709849	47710188	MSH2
chr2	47739248	47739819	MSH2
chr2	48010068	48010163	MSH6
chr2	48010290	48010726	MSH6
chr2	48017754	48017880	MSH6
chr2	48017900	48018354	MSH6
chr2	48018432	48018527	MSH6
chr2	48022835	48023370	MSH6
chr2	48025713	48028469	MSH6
chr2	48028482	48028577	MSH6
chr2	48030384	48031030	MSH6
chr2	48031068	48031163	MSH6
chr2	48031715	48032328	MSH6
chr2	48032383	48032478	MSH6
chr2	48032684	48032969	MSH6
chr2	48033073	48033168	MSH6
chr2	48033179	48034040	MSH6
chr2	48034105	48034200	MSH6
chr2	55518740	55519097	CCDC88A
chr2	55522067	55523262	CCDC88A
chr2	55523268	55523790	CCDC88A
chr2	55523843	55524031	CCDC88A
chr2	55526674	55526769	CCDC88A
chr2	55526930	55527190	CCDC88A
chr2	55527230	55527325	CCDC88A
chr2	55528164	55528259	CCDC88A
chr2	55528294	55528533	CCDC88A
chr2	55528931	55529455	CCDC88A
chr2	55529887	55529982	CCDC88A
chr2	55530106	55530399	CCDC88A
chr2	55535629	55536568	CCDC88A
chr2	55536664	55536759	CCDC88A
chr2	55539269	55539817	CCDC88A
chr2	55539976	55540071	CCDC88A
chr2	55542877	55543418	CCDC88A
chr2	55544018	55544113	CCDC88A
chr2	55544166	55544564	CCDC88A
chr2	55544574	55544669	CCDC88A
chr2	55544672	55545060	CCDC88A
chr2	55545139	55545234	CCDC88A
chr2	55545662	55545757	CCDC88A
chr2	55545884	55546228	CCDC88A
chr2	55546280	55546375	CCDC88A
chr2	55549575	55549909	CCDC88A
chr2	55550032	55550127	CCDC88A
chr2	55555187	55555351	CCDC88A
chr2	55555385	55555593	CCDC88A
chr2	55555682	55555777	CCDC88A
chr2	55559527	55559915	CCDC88A
chr2	55561039	55561409	CCDC88A
chr2	55561419	55562447	CCDC88A
chr2	55563633	55563728	CCDC88A
chr2	55563751	55563966	CCDC88A
chr2	55564025	55564134	CCDC88A
chr2	55564157	55564302	CCDC88A
chr2	55566331	55566426	CCDC88A
chr2	55566466	55566900	CCDC88A
chr2	55566938	55567033	CCDC88A
chr2	55570655	55571043	CCDC88A
chr2	55571377	55571765	CCDC88A
chr2	55573255	55573479	CCDC88A
chr2	55573526	55573621	CCDC88A
chr2	55576354	55576820	CCDC88A
chr2	55576968	55577063	CCDC88A
chr2	55582407	55582547	CCDC88A
chr2	55582552	55583056	CCDC88A
chr2	55583138	55583233	CCDC88A
chr2	55589232	55589651	CCDC88A
chr2	55589880	55589975	CCDC88A
chr2	55590857	55591293	CCDC88A
chr2	55599470	55599732	CCDC88A
chr2	55601844	55602125	CCDC88A
chr2	55615658	55615760	CCDC88A
chr2	55615858	55616136	CCDC88A
chr2	55616150	55616269	CCDC88A
chr2	55645795	55646338	CCDC88A
chr2	56093971	56094066	EFEMP1
chr2	56094087	56094586	EFEMP1
chr2	56094650	56094745	EFEMP1
chr2	56097749	56097896	EFEMP1
chr2	56097936	56098338	EFEMP1
chr2	56101966	56102303	EFEMP1
chr2	56102460	56102555	EFEMP1
chr2	56103392	56103557	EFEMP1
chr2	56103637	56104020	EFEMP1
chr2	56104656	56105265	EFEMP1
chr2	56108573	56108668	EFEMP1
chr2	56108689	56108953	EFEMP1
chr2	56109085	56109180	EFEMP1
chr2	56144641	56145218	EFEMP1
chr2	56145228	56145575	EFEMP1
chr2	56149396	56149679	EFEMP1
chr2	56149689	56149817	EFEMP1
chr2	61705923	61706091	XPO1
chr2	61706099	61706223	XPO1
chr2	61708069	61708678	XPO1
chr2	61709336	61709431	XPO1
chr2	61709433	61709813	XPO1
chr2	61709956	61710058	XPO1
chr2	61710060	61710367	XPO1
chr2	61710519	61710614	XPO1
chr2	61710720	61710815	XPO1
chr2	61710892	61711310	XPO1
chr2	61711323	61711418	XPO1
chr2	61712799	61713163	XPO1
chr2	61713250	61713358	XPO1
chr2	61715070	61715995	XPO1
chr2	61716076	61716257	XPO1
chr2	61717488	61717583	XPO1
chr2	61717642	61717973	XPO1
chr2	61718894	61718989	XPO1
chr2	61719056	61719919	XPO1
chr2	61719929	61720351	XPO1
chr2	61720796	61721275	XPO1
chr2	61721387	61721482	XPO1
chr2	61722291	61722441	XPO1
chr2	61722499	61722912	XPO1
chr2	61723806	61724295	XPO1
chr2	61725547	61725642	XPO1
chr2	61725649	61726176	XPO1
chr2	61726258	61726353	XPO1
chr2	61726600	61726695	XPO1
chr2	61726762	61726994	XPO1
chr2	61726996	61727154	XPO1
chr2	61728839	61728934	XPO1
chr2	61729101	61729586	XPO1
chr2	61749403	61749498	XPO1
chr2	61749659	61749859	XPO1
chr2	61749896	61750008	XPO1
chr2	61753173	61753268	XPO1
chr2	61753391	61753822	XPO1
chr2	61753833	61753928	XPO1
chr2	61760565	61760660	XPO1
chr2	61760803	61761172	XPO1
chr2	65540401	65540496	SPRED2
chr2	65540518	65541423	SPRED2
chr2	65543562	65543657	SPRED2
chr2	65543789	65544045	SPRED2
chr2	65558906	65559283	SPRED2
chr2	65559400	65559495	SPRED2
chr2	65561136	65561231	SPRED2
chr2	65561249	65562017	SPRED2
chr2	65562069	65562175	SPRED2
chr2	65571521	65572229	SPRED2
chr2	65593525	65593623	SPRED2
chr2	65593633	65593827	SPRED2
chr2	65593845	65593940	SPRED2
chr2	65604635	65604996	SPRED2
chr2	65658872	65658967	SPRED2
chr2	65658993	65659370	SPRED2
chr2	71162859	71162954	ATP6V1B1
chr2	71162965	71163284	ATP6V1B1
chr2	71170431	71170526	ATP6V1B1
chr2	71170545	71170997	ATP6V1B1
chr2	71184950	71185622	ATP6V1B1
chr2	71185938	71186062	ATP6V1B1
chr2	71186088	71186335	ATP6V1B1
chr2	71186389	71186504	ATP6V1B1
chr2	71186810	71186905	ATP6V1B1
chr2	71186944	71187435	ATP6V1B1
chr2	71187795	71187890	ATP6V1B1
chr2	71187977	71188344	ATP6V1B1
chr2	71188489	71188584	ATP6V1B1
chr2	71188600	71188971	ATP6V1B1
chr2	71189708	71190872	ATP6V1B1
chr2	71191272	71191367	ATP6V1B1
chr2	71191391	71191486	ATP6V1B1
chr2	71191548	71192283	ATP6V1B1
chr2	71192302	71192397	ATP6V1B1
chr2	71192416	71192511	ATP6V1B1
chr2	74229805	74230417	TET3
chr2	74230425	74230520	TET3
chr2	74273204	74275782	TET3
chr2	74300369	74300553	TET3
chr2	74300572	74300961	TET3
chr2	74307384	74307864	TET3
chr2	74307877	74307972	TET3
chr2	74314811	74315333	TET3
chr2	74316693	74316788	TET3
chr2	74316913	74317298	TET3
chr2	74319847	74320318	TET3
chr2	74320533	74320932	TET3
chr2	74326134	74326229	TET3
chr2	74326336	74326815	TET3
chr2	74326848	74326943	TET3
chr2	74327467	74329341	TET3
chr2	88856986	88857081	EIF2AK3
chr2	88857116	88857610	EIF2AK3
chr2	88858288	88858383	EIF2AK3
chr2	88858393	88858606	EIF2AK3
chr2	88861582	88861994	EIF2AK3
chr2	88862031	88862126	EIF2AK3
chr2	88870077	88870624	EIF2AK3
chr2	88873949	88874044	EIF2AK3
chr2	88874074	88874235	EIF2AK3
chr2	88874250	88875050	EIF2AK3
chr2	88875065	88875160	EIF2AK3
chr2	88875246	88875361	EIF2AK3
chr2	88875812	88876281	EIF2AK3
chr2	88876519	88876614	EIF2AK3
chr2	88878766	88879241	EIF2AK3
chr2	88882740	88883113	EIF2AK3
chr2	88885100	88885195	EIF2AK3
chr2	88885222	88885317	EIF2AK3
chr2	88885329	88885605	EIF2AK3
chr2	88887050	88887145	EIF2AK3
chr2	88887412	88887689	EIF2AK3
chr2	88887705	88887800	EIF2AK3
chr2	88888135	88888502	EIF2AK3
chr2	88888602	88888718	EIF2AK3
chr2	88889644	88890603	EIF2AK3
chr2	88892627	88893004	EIF2AK3
chr2	88893010	88893105	EIF2AK3
chr2	88893110	88893205	EIF2AK3
chr2	88894851	88895433	EIF2AK3
chr2	88895436	88895531	EIF2AK3
chr2	88913074	88913570	EIF2AK3
chr2	88926299	88926437	EIF2AK3
chr2	88926441	88926807	EIF2AK3
chr2	88926809	88926941	EIF2AK3
chr2	106471290	106471893	NCK2
chr2	106497607	106498709	NCK2
chr2	106509246	106509341	NCK2
chr2	106509374	106509743	NCK2
chr2	106509797	106509892	NCK2
chr2	127805889	127805984	BIN1
chr2	127806055	127806320	BIN1
chr2	127807889	127808263	BIN1
chr2	127808315	127808661	BIN1
chr2	127808662	127809076	BIN1
chr2	127809484	127809579	BIN1
chr2	127809728	127810152	BIN1
chr2	127810753	127811197	BIN1
chr2	127811354	127811658	BIN1
chr2	127814997	127815258	BIN1
chr2	127816266	127816451	BIN1
chr2	127816490	127816793	BIN1
chr2	127816845	127816958	BIN1
chr2	127817850	127817945	BIN1
chr2	127817989	127818084	BIN1
chr2	127818101	127818308	BIN1
chr2	127819386	127819481	BIN1
chr2	127819591	127819879	BIN1
chr2	127820009	127820104	BIN1
chr2	127820879	127820974	BIN1
chr2	127821037	127821763	BIN1
chr2	127821802	127821897	BIN1
chr2	127825622	127826016	BIN1
chr2	127826031	127826126	BIN1
chr2	127826374	127826789	BIN1
chr2	127827344	127827439	BIN1
chr2	127827472	127827763	BIN1
chr2	127827846	127827942	BIN1
chr2	127827951	127828046	BIN1
chr2	127828081	127828599	BIN1
chr2	127828626	127828721	BIN1
chr2	127834136	127834506	BIN1
chr2	127864189	127864289	BIN1
chr2	127864356	127864556	BIN1
chr2	127864602	127864750	BIN1
chr2	128065011	128065485	MAP3K2
chr2	128065494	128065589	MAP3K2
chr2	128066034	128066416	MAP3K2
chr2	128066540	128066635	MAP3K2
chr2	128071943	128072038	MAP3K2
chr2	128072070	128072165	MAP3K2
chr2	128072227	128072561	MAP3K2
chr2	128075077	128075363	MAP3K2
chr2	128075382	128075618	MAP3K2
chr2	128075654	128075984	MAP3K2
chr2	128076136	128076265	MAP3K2
chr2	128079545	128079930	MAP3K2
chr2	128081125	128081220	MAP3K2
chr2	128081385	128081931	MAP3K2
chr2	128081968	128082108	MAP3K2
chr2	128082980	128083520	MAP3K2
chr2	128084240	128084446	MAP3K2
chr2	128084591	128084686	MAP3K2
chr2	128087341	128087706	MAP3K2
chr2	128087759	128088280	MAP3K2
chr2	128093104	128093199	MAP3K2
chr2	128093254	128093618	MAP3K2
chr2	128093685	128093813	MAP3K2
chr2	128094982	128095077	MAP3K2
chr2	128095233	128095498	MAP3K2
chr2	128096272	128096367	MAP3K2
chr2	128096429	128096737	MAP3K2
chr2	128100445	128100569	MAP3K2
chr2	128100617	128100764	MAP3K2
chr2	167054975	167055699	SCN9A
chr2	167055737	167056472	SCN9A
chr2	167060040	167060135	SCN9A
chr2	167060301	167061126	SCN9A
chr2	167082800	167082895	SCN9A
chr2	167083005	167083418	SCN9A
chr2	167084003	167084264	SCN9A
chr2	167084287	167084416	SCN9A
chr2	167084954	167085607	SCN9A
chr2	167085677	167085772	SCN9A
chr2	167089779	167090033	SCN9A
chr2	167090051	167090223	SCN9A
chr2	167090227	167090322	SCN9A
chr2	167094505	167094916	SCN9A
chr2	167098703	167098893	SCN9A
chr2	167098919	167099264	SCN9A
chr2	167099280	167099430	SCN9A
chr2	167108115	167108533	SCN9A
chr2	167128612	167128802	SCN9A
chr2	167128811	167129501	SCN9A
chr2	167129529	167129624	SCN9A
chr2	167133204	167133325	SCN9A
chr2	167133424	167133967	SCN9A
chr2	167133993	167134192	SCN9A
chr2	167134369	167134464	SCN9A
chr2	167134567	167135022	SCN9A
chr2	167136704	167137337	SCN9A
chr2	167138075	167138371	SCN9A
chr2	167138395	167138539	SCN9A
chr2	167140805	167141437	SCN9A
chr2	167141528	167141623	SCN9A
chr2	167142587	167142682	SCN9A
chr2	167142743	167143346	SCN9A
chr2	167144781	167145163	SCN9A
chr2	167145207	167145302	SCN9A
chr2	167145306	167145401	SCN9A
chr2	167149448	167149602	SCN9A
chr2	167149614	167150099	SCN9A
chr2	167150948	167151290	SCN9A
chr2	167159424	167159923	SCN9A
chr2	167160328	167160423	SCN9A
chr2	167160495	167160949	SCN9A
chr2	167160964	167161059	SCN9A
chr2	167161088	167161183	SCN9A
chr2	167162045	167162140	SCN9A
chr2	167162190	167162524	SCN9A
chr2	167162550	167162645	SCN9A
chr2	167162786	167163279	SCN9A
chr2	167163316	167163836	SCN9A
chr2	167167950	167168046	SCN9A
chr2	167168050	167168340	SCN9A
chr2	167168421	167168516	SCN9A
chr2	167759896	167760109	XIRP2
chr2	167760110	167760554	XIRP2
chr2	167760665	167760760	XIRP2
chr2	167992206	167992301	XIRP2
chr2	167992330	167992662	XIRP2
chr2	168040992	168041245	XIRP2
chr2	168041251	168041419	XIRP2
chr2	168067013	168067557	XIRP2
chr2	168074429	168074524	XIRP2
chr2	168074583	168075008	XIRP2
chr2	168075034	168075129	XIRP2
chr2	168096178	168096273	XIRP2
chr2	168096302	168096624	XIRP2
chr2	168096832	168097008	XIRP2
chr2	168097047	168097451	XIRP2
chr2	168098177	168098490	XIRP2
chr2	168098771	168101099	XIRP2
chr2	168101103	168103932	XIRP2
chr2	168103942	168106028	XIRP2
chr2	168106029	168108591	XIRP2
chr2	168108786	168108881	XIRP2
chr2	168110233	168110328	XIRP2
chr2	168110433	168110710	XIRP2
chr2	168114067	168114162	XIRP2
chr2	168114185	168115213	XIRP2
chr2	168115223	168115950	XIRP2
chr2	168116019	168116114	XIRP2
chr2	175213032	175213127	CIR1
chr2	175213206	175213432	CIR1
chr2	175213442	175213764	CIR1
chr2	175213770	175214042	CIR1
chr2	175215057	175215152	CIR1
chr2	175215287	175215663	CIR1
chr2	175216128	175216223	CIR1
chr2	175216264	175216530	CIR1
chr2	175216545	175216640	CIR1
chr2	175216717	175216812	CIR1
chr2	175223140	175223251	CIR1
chr2	175223259	175223354	CIR1
chr2	175223610	175223705	CIR1
chr2	175234598	175234835	CIR1
chr2	175243278	175243373	CIR1
chr2	175243476	175243956	CIR1
chr2	175244807	175245017	CIR1
chr2	175245254	175245640	CIR1
chr2	175245661	175245756	CIR1
chr2	175246068	175246163	CIR1
chr2	175246300	175246540	CIR1
chr2	175246562	175246672	CIR1
chr2	175252210	175252544	CIR1
chr2	175260192	175260569	CIR1
chr2	198256787	198256882	SF3B1
chr2	198256924	198257326	SF3B1
chr2	198257432	198257527	SF3B1
chr2	198257585	198258100	SF3B1
chr2	198260615	198261141	SF3B1
chr2	198261148	198261243	SF3B1
chr2	198262401	198262496	SF3B1
chr2	198262630	198262898	SF3B1
chr2	198262908	198263003	SF3B1
chr2	198263137	198263439	SF3B1
chr2	198263532	198263884	SF3B1
chr2	198264678	198265201	SF3B1
chr2	198265215	198266352	SF3B1
chr2	198266410	198267035	SF3B1
chr2	198267054	198267972	SF3B1
chr2	198268216	198268584	SF3B1
chr2	198268611	198268816	SF3B1
chr2	198269412	198269507	SF3B1
chr2	198269678	198270394	SF3B1
chr2	198272652	198272932	SF3B1
chr2	198273013	198273429	SF3B1
chr2	198273433	198273625	SF3B1
chr2	198274185	198274828	SF3B1
chr2	198274860	198274955	SF3B1
chr2	198281334	198281730	SF3B1
chr2	198281754	198281849	SF3B1
chr2	198282865	198282960	SF3B1
chr2	198283143	198283313	SF3B1
chr2	198283320	198283416	SF3B1
chr2	198283440	198283793	SF3B1
chr2	198284976	198285384	SF3B1
chr2	198285394	198285579	SF3B1
chr2	198285665	198285979	SF3B1
chr2	198288452	198288756	SF3B1
chr2	198288760	198288911	SF3B1
chr2	198299592	198299811	SF3B1
chr2	198299822	198299917	SF3B1
chr2	198299953	198300048	SF3B1
chr2	213871960	213872900	IKZF2
chr2	213872914	213873081	IKZF2
chr2	213878148	213878243	IKZF2
chr2	213878400	213878810	IKZF2
chr2	213886332	213886955	IKZF2
chr2	213886997	213887092	IKZF2
chr2	213914166	213914719	IKZF2
chr2	213914743	213914838	IKZF2
chr2	213921232	213922018	IKZF2
chr2	213922053	213922148	IKZF2
chr2	213945755	213945850	IKZF2
chr2	213945869	213946151	IKZF2
chr2	213962488	213962583	IKZF2
chr2	213962601	213962717	IKZF2
chr2	214012004	214012177	IKZF2
chr2	214012185	214012633	IKZF2
chr2	214012647	214012742	IKZF2
chr2	214012787	214012910	IKZF2
chr2	214013162	214013257	IKZF2
chr2	214013260	214013586	IKZF2
chr2	214013635	214013730	IKZF2
chr2	214014709	214014804	IKZF2
chr2	214014813	214014939	IKZF2
chr3	3170568	3170969	TRNT1
chr3	3170993	3171088	TRNT1
chr3	3171202	3171297	TRNT1
chr3	3171561	3171702	TRNT1
chr3	3178067	3178162	TRNT1
chr3	3178243	3178450	TRNT1
chr3	3178725	3178820	TRNT1
chr3	3178829	3179180	TRNT1
chr3	3181838	3181933	TRNT1
chr3	3181947	3182042	TRNT1
chr3	3182090	3182486	TRNT1
chr3	3186155	3186554	TRNT1
chr3	3187808	3187903	TRNT1
chr3	3187979	3188421	TRNT1
chr3	3188429	3188540	TRNT1
chr3	3188847	3189930	TRNT1
chr3	3189972	3190067	TRNT1
chr3	37034927	37035324	MLH1
chr3	37035349	37035491	MLH1
chr3	37037906	37038390	MLH1
chr3	37042247	37042738	MLH1
chr3	37045655	37045750	MLH1
chr3	37045788	37046232	MLH1
chr3	37048223	37048339	MLH1
chr3	37048391	37048665	MLH1
chr3	37048676	37048771	MLH1
chr3	37050074	37050169	MLH1
chr3	37050182	37050477	MLH1
chr3	37050638	37050733	MLH1
chr3	37052953	37053048	MLH1
chr3	37053076	37053190	MLH1
chr3	37053241	37053547	MLH1
chr3	37053588	37053683	MLH1
chr3	37055667	37055762	MLH1
chr3	37055856	37056096	MLH1
chr3	37058885	37059286	MLH1
chr3	37061638	37062051	MLH1
chr3	37062070	37062165	MLH1
chr3	37067012	37067680	MLH1
chr3	37070054	37070149	MLH1
chr3	37070164	37070666	MLH1
chr3	37081452	37081728	MLH1
chr3	37081733	37081858	MLH1
chr3	37081920	37082020	MLH1
chr3	37083524	37083619	MLH1
chr3	37083621	37083927	MLH1
chr3	37088788	37088929	MLH1
chr3	37088955	37089311	MLH1
chr3	37089347	37089442	MLH1
chr3	37089769	37089864	MLH1
chr3	37089961	37090238	MLH1
chr3	37090257	37090696	MLH1
chr3	37091731	37091918	MLH1
chr3	37091920	37092253	MLH1
chr3	37092282	37092433	MLH1
chr3	37106781	37106876	MLH1
chr3	37107062	37107198	MLH1
chr3	41265475	41265661	CTNNB1
chr3	41265763	41267429	CTNNB1
chr3	41267546	41267641	CTNNB1
chr3	41268442	41269002	CTNNB1
chr3	41274486	41274581	CTNNB1
chr3	41274739	41275570	CTNNB1
chr3	41275576	41275864	CTNNB1
chr3	41275981	41276076	CTNNB1
chr3	41276995	41277090	CTNNB1
chr3	41277108	41277522	CTNNB1
chr3	41277618	41277713	CTNNB1
chr3	41277738	41277910	CTNNB1
chr3	41277923	41278373	CTNNB1
chr3	41279437	41279682	CTNNB1
chr3	41279711	41279853	CTNNB1
chr3	41280348	41280443	CTNNB1
chr3	41280475	41280852	CTNNB1
chr3	42642372	42642621	NKTR
chr3	42642702	42642797	NKTR
chr3	42658862	42658957	NKTR
chr3	42658985	42659245	NKTR
chr3	42660248	42660399	NKTR
chr3	42660463	42660706	NKTR
chr3	42660722	42660848	NKTR
chr3	42660931	42661341	NKTR
chr3	42661343	42661602	NKTR
chr3	42661618	42661713	NKTR
chr3	42662777	42662872	NKTR
chr3	42662877	42663067	NKTR
chr3	42663077	42663172	NKTR
chr3	42671799	42671954	NKTR
chr3	42671958	42672257	NKTR
chr3	42672414	42672938	NKTR
chr3	42673831	42673953	NKTR
chr3	42674050	42674430	NKTR
chr3	42674509	42674604	NKTR
chr3	42674791	42674941	NKTR
chr3	42674970	42675437	NKTR
chr3	42675912	42676314	NKTR
chr3	42676315	42676410	NKTR
chr3	42676613	42676960	NKTR
chr3	42677000	42677095	NKTR
chr3	42677992	42678109	NKTR
chr3	42678193	42680373	NKTR
chr3	42680377	42680479	NKTR
chr3	42680484	42680642	NKTR
chr3	42680649	42681311	NKTR
chr3	42683853	42684142	NKTR
chr3	42684148	42684243	NKTR
chr3	42684640	42685048	NKTR
chr3	42685133	42685228	NKTR
chr3	42685286	42685554	NKTR
chr3	42687204	42687299	NKTR
chr3	42687318	42687548	NKTR
chr3	47058351	47059407	SETD2
chr3	47059450	47059545	SETD2
chr3	47061025	47061120	SETD2
chr3	47061215	47061467	SETD2
chr3	47078784	47078879	SETD2
chr3	47078984	47079079	SETD2
chr3	47079098	47079458	SETD2
chr3	47083977	47084361	SETD2
chr3	47087718	47087829	SETD2
chr3	47087892	47088245	SETD2
chr3	47098080	47098175	SETD2
chr3	47098229	47099223	SETD2
chr3	47103420	47103515	SETD2
chr3	47103538	47103940	SETD2
chr3	47103982	47104077	SETD2
chr3	47105991	47106188	SETD2
chr3	47106255	47106350	SETD2
chr3	47106356	47106451	SETD2
chr3	47108324	47108419	SETD2
chr3	47108486	47108750	SETD2
chr3	47125033	47125221	SETD2
chr3	47125223	47126040	SETD2
[truncated: 7,826 more rows]

## Sheet: Regions
Chr	Start	End	Gene
chr17	67243667	67243795	ABCA5
chr17	67244392	67244468	ABCA5
chr17	67246035	67246135	ABCA5
chr17	67246602	67246772	ABCA5
chr17	67247877	67248017	ABCA5
chr17	67249703	67249818	ABCA5
chr17	67249924	67250020	ABCA5
chr17	67250445	67250641	ABCA5
chr17	67251673	67251785	ABCA5
chr17	67251863	67252001	ABCA5
chr17	67252287	67252434	ABCA5
chr17	67255836	67255948	ABCA5
chr17	67256468	67256563	ABCA5
chr17	67257255	67257410	ABCA5
chr17	67257765	67257899	ABCA5
chr17	67260865	67261056	ABCA5
chr17	67264073	67264207	ABCA5
chr17	67266743	67266901	ABCA5
chr17	67267292	67267443	ABCA5
chr17	67270089	67270279	ABCA5
chr17	67273771	67273993	ABCA5
chr17	67280083	67280223	ABCA5
chr17	67282028	67282188	ABCA5
chr17	67282351	67282462	ABCA5
chr17	67283743	67283902	ABCA5
chr17	67285307	67285447	ABCA5
chr17	67285992	67286188	ABCA5
chr17	67287346	67287477	ABCA5
chr17	67290785	67290864	ABCA5
chr17	67293321	67293510	ABCA5
chr17	67297269	67297437	ABCA5
chr17	67298848	67299057	ABCA5
chr17	67300799	67300961	ABCA5
chr17	67302855	67303105	ABCA5
chr17	67304410	67304519	ABCA5
chr17	67305392	67305574	ABCA5
chr17	67309222	67309447	ABCA5
chr17	67310444	67310566	ABCA5
chr9	133738149	133738422	ABL1
chr9	133747515	133747600	ABL1
chr9	133748246	133748424	ABL1
chr9	133750254	133750439	ABL1
chr9	133753801	133753954	ABL1
chr9	133755454	133755544	ABL1
chr11	47261656	47261810	ACP2
chr11	47264263	47264459	ACP2
chr11	47264558	47264685	ACP2
chr11	47264779	47264882	ACP2
chr11	47266275	47266428	ACP2
chr11	47266760	47266819	ACP2
chr11	47266845	47266955	ACP2
chr11	47267014	47267133	ACP2
chr11	47267189	47267395	ACP2
chr11	47269109	47269288	ACP2
chr11	47269578	47269694	ACP2
chr11	47270025	47270075	ACP2
chr11	47270216	47270350	ACP2
chr12	49162363	49162509	ADCY6
chr12	49162709	49162854	ADCY6
chr12	49164538	49164763	ADCY6
chr12	49165482	49165766	ADCY6
chr12	49166067	49166217	ADCY6
chr12	49166280	49166336	ADCY6
chr12	49167241	49167440	ADCY6
chr12	49167712	49167891	ADCY6
chr12	49168174	49168311	ADCY6
chr12	49168463	49168571	ADCY6
chr12	49168729	49168847	ADCY6
chr12	49169075	49169243	ADCY6
chr12	49169445	49169491	ADCY6
chr12	49169735	49169884	ADCY6
chr12	49169981	49170143	ADCY6
chr12	49170200	49170379	ADCY6
chr12	49170876	49171024	ADCY6
chr12	49171182	49171314	ADCY6
chr12	49171387	49171529	ADCY6
chr12	49171880	49172050	ADCY6
chr12	49176343	49177227	ADCY6
chr4	87869675	87869733	AFF1
chr4	87928549	87928586	AFF1
chr4	87967307	87967448	AFF1
chr4	87967836	87968756	AFF1
chr4	87970793	87970924	AFF1
chr4	88005261	88005326	AFF1
chr4	88011125	88011232	AFF1
chr4	88012934	88012991	AFF1
chr4	88016056	88016131	AFF1
chr4	88026769	88026844	AFF1
chr4	88026949	88027007	AFF1
chr4	88029300	88029477	AFF1
chr4	88035508	88036461	AFF1
chr4	88046178	88046305	AFF1
chr4	88047240	88047498	AFF1
chr4	88048167	88048279	AFF1
chr4	88048784	88048865	AFF1
chr4	88052224	88052381	AFF1
chr4	88052934	88053026	AFF1
chr4	88053412	88053570	AFF1
chr4	88055612	88055856	AFF1
chr4	88056721	88056863	AFF1
chr9	112542758	112542823	AKAP2
chr9	112629760	112629861	AKAP2
chr9	112642820	112642971	AKAP2
chr9	112686004	112686139	AKAP2
chr9	112687330	112687372	AKAP2
chr9	112694196	112694318	AKAP2
chr9	112778223	112778329	AKAP2
chr9	112810969	112811145	AKAP2
chr9	112852650	112852706	AKAP2
chr9	112898396	112900829	AKAP2
chr9	112918588	112918787	AKAP2
chr9	112924363	112924422	AKAP2
chr9	112930668	112930787	AKAP2
chr12	4724894	4725070	AKAP3
chr12	4735651	4737981	AKAP3
chr12	4747256	4747372	AKAP3
chr19	15465715	15466191	AKAP8
chr19	15469767	15469883	AKAP8
chr19	15471648	15471799	AKAP8
chr19	15472488	15472643	AKAP8
chr19	15472910	15473072	AKAP8
chr19	15479035	15479143	AKAP8
chr19	15480946	15481000	AKAP8
chr19	15482752	15482819	AKAP8
chr19	15483018	15483168	AKAP8
chr19	15483651	15484161	AKAP8
chr19	15484586	15484886	AKAP8
chr19	15485403	15485456	AKAP8
chr19	15487776	15487835	AKAP8
chr19	15490513	15490552	AKAP8
chr14	105236667	105236767	AKT1
chr14	105237071	105237194	AKT1
chr14	105238691	105238799	AKT1
chr14	105239204	105239439	AKT1
chr14	105239577	105239726	AKT1
chr14	105239781	105239927	AKT1
chr14	105240238	105240327	AKT1
chr14	105241264	105241350	AKT1
chr14	105241402	105241554	AKT1
chr14	105241978	105242146	AKT1
chr14	105242985	105243117	AKT1
chr14	105246414	105246563	AKT1
chr14	105258924	105258990	AKT1
chr2	29416079	29416798	ALK
chr2	29419625	29419736	ALK
chr2	29420397	29420552	ALK
chr2	29430026	29430148	ALK
chr2	29430900	29430921	ALK
chr2	29432641	29432754	ALK
chr2	29436839	29436957	ALK
chr2	29443561	29443711	ALK
chr2	29443843	29444113	ALK
chr2	29445199	29445284	ALK
chr2	29445372	29445483	ALK
chr2	29446197	29446404	ALK
chr2	29448316	29448441	ALK
chr2	29449777	29449950	ALK
chr2	29450429	29450548	ALK
chr2	29451739	29451942	ALK
chr2	29455159	29455324	ALK
chr2	29456420	29456572	ALK
chr2	29462535	29462706	ALK
chr2	29473960	29474143	ALK
chr2	29497954	29498103	ALK
chr2	29498257	29498372	ALK
chr2	29519743	29519933	ALK
chr2	29541159	29541280	ALK
chr2	29543606	29543758	ALK
chr2	29551205	29551357	ALK
chr2	29606587	29606735	ALK
chr2	29754770	29754992	ALK
chr2	29917705	29917890	ALK
chr2	29940429	29940573	ALK
chr2	30142848	30143535	ALK
chr17	7942463	7942630	ALOX15B
chr17	7942693	7942933	ALOX15B
chr17	7943209	7943311	ALOX15B
chr17	7945676	7945819	ALOX15B
chr17	7946088	7946212	ALOX15B
chr17	7948136	7948329	ALOX15B
chr17	7948545	7948712	ALOX15B
chr17	7948790	7949014	ALOX15B
chr17	7949975	7950082	ALOX15B
chr17	7950214	7950404	ALOX15B
chr17	7950565	7950707	ALOX15B
chr17	7950871	7950992	ALOX15B
chr17	7951052	7951243	ALOX15B
chr17	7951693	7951893	ALOX15B
chr10	61802438	61802527	ANK3
chr10	61813424	61813495	ANK3
chr10	61815405	61815806	ANK3
chr10	61819087	61819198	ANK3
chr10	61819445	61819801	ANK3
chr10	61822858	61823022	ANK3
chr10	61823904	61824056	ANK3
chr10	61827682	61827777	ANK3
chr10	61828384	61836216	ANK3
chr10	61840208	61840388	ANK3
chr10	61841242	61841290	ANK3
chr10	61841897	61841944	ANK3
chr10	61842362	61842505	ANK3
chr10	61843239	61843385	ANK3
chr10	61844226	61844598	ANK3
chr10	61844904	61845021	ANK3
chr10	61846424	61846652	ANK3
chr10	61847894	61848126	ANK3
chr10	61865652	61865827	ANK3
chr10	61867935	61868054	ANK3
chr10	61868577	61868822	ANK3
chr10	61871481	61871534	ANK3
chr10	61873972	61874099	ANK3
chr10	61894018	61894141	ANK3
chr10	61898680	61898855	ANK3
chr10	61900099	61900135	ANK3
chr10	61903938	61903971	ANK3
chr10	61905715	61905789	ANK3
chr10	61926338	61926421	ANK3
chr10	61926571	61926664	ANK3
chr10	61932055	61932171	ANK3
chr10	61932647	61932766	ANK3
chr10	61932835	61932954	ANK3
chr10	61941076	61941195	ANK3
chr10	61946364	61946387	ANK3
chr10	61946462	61946680	ANK3
chr10	61955892	61956011	ANK3
chr10	61956274	61956393	ANK3
chr10	61958087	61958305	ANK3
chr10	61959876	61960031	ANK3
chr10	61962749	61962868	ANK3
chr10	61965539	61965658	ANK3
chr10	61967783	61968001	ANK3
chr10	61973159	61973278	ANK3
chr10	61994435	61994554	ANK3
chr10	62021606	62021725	ANK3
chr10	62023582	62023788	ANK3
chr10	62029878	62029997	ANK3
chr10	62038521	62038640	ANK3
chr10	62038797	62038916	ANK3
chr10	62039285	62039407	ANK3
chr10	62060066	62060122	ANK3
chr10	62149172	62149306	ANK3
chr10	62332212	62332295	ANK3
chr10	62374933	62374992	ANK3
chr10	62493010	62493087	ANK3
chr5	139781500	139781868	ANKHD1
chr5	139815678	139815852	ANKHD1
chr5	139818035	139818212	ANKHD1
chr5	139819693	139819861	ANKHD1
chr5	139820569	139820737	ANKHD1
chr5	139825316	139825570	ANKHD1
chr5	139828785	139828900	ANKHD1
chr5	139838199	139838457	ANKHD1
chr5	139838738	139838950	ANKHD1
chr5	139844241	139844371	ANKHD1
chr5	139851813	139851935	ANKHD1
chr5	139862154	139862262	ANKHD1
chr5	139864695	139864843	ANKHD1
chr5	139865163	139865327	ANKHD1
chr5	139866532	139866655	ANKHD1
chr5	139876094	139876873	ANKHD1
chr5	139884395	139884561	ANKHD1
chr5	139884696	139884828	ANKHD1
chr5	139885298	139885464	ANKHD1
chr5	139886409	139886572	ANKHD1
chr5	139887359	139887593	ANKHD1
chr5	139889211	139889407	ANKHD1
chr5	139889593	139889776	ANKHD1
chr5	139892402	139892518	ANKHD1
chr5	139892937	139893074	ANKHD1
chr5	139903640	139903835	ANKHD1
chr5	139905570	139906038	ANKHD1
chr5	139906502	139906669	ANKHD1
chr5	139907447	139907617	ANKHD1
chr5	139907758	139909391	ANKHD1
chr5	139910907	139910986	ANKHD1
chr5	139914936	139915133	ANKHD1
chr5	139916912	139917184	ANKHD1
chr5	139917660	139917856	ANKHD1
chr5	139918493	139918693	ANKHD1
chr5	139918933	139919013	ANKHD1
chr5	139921746	139921876	ANKHD1
chr5	139928480	139928671	ANKHD1
chr5	139928808	139928832	ANKHD1
chr5	140099012	140099062	ANKHD1
chr16	89334875	89335081	ANKRD11
chr16	89337214	89337327	ANKRD11
chr16	89341211	89341375	ANKRD11
chr16	89341490	89341609	ANKRD11
chr16	89345469	89352067	ANKRD11
chr16	89352436	89352604	ANKRD11
chr16	89354925	89355088	ANKRD11
chr16	89357022	89357246	ANKRD11
chr16	89357410	89357601	ANKRD11
chr16	89371603	89371762	ANKRD11
chr16	89383330	89383479	ANKRD11
chr10	81915598	81915678	ANXA11
chr10	81916154	81916264	ANXA11
chr10	81917386	81917529	ANXA11
chr10	81917712	81917791	ANXA11
chr10	81918845	81918961	ANXA11
chr10	81921680	81921794	ANXA11
chr10	81923094	81923171	ANXA11
chr10	81923279	81923379	ANXA11
chr10	81923798	81923909	ANXA11
chr10	81925829	81925963	ANXA11
chr10	81926635	81926750	ANXA11
chr10	81926971	81927079	ANXA11
chr10	81928714	81929124	ANXA11
chr10	81930545	81930681	ANXA11
chr10	81932552	81932627	ANXA11
chr5	112043404	112043589	APC
chr5	112090577	112090732	APC
chr5	112102012	112102117	APC
chr5	112102875	112103097	APC
chr5	112111315	112111444	APC
chr5	112116476	112116615	APC
chr5	112128132	112128236	APC
chr5	112136965	112137090	APC
chr5	112145812	112145862	APC
chr5	112151181	112151300	APC
chr5	112154652	112155051	APC
chr5	112157582	112157698	APC
chr5	112162794	112162954	APC
chr5	112163615	112163713	APC
chr5	112164542	112164679	APC
chr5	112170637	112170872	APC
chr5	112173239	112179833	APC
chr5	112192335	112192380	APC
chr5	112198194	112198243	APC
chrX	100742594	100742688	ARMCX4
chrX	100742984	100743096	ARMCX4
chrX	100743420	100750459	ARMCX4
chrX	100753121	100753186	ARMCX4
chr1	197053443	197053566	ASPM
chr1	197055922	197056112	ASPM
chr1	197057324	197057572	ASPM
chr1	197059049	197059224	ASPM
chr1	197059315	197059528	ASPM
chr1	197059969	197060181	ASPM
chr1	197061026	197061196	ASPM
chr1	197062171	197062401	ASPM
chr1	197063203	197063320	ASPM
chr1	197065117	197065304	ASPM
chr1	197069550	197074325	ASPM
chr1	197086908	197087123	ASPM
chr1	197091034	197091183	ASPM
chr1	197091278	197091441	ASPM
chr1	197091507	197091735	ASPM
chr1	197093229	197093471	ASPM
chr1	197093989	197094095	ASPM
chr1	197094165	197094331	ASPM
chr1	197097609	197097805	ASPM
chr1	197098306	197098457	ASPM
chr1	197099034	197099196	ASPM
chr1	197101404	197101492	ASPM
chr1	197102469	197102735	ASPM
chr1	197104215	197104382	ASPM
chr1	197108886	197109011	ASPM
chr1	197111450	197112950	ASPM
chr1	197113076	197113240	ASPM
chr1	197115260	197115577	ASPM
chr2	71163074	71163212	ATP6V1B1
chr2	71170608	71170853	ATP6V1B1
chr2	71185165	71185284	ATP6V1B1
chr2	71185452	71185566	ATP6V1B1
chr2	71186137	71186235	ATP6V1B1
chr2	71187058	71187218	ATP6V1B1
chr2	71188040	71188187	ATP6V1B1
chr2	71188715	71188833	ATP6V1B1
chr2	71189896	71190040	ATP6V1B1
chr2	71190281	71190452	ATP6V1B1
chr2	71190691	71190794	ATP6V1B1
chr2	71191557	71191682	ATP6V1B1
chr2	71191855	71192005	ATP6V1B1
chr2	71192077	71192261	ATP6V1B1
chr20	3451709	3452174	ATRN
chr20	3515889	3515993	ATRN
chr20	3520858	3520992	ATRN
chr20	3526398	3526547	ATRN
chr20	3527920	3528146	ATRN
chr20	3529806	3529995	ATRN
chr20	3540029	3540140	ATRN
chr20	3541298	3541562	ATRN
chr20	3542912	3543116	ATRN
chr20	3543845	3544020	ATRN
chr20	3545984	3546089	ATRN
chr20	3553367	3553608	ATRN
chr20	3556463	3556605	ATRN
chr20	3557495	3557654	ATRN
chr20	3559218	3559429	ATRN
chr20	3562771	3563011	ATRN
chr20	3564534	3564740	ATRN
chr20	3565283	3565537	ATRN
chr20	3571805	3571963	ATRN
chr20	3575115	3575229	ATRN
chr20	3577013	3577086	ATRN
chr20	3578542	3578657	ATRN
chr20	3581582	3581681	ATRN
chr20	3584741	3584919	ATRN
chr20	3596464	3596502	ATRN
chr20	3605147	3605229	ATRN
chr20	3614947	3615046	ATRN
chr20	3619464	3619592	ATRN
chr20	3624790	3624925	ATRN
chr20	3627359	3627504	ATRN
chr6	16306549	16307100	ATXN1
chr6	16326614	16328551	ATXN1
chr6	31606897	31607013	BAG6
chr6	31607266	31607433	BAG6
chr6	31607965	31608093	BAG6
chr6	31608151	31608315	BAG6
chr6	31608411	31608491	BAG6
chr6	31608558	31608725	BAG6
chr6	31608870	31609015	BAG6
chr6	31609086	31609209	BAG6
chr6	31609305	31609379	BAG6
chr6	31609542	31609732	BAG6
chr6	31609878	31610190	BAG6
chr6	31610595	31610902	BAG6
chr6	31611656	31611764	BAG6
chr6	31611848	31611981	BAG6
chr6	31612073	31612201	BAG6
chr6	31612291	31612389	BAG6
chr6	31612712	31612985	BAG6
chr6	31613173	31613391	BAG6
chr6	31614160	31614310	BAG6
chr6	31615357	31615631	BAG6
chr6	31616443	31616538	BAG6
chr6	31616677	31616751	BAG6
chr6	31616965	31617182	BAG6
chr6	31617276	31617414	BAG6
chr6	31619422	31619550	BAG6
chr16	88008711	88008819	BANP
chr16	88012185	88012308	BANP
chr16	88014631	88014743	BANP
chr16	88017655	88017875	BANP
chr16	88037890	88038027	BANP
chr16	88039685	88039881	BANP
chr16	88052023	88052283	BANP
chr16	88061078	88061266	BANP
chr16	88066704	88066861	BANP
chr16	88068918	88069010	BANP
chr16	88071568	88071627	BANP
chr16	88098862	88098948	BANP
chr16	88104988	88105545	BANP
chr16	88105664	88105828	BANP
chr16	88110185	88110277	BANP
chr3	52436293	52436447	BAP1
chr3	52436607	52436700	BAP1
chr3	52436784	52436966	BAP1
chr3	52437143	52437324	BAP1
chr3	52437421	52437920	BAP1
chr3	52438458	52438612	BAP1
chr3	52439115	52439320	BAP1
chr3	52439770	52439938	BAP1
chr3	52440258	52440402	BAP1
chr3	52440834	52440933	BAP1
chr3	52441179	52441342	BAP1
chr3	52441404	52441486	BAP1
chr3	52441963	52442103	BAP1
chr3	52442479	52442632	BAP1
chr3	52443559	52443634	BAP1
chr3	52443719	52443769	BAP1
chr3	52443847	52443904	BAP1
chr6	31606897	31607013	BAT3
chr6	31607266	31607433	BAT3
chr6	31607965	31608093	BAT3
chr6	31608151	31608315	BAT3
chr6	31608411	31608491	BAT3
chr6	31608558	31608725	BAT3
chr6	31608870	31609015	BAT3
chr6	31609086	31609209	BAT3
chr6	31609305	31609379	BAT3
chr6	31609542	31609732	BAT3
chr6	31609878	31610190	BAT3
chr6	31610595	31610902	BAT3
chr6	31611656	31611764	BAT3
chr6	31611848	31611981	BAT3
chr6	31612073	31612201	BAT3
chr6	31612291	31612416	BAT3
chr6	31612712	31612985	BAT3
chr6	31613173	31613391	BAT3
chr6	31614160	31614310	BAT3
chr6	31615357	31615631	BAT3
chr6	31616443	31616538	BAT3
chr6	31616677	31616751	BAT3
chr6	31616965	31617182	BAT3
chr6	31617276	31617414	BAT3
chr6	31619422	31619550	BAT3
chr14	99640477	99642542	BCL11B
chr14	99697671	99697904	BCL11B
chr14	99723797	99724186	BCL11B
chr14	99737487	99737565	BCL11B
chr6	136582237	136582263	BCLAF1
chr6	136582392	136582625	BCLAF1
chr6	136588156	136588323	BCLAF1
chr6	136589289	136589487	BCLAF1
chr6	136590564	136590760	BCLAF1
chr6	136593122	136593227	BCLAF1
chr6	136594209	136594335	BCLAF1
chr6	136596659	136596849	BCLAF1
chr6	136596970	136597656	BCLAF1
chr6	136598992	136599924	BCLAF1
chr6	136600890	136601014	BCLAF1
chrX	39909158	39909254	BCOR
chrX	39911351	39911663	BCOR
chrX	39913124	39913305	BCOR
chrX	39913498	39913596	BCOR
chrX	39914610	39914776	BCOR
chrX	39916397	39916584	BCOR
chrX	39921381	39921656	BCOR
chrX	39921988	39922334	BCOR
chrX	39922850	39923215	BCOR
chrX	39923578	39923862	BCOR
chrX	39930215	39930422	BCOR
chrX	39930879	39930953	BCOR
chrX	39931573	39934443	BCOR
chrX	39935696	39935795	BCOR
chrX	39936184	39936225	BCOR
chrX	39937086	39937192	BCOR
chrX	129139197	129139303	BCORL1
chrX	129146543	129146654	BCORL1
chrX	129146915	129150199	BCORL1
chrX	129154949	129155135	BCORL1
chrX	129156861	129156962	BCORL1
chrX	129158954	129159364	BCORL1
chrX	129162599	129162846	BCORL1
chrX	129168419	129168661	BCORL1
chrX	129171331	129171518	BCORL1
chrX	129173101	129173267	BCORL1
chrX	129184681	129184779	BCORL1
chrX	129185824	129186001	BCORL1
chrX	129189818	129190121	BCORL1
chr9	95475727	95475753	BICD2
chr9	95477425	95477755	BICD2
chr9	95480068	95480240	BICD2
chr9	95480810	95481874	BICD2
chr9	95482571	95483047	BICD2
chr9	95484927	95485100	BICD2
chr9	95491295	95491528	BICD2
chr9	95526776	95527036	BICD2
chr2	127806091	127806219	BIN1
chr2	127807986	127808108	BIN1
chr2	127808367	127808498	BIN1
chr2	127808719	127808829	BIN1
chr2	127809820	127809948	BIN1
chr2	127810987	127811031	BIN1
chr2	127811470	127811598	BIN1
chr2	127815038	127815187	BIN1
chr2	127816576	127816741	BIN1
chr2	127818161	127818226	BIN1
chr2	127819680	127819783	BIN1
chr2	127821136	127821232	BIN1
chr2	127821498	127821604	BIN1
chr2	127825728	127825841	BIN1
chr2	127826489	127826617	BIN1
chr2	127827560	127827676	BIN1
chr2	127828118	127828233	BIN1
chr2	127828327	127828402	BIN1
chr2	127834191	127834292	BIN1
chr2	127864425	127864529	BIN1
chr15	91290612	91290730	BLM
chr15	91292586	91293307	BLM
chr15	91295006	91295186	BLM
chr15	91298030	91298178	BLM
chr15	91303366	91303519	BLM
chr15	91303813	91304495	BLM
chr15	91306185	91306397	BLM
chr15	91308515	91308654	BLM
chr15	91310129	91310263	BLM
chr15	91312352	91312471	BLM
chr15	91312657	91312826	BLM
chr15	91326041	91326168	BLM
chr15	91328140	91328321	BLM
chr15	91333868	91334084	BLM
chr15	91337386	91337597	BLM
chr15	91341409	91341577	BLM
chr15	91346740	91346960	BLM
chr15	91347386	91347599	BLM
chr15	91352356	91352499	BLM
chr15	91354424	91354646	BLM
chr15	91358321	91358519	BLM
chr15	83926183	83926888	BNC1
chr15	83931692	83933577	BNC1
chr15	83935577	83935833	BNC1
chr15	83936874	83936994	BNC1
chr15	83951876	83951974	BNC1
chr15	83953271	83953390	BNC1
chr22	32810279	32810422	BPIFC
chr22	32811891	32811988	BPIFC
chr22	32813061	32813145	BPIFC
chr22	32815338	32815401	BPIFC
chr22	32827323	32827411	BPIFC
chr22	32828349	32828540	BPIFC
chr22	32829695	32829769	BPIFC
chr22	32831680	32831877	BPIFC
chr22	32833736	32833848	BPIFC
chr22	32838647	32838728	BPIFC
chr22	32841611	32841695	BPIFC
chr22	32841817	32841993	BPIFC
chr22	32843188	32843337	BPIFC
chr22	32849359	32849500	BPIFC
chr22	32853239	32853383	BPIFC
chr7	140426283	140426326	BRAF
chr7	140434386	140434580	BRAF
chr7	140439601	140439756	BRAF
chr7	140447204	140447257	BRAF
chr7	140449076	140449228	BRAF
chr7	140453064	140453203	BRAF
chr7	140453976	140454043	BRAF
chr7	140476701	140476898	BRAF
chr7	140477780	140477885	BRAF
chr7	140481365	140481503	BRAF
chr7	140482810	140482967	BRAF
chr7	140487337	140487394	BRAF
chr7	140494097	140494277	BRAF
chr7	140500151	140500291	BRAF
chr7	140501201	140501370	BRAF
chr7	140507749	140507872	BRAF
chr7	140508084	140508126	BRAF
chr7	140508681	140508805	BRAF
chr7	140534398	140534682	BRAF
chr7	140549900	140550022	BRAF
chr7	140624355	140624513	BRAF
chr14	105675822	105676006	BRF1
chr14	105676877	105676935	BRF1
chr14	105677448	105677640	BRF1
chr14	105678439	105678511	BRF1
chr14	105683870	105684147	BRF1
chr14	105685324	105685400	BRF1
chr14	105685477	105685645	BRF1
chr14	105686395	105686477	BRF1
chr14	105687974	105688261	BRF1
chr14	105692395	105692508	BRF1
chr14	105692577	105692637	BRF1
chr14	105692960	105693107	BRF1
chr14	105695146	105695260	BRF1
chr14	105707591	105707761	BRF1
chr14	105718833	105718926	BRF1
chr14	105722588	105722896	BRF1
chr14	105739047	105739241	BRF1
chr14	105752622	105752723	BRF1
chr14	105766772	105766976	BRF1
chr12	92537845	92538233	BTG1
chr12	92539153	92539321	BTG1
chr10	50530580	50534908	C10ORF71
chr10	50534965	50535071	C10ORF71
chr17	71231611	71233144	C17ORF80
chr17	71238372	71238500	C17ORF80
chr17	71239024	71239152	C17ORF80
chr17	71239234	71239262	C17ORF80
chr17	71241296	71241339	C17ORF80
chr17	71243369	71243490	C17ORF80
chr19	5678551	5678669	C19ORF70
chr19	5679345	5679417	C19ORF70
chr19	5679586	5679784	C19ORF70
chr19	5680458	5680507	C19ORF70
chr15	40895119	40895174	CASC5
chr15	40897297	40897357	CASC5
chr15	40898580	40898660	CASC5
chr15	40901034	40901116	CASC5
chr15	40902432	40902505	CASC5
chr15	40902986	40903084	CASC5
chr15	40903665	40903719	CASC5
chr15	40907528	40907586	CASC5
chr15	40911146	40911219	CASC5
chr15	40912827	40917848	CASC5
chr15	40920257	40920416	CASC5
chr15	40920798	40920886	CASC5
chr15	40921460	40921579	CASC5
chr15	40933099	40933235	CASC5
chr15	40937184	40937295	CASC5
chr15	40937843	40937980	CASC5
chr15	40939174	40939282	CASC5
chr15	40942488	40942586	CASC5
chr15	40942731	40942791	CASC5
chr15	40943658	40943780	CASC5
chr15	40944192	40944313	CASC5
chr15	40947096	40947185	CASC5
chr15	40949229	40949359	CASC5
chr15	40949542	40949681	CASC5
chr15	40951526	40951669	CASC5
chr15	40954261	40954396	CASC5
chr6	90556298	90556373	CASP8AP2
chr6	90562874	90562963	CASP8AP2
chr6	90564525	90564646	CASP8AP2
chr6	90565178	90565273	CASP8AP2
chr6	90566792	90566938	CASP8AP2
chr6	90571834	90574100	CASP8AP2
chr6	90575661	90578811	CASP8AP2
chr6	90580997	90581119	CASP8AP2
chr6	90583511	90583538	CASP8AP2
chr11	119077117	119077332	CBL
chr11	119103147	119103415	CBL
chr11	119142434	119142601	CBL
chr11	119144567	119144744	CBL
chr11	119145531	119145673	CBL
chr11	119146696	119146854	CBL
chr11	119148456	119148564	CBL
chr11	119148865	119149017	CBL
chr11	119149209	119149433	CBL
chr11	119155668	119155820	CBL
chr11	119155888	119156286	CBL
chr11	119158551	119158666	CBL
chr11	119167617	119167754	CBL
chr11	119168083	119168201	CBL
chr11	119169057	119169260	CBL
chr11	119170194	119170501	CBL
chr7	76796975	76797151	CCDC146
chr7	76866253	76866356	CCDC146
chr7	76870997	76871227	CCDC146
chr7	76883812	76883894	CCDC146
chr7	76885639	76885836	CCDC146
chr7	76888301	76888395	CCDC146
chr7	76889315	76889563	CCDC146
chr7	76891427	76891634	CCDC146
chr7	76903000	76903116	CCDC146
chr7	76903788	76903979	CCDC146
chr7	76908058	76908167	CCDC146
chr7	76908243	76908428	CCDC146
chr7	76909735	76909980	CCDC146
chr7	76911863	76912112	CCDC146
chr7	76916104	76916253	CCDC146
chr7	76916746	76916904	CCDC146
chr7	76922258	76922527	CCDC146
chr7	76923969	76924193	CCDC146
chr2	55518836	55518921	CCDC88A
chr2	55522189	55523202	CCDC88A
chr2	55523383	55523669	CCDC88A
chr2	55526964	55527065	CCDC88A
chr2	55528331	55528423	CCDC88A
chr2	55528997	55529218	CCDC88A
chr2	55530194	55530298	CCDC88A
chr2	55535934	55536169	CCDC88A
chr2	55536287	55536400	CCDC88A
chr2	55539559	55539725	CCDC88A
chr2	55543053	55543260	CCDC88A
chr2	55544331	55544495	CCDC88A
chr2	55544689	55544987	CCDC88A
chr2	55545968	55546150	CCDC88A
chr2	55549653	55549838	CCDC88A
chr2	55555419	55555581	CCDC88A
chr2	55559691	55559839	CCDC88A
chr2	55561219	55562310	CCDC88A
chr2	55563806	55563964	CCDC88A
chr2	55566589	55566794	CCDC88A
chr2	55570773	55570938	CCDC88A
chr2	55571493	55571660	CCDC88A
chr2	55573300	55573479	CCDC88A
chr2	55576643	55576745	CCDC88A
chr2	55582704	55582897	CCDC88A
chr2	55589433	55589594	CCDC88A
chr2	55591075	55591179	CCDC88A
chr2	55599577	55599656	CCDC88A
chr2	55601939	55602029	CCDC88A
chr2	55615903	55616032	CCDC88A
chr2	55645941	55646062	CCDC88A
chr2	55646142	55646225	CCDC88A
chr12	4383196	4383411	CCND2
chr12	4385160	4385396	CCND2
chr12	4387915	4388095	CCND2
chr12	4397997	4398166	CCND2
chr12	4409015	4409185	CCND2
chr6	41903578	41903855	CCND3
chr6	41904271	41904443	CCND3
chr6	41904962	41905142	CCND3
chr6	41908097	41908333	CCND3
chr6	41908679	41908747	CCND3
chr6	41909179	41909397	CCND3
chr10	73199578	73199665	CDH23
chr10	73206064	73206162	CDH23
chr10	73269828	73269991	CDH23
chr10	73270700	73270768	CDH23
chr10	73270866	73270994	CDH23
chr10	73326488	73326703	CDH23
chr10	73330536	73330685	CDH23
chr10	73337660	73337759	CDH23
chr10	73375244	73375383	CDH23
chr10	73376951	73377247	CDH23
chr10	73403607	73403633	CDH23
chr10	73405392	73405418	CDH23
chr10	73405571	73405747	CDH23
chr10	73406205	73406528	CDH23
chr10	73434858	73434943	CDH23
chr10	73437202	73437460	CDH23
chr10	73439133	73439259	CDH23
chr10	73442191	73442339	CDH23
chr10	73447393	73447486	CDH23
chr10	73450214	73450351	CDH23
chr10	73453893	73454026	CDH23
chr10	73455164	73455292	CDH23
chr10	73461768	73461978	CDH23
chr10	73462295	73462461	CDH23
chr10	73464657	73464897	CDH23
chr10	73466643	73466896	CDH23
chr10	73468844	73468978	CDH23
chr10	73472411	73472580	CDH23
chr10	73472795	73473085	CDH23
chr10	73483791	73483872	CDH23
chr10	73485118	73485287	CDH23
chr10	73490215	73490371	CDH23
chr10	73491733	73492184	CDH23
chr10	73493986	73494108	CDH23
chr10	73494402	73494425	CDH23
chr10	73498241	73498414	CDH23
chr10	73499390	73499539	CDH23
chr10	73500568	73500717	CDH23
chr10	73501440	73501751	CDH23
chr10	73537426	73537668	CDH23
chr10	73537935	73538075	CDH23
chr10	73539013	73539214	CDH23
chr10	73544033	73544187	CDH23
chr10	73544637	73544867	CDH23
chr10	73545377	73545505	CDH23
chr10	73548686	73548809	CDH23
chr10	73550034	73550180	CDH23
chr10	73550878	73551102	CDH23
chr10	73552928	73553407	CDH23
chr10	73556850	73556987	CDH23
chr10	73558100	73558345	CDH23
chr10	73558857	73559047	CDH23
chr10	73559238	73559396	CDH23
chr10	73560382	73560522	CDH23
chr10	73562644	73562842	CDH23
chr10	73562955	73563187	CDH23
chr10	73565552	73565764	CDH23
chr10	73565914	73566048	CDH23
chr10	73567023	73567173	CDH23
chr10	73567262	73567534	CDH23
chr10	73567592	73567774	CDH23
chr10	73569566	73569843	CDH23
chr10	73570218	73570336	CDH23
chr10	73571061	73571202	CDH23
chr10	73571257	73571357	CDH23
chr10	73571459	73571520	CDH23
chr10	73571701	73571782	CDH23
chr10	73572038	73572129	CDH23
chr10	73572226	73572376	CDH23
chr10	73572514	73572657	CDH23
chr10	73572990	73573115	CDH23
chr10	73574698	73575045	CDH23
chr13	26828768	26828916	CDK8
chr13	26911693	26911789	CDK8
chr13	26923198	26923329	CDK8
chr13	26927866	26928027	CDK8
chr13	26956940	26957018	CDK8
chr13	26959337	26959489	CDK8
chr13	26967493	26967657	CDK8
chr13	26970411	26970501	CDK8
chr13	26971279	26971372	CDK8
chr13	26974579	26974697	CDK8
chr13	26975395	26975494	CDK8
chr13	26975592	26975771	CDK8
chr13	26978082	26978228	CDK8
chr12	12870763	12871258	CDKN1B
chr12	12871748	12871890	CDKN1B
chr12	12873988	12874151	CDKN1B
chr9	21968217	21968251	CDKN2A
chr9	21968713	21968780	CDKN2A
chr9	21970890	21971217	CDKN2A
chr9	21974465	21974836	CDKN2A
chr9	21994127	21994463	CDKN2A
chr9	22005975	22006256	CDKN2B
chr9	22008705	22008962	CDKN2B
chr19	33792233	33793330	CEBPA
chr10	11047340	11047413	CELF2
chr10	11060042	11060136	CELF2
chr10	11207438	11207655	CELF2
chr10	11259377	11259480	CELF2
chr10	11291105	11291174	CELF2
chr10	11299524	11299559	CELF2
chr10	11299690	11299845	CELF2
chr10	11308550	11308650	CELF2
chr10	11312618	11312797	CELF2
chr10	11317009	11317093	CELF2
chr10	11330370	11330525	CELF2
chr10	11356091	11356243	CELF2
chr10	11362809	11362871	CELF2
chr10	11363141	11363359	CELF2
chr10	11367788	11367952	CELF2
chr10	11370878	11371026	CELF2
chr14	21853761	21854345	CHD8
chr14	21859095	21859232	CHD8
chr14	21859611	21859811	CHD8
chr14	21859981	21860115	CHD8
chr14	21860655	21860978	CHD8
chr14	21861254	21861423	CHD8
chr14	21861624	21862364	CHD8
chr14	21862425	21862654	CHD8
chr14	21863060	21863288	CHD8
chr14	21863446	21863521	CHD8
chr14	21863965	21864061	CHD8
chr14	21865971	21866121	CHD8
chr14	21867750	21867874	CHD8
chr14	21868129	21868239	CHD8
chr14	21868299	21868476	CHD8
chr14	21868561	21868781	CHD8
chr14	21869023	21869240	CHD8
chr14	21869551	21869682	CHD8
chr14	21870105	21870305	CHD8
chr14	21870484	21870672	CHD8
chr14	21871165	21871381	CHD8
chr14	21871601	21871832	CHD8
chr14	21873357	21873633	CHD8
chr14	21873869	21874033	CHD8
chr14	21875004	21875201	CHD8
chr14	21876460	21876724	CHD8
chr14	21876852	21876994	CHD8
chr14	21877999	21878157	CHD8
chr14	21881061	21881165	CHD8
chr14	21882449	21882587	CHD8
chr14	21883086	21883162	CHD8
chr14	21883722	21883811	CHD8
chr14	21883873	21884076	CHD8
chr14	21894276	21894411	CHD8
chr14	21896017	21896423	CHD8
chr14	21897112	21897504	CHD8
chr14	21897610	21897633	CHD8
chr14	21898949	21899812	CHD8
chr14	21899959	21899985	CHD8
chr2	175213214	175213910	CIR1
chr2	175215377	175215483	CIR1
chr2	175216336	175216463	CIR1
chr2	175223162	175223274	CIR1
chr2	175234704	175234752	CIR1
chr2	175243640	175243778	CIR1
chr2	175244919	175244988	CIR1
chr2	175245368	175245475	CIR1
chr2	175245521	175245552	CIR1
chr2	175246421	175246515	CIR1
chr2	175252402	175252517	CIR1
chr2	175260268	175260360	CIR1
chr19	45543460	45543579	CLASRP
chr19	45555318	45555436	CLASRP
chr19	45556038	45556160	CLASRP
chr19	45556345	45556445	CLASRP
chr19	45559697	45559802	CLASRP
chr19	45560997	45561166	CLASRP
chr19	45562515	45562632	CLASRP
chr19	45563636	45563735	CLASRP
chr19	45563801	45563895	CLASRP
chr19	45565401	45565463	CLASRP
chr19	45567259	45567495	CLASRP
chr19	45567590	45567898	CLASRP
chr19	45570584	45570862	CLASRP
chr19	45571262	45571326	CLASRP
chr19	45571667	45571748	CLASRP
chr19	45572313	45572392	CLASRP
chr19	45572449	45572516	CLASRP
chr19	45573269	45573372	CLASRP
chr19	45573784	45573829	CLASRP
chr19	45574050	45574113	CLASRP
chr11	67132596	67133111	CLCF1
chr11	67134920	67135107	CLCF1
chr11	67140984	67141020	CLCF1
chr17	57697482	57697544	CLTC
chr17	57721626	57721854	CLTC
chr17	57724748	57725037	CLTC
chr17	57725590	57725772	CLTC
chr17	57728553	57728687	CLTC
chr17	57733204	57733398	CLTC
chr17	57737741	57737959	CLTC
chr17	57738793	57739014	CLTC
chr17	57741192	57741365	CLTC
chr17	57742137	57742280	CLTC
chr17	57743453	57743611	CLTC
chr17	57743830	57744015	CLTC
chr17	57744147	57744348	CLTC
chr17	57746127	57746311	CLTC
chr17	57750997	57751143	CLTC
chr17	57752051	57752214	CLTC
chr17	57754304	57754559	CLTC
chr17	57756747	57756890	CLTC
chr17	57758262	57758428	CLTC
chr17	57758645	57758849	CLTC
chr17	57758997	57759210	CLTC
chr17	57759621	57759799	CLTC
chr17	57759979	57760164	CLTC
chr17	57760257	57760385	CLTC
chr17	57760445	57760633	CLTC
chr17	57760737	57760907	CLTC
chr17	57760975	57761127	CLTC
chr17	57761225	57761356	CLTC
chr17	57762406	57762597	CLTC
chr17	57762937	57763179	CLTC
chr17	57767986	57768099	CLTC
chr17	57771078	57771223	CLTC
chr16	58554851	58554950	CNOT1
chr16	58555076	58555231	CNOT1
chr16	58557263	58557416	CNOT1
chr16	58559072	58559273	CNOT1
chr16	58559882	58560052	CNOT1
chr16	58562227	58562259	CNOT1
chr16	58562368	58562562	CNOT1
chr16	58564139	58564261	CNOT1
chr16	58565851	58565989	CNOT1
chr16	58566125	58566309	CNOT1
chr16	58568040	58568309	CNOT1
chr16	58570882	58571134	CNOT1
chr16	58571784	58571974	CNOT1
chr16	58572051	58572180	CNOT1
chr16	58572665	58572828	CNOT1
chr16	58573661	58573873	CNOT1
chr16	58575394	58575534	CNOT1
chr16	58576124	58576249	CNOT1
chr16	58576321	58576482	CNOT1
chr16	58577278	58577817	CNOT1
chr16	58579254	58579405	CNOT1
chr16	58580214	58580412	CNOT1
chr16	58580565	58580663	CNOT1
chr16	58581079	58581210	CNOT1
chr16	58581459	58581596	CNOT1
chr16	58583612	58583812	CNOT1
chr16	58585025	58585186	CNOT1
chr16	58585482	58585733	CNOT1
chr16	58587675	58587774	CNOT1
chr16	58589144	58589451	CNOT1
chr16	58589677	58589822	CNOT1
chr16	58590740	58590907	CNOT1
chr16	58592366	58592588	CNOT1
chr16	58594105	58594276	CNOT1
chr16	58608502	58608674	CNOT1
chr16	58608900	58609043	CNOT1
chr16	58610356	58610496	CNOT1
chr16	58612592	58612853	CNOT1
chr16	58614526	58614674	CNOT1
chr16	58615238	58615429	CNOT1
chr16	58616686	58616817	CNOT1
chr16	58616949	58617096	CNOT1
chr16	58619231	58619420	CNOT1
chr16	58620438	58620662	CNOT1
chr16	58621094	58621169	CNOT1
chr16	58621238	58621327	CNOT1
chr16	58621673	58621792	CNOT1
chr16	58622692	58622820	CNOT1
chr16	58633129	58633251	CNOT1
chr19	54646704	54646749	CNOT3
chr19	54646844	54646932	CNOT3
chr19	54647167	54647262	CNOT3
chr19	54647385	54647495	CNOT3
chr19	54647731	54647880	CNOT3
chr19	54647962	54648078	CNOT3
chr19	54649267	54649563	CNOT3
chr19	54649635	54649789	CNOT3
chr19	54650326	54650403	CNOT3
chr19	54651872	54652280	CNOT3
chr19	54652344	54652488	CNOT3
chr19	54653284	54653503	CNOT3
chr19	54655952	54656072	CNOT3
chr19	54656154	54656373	CNOT3
chr19	54656593	54656746	CNOT3
chr19	54656907	54657140	CNOT3
chr19	54657223	54657252	CNOT3
chr19	54657441	54657587	CNOT3
chr19	54657670	54657798	CNOT3
chr19	54658985	54659155	CNOT3
chr5	179956266	179956398	CNOT6
chr5	179976920	179977127	CNOT6
chr5	179980375	179980481	CNOT6
chr5	179991478	179991603	CNOT6
chr5	179991664	179991753	CNOT6
chr5	179992809	179992987	CNOT6
chr5	179994077	179994252	CNOT6
chr5	179994838	179995013	CNOT6
chr5	179996099	179996350	CNOT6
chr5	179998219	179998442	CNOT6
chr5	180000977	180001210	CNOT6
chr1	86196218	86196385	COL24A1
chr1	86200421	86200657	COL24A1
chr1	86203068	86203198	COL24A1
chr1	86210338	86210527	COL24A1
chr1	86211113	86211199	COL24A1
chr1	86227068	86227115	COL24A1
chr1	86227203	86227259	COL24A1
chr1	86241346	86241402	COL24A1
chr1	86246892	86246966	COL24A1
chr1	86249168	86249251	COL24A1
chr1	86249785	86249859	COL24A1
chr1	86249931	86250059	COL24A1
chr1	86252026	86252154	COL24A1
chr1	86282460	86282588	COL24A1
chr1	86283706	86283780	COL24A1
chr1	86289208	86289282	COL24A1
chr1	86289357	86289431	COL24A1
chr1	86304257	86304331	COL24A1
chr1	86306894	86306971	COL24A1
chr1	86307740	86307814	COL24A1
chr1	86308012	86308086	COL24A1
chr1	86313337	86313465	COL24A1
chr1	86315025	86315099	COL24A1
chr1	86334191	86334319	COL24A1
chr1	86334454	86334528	COL24A1
chr1	86340321	86340395	COL24A1
chr1	86340949	86341023	COL24A1
chr1	86342794	86342868	COL24A1
chr1	86355232	86355306	COL24A1
chr1	86361530	86361595	COL24A1
chr1	86361693	86361758	COL24A1
chr1	86362028	86362102	COL24A1
chr1	86372866	86372940	COL24A1
chr1	86374270	86374344	COL24A1
chr1	86375622	86375696	COL24A1
chr1	86377052	86377126	COL24A1
chr1	86426442	86426573	COL24A1
chr1	86426921	86426986	COL24A1
chr1	86430681	86430755	COL24A1
chr1	86435899	86435964	COL24A1
chr1	86437012	86437086	COL24A1
chr1	86453273	86453347	COL24A1
chr1	86482823	86482897	COL24A1
chr1	86487912	86487986	COL24A1
chr1	86488210	86488284	COL24A1
chr1	86488505	86488570	COL24A1
chr1	86488626	86488700	COL24A1
chr1	86497550	86497615	COL24A1
chr1	86499542	86499616	COL24A1
chr1	86512497	86512562	COL24A1
chr1	86515796	86515870	COL24A1
chr1	86523603	86523668	COL24A1
chr1	86524793	86524867	COL24A1
chr1	86529387	86529452	COL24A1
chr1	86554846	86554920	COL24A1
chr1	86557939	86558013	COL24A1
chr1	86578239	86578313	COL24A1
chr1	86580997	86581071	COL24A1
chr1	86590517	86591907	COL24A1
chr1	86611791	86611876	COL24A1
chr1	86622013	86622089	COL24A1
chr13	110960240	110960304	COL4A2
chr13	110960405	110960480	COL4A2
chr13	111009808	111009909	COL4A2
chr13	111077070	111077225	COL4A2
chr13	111077289	111077354	COL4A2
chr13	111080803	111080940	COL4A2
chr13	111082221	111082313	COL4A2
chr13	111082737	111082793	COL4A2
chr13	111082881	111082964	COL4A2
chr13	111082974	111083007	COL4A2
chr13	111083029	111083068	COL4A2
chr13	111083123	111083164	COL4A2
chr13	111084661	111084717	COL4A2
chr13	111086737	111086799	COL4A2
chr13	111088462	111088500	COL4A2
chr13	111088598	111088724	COL4A2
chr13	111090338	111090394	COL4A2
chr13	111090891	111090947	COL4A2
chr13	111090954	111091025	COL4A2
chr13	111092125	111092190	COL4A2
chr13	111098165	111098239	COL4A2
chr13	111099134	111099221	COL4A2
chr13	111102015	111102146	COL4A2
chr13	111102641	111102811	COL4A2
chr13	111109679	111109792	COL4A2
chr13	111111107	111111291	COL4A2
chr13	111114450	111114543	COL4A2
chr13	111114614	111114741	COL4A2
chr13	111117741	111117963	COL4A2
chr13	111118339	111118419	COL4A2
chr13	111119376	111119453	COL4A2
chr13	111121553	111121681	COL4A2
chr13	111125265	111125507	COL4A2
chr13	111130339	111130521	COL4A2
chr13	111132556	111132747	COL4A2
chr13	111134849	111135016	COL4A2
chr13	111137241	111137384	COL4A2
chr13	111137991	111138193	COL4A2
chr13	111141781	111141865	COL4A2
chr13	111142047	111142142	COL4A2
chr13	111143569	111143697	COL4A2
chr13	111144406	111144534	COL4A2
chr13	111145547	111145639	COL4A2
chr13	111147678	111147824	COL4A2
chr13	111154004	111154141	COL4A2
chr13	111155457	111155639	COL4A2
chr13	111155719	111155838	COL4A2
chr13	111156183	111156350	COL4A2
chr13	111156484	111156621	COL4A2
chr13	111158751	111158963	COL4A2
chr13	111160271	111160578	COL4A2
chr13	111164270	111164548	COL4A2
chr16	57144644	57144844	CPNE2
chr16	57147189	57147389	CPNE2
chr16	57149377	57149472	CPNE2
chr16	57151397	57151489	CPNE2
chr16	57153096	57153200	CPNE2
chr16	57153462	57153572	CPNE2
chr16	57154994	57155113	CPNE2
chr16	57155575	57155682	CPNE2
chr16	57157315	57157395	CPNE2
chr16	57159761	57159915	CPNE2
chr16	57161750	57161825	CPNE2
chr16	57168676	57168748	CPNE2
chr16	57171050	57171204	CPNE2
chr16	57179986	57180243	CPNE2
chr16	57181452	57181580	CPNE2
chr16	3777708	3779885	CREBBP
chr16	3781182	3781484	CREBBP
chr16	3781766	3781948	CREBBP
chr16	3786026	3786214	CREBBP
chr16	3786640	3786826	CREBBP
chr16	3788549	3788683	CREBBP
chr16	3789568	3789735	CREBBP
chr16	3790389	3790560	CREBBP
chr16	3794884	3794972	CREBBP
chr16	3795267	3795365	CREBBP
chr16	3799617	3799694	CREBBP
chr16	3801716	3801817	CREBBP
chr16	3807278	3807387	CREBBP
chr16	3807799	3808059	CREBBP
chr16	3808844	3808983	CREBBP
chr16	3817710	3817920	CREBBP
chr16	3819164	3819364	CREBBP
chr16	3820560	3820997	CREBBP
chr16	3823741	3823941	CREBBP
chr16	3824559	3824704	CREBBP
chr16	3827603	3827668	CREBBP
chr16	3828001	3828193	CREBBP
chr16	3828690	3828828	CREBBP
chr16	3830722	3830889	CREBBP
chr16	3831194	3831317	CREBBP
chr16	3832674	3832937	CREBBP
chr16	3841971	3842105	CREBBP
chr16	3843376	3843637	CREBBP
chr16	3860593	3860790	CREBBP
chr16	3900287	3901020	CREBBP
chr16	3929822	3930131	CREBBP
chrX	1314876	1315024	CRLF2
chrX	1317408	1317591	CRLF2
chrX	1317779	1318018	CRLF2
chrX	1321261	1321415	CRLF2
chrX	1325315	1325502	CRLF2
chrX	1327688	1327811	CRLF2
chrX	1331438	1331537	CRLF2
chrY	1264876	1265024	CRLF2
chrY	1267408	1267591	CRLF2
chrY	1267779	1268018	CRLF2
chrY	1271261	1271415	CRLF2
chrY	1275315	1275502	CRLF2
chrY	1277688	1277811	CRLF2
chrY	1281438	1281537	CRLF2
chrX	1314893	1315014	CRLF2
chr16	67644725	67645526	CTCF
chr16	67645843	67646034	CTCF
chr16	67650637	67650791	CTCF
chr16	67654589	67654730	CTCF
chr16	67655334	67655504	CTCF
chr16	67660447	67660628	CTCF
chr16	67662262	67662465	CTCF
chr16	67663290	67663446	CTCF
chr16	67670582	67670764	CTCF
chr16	67671580	67671785	CTCF
chr3	41265549	41265582	CTNNB1
chr3	41266006	41266254	CTNNB1
chr3	41266434	41266708	CTNNB1
chr3	41266814	41267073	CTNNB1
chr3	41267140	41267362	CTNNB1
chr3	41268688	41268853	CTNNB1
chr3	41274821	41274945	CTNNB1
chr3	41275009	41275368	CTNNB1
chr3	41275619	41275798	CTNNB1
chr3	41277204	41277344	CTNNB1
chr3	41277829	41278000	CTNNB1
chr3	41278068	41278210	CTNNB1
chr3	41279496	41279577	CTNNB1
chr3	41280614	41280843	CTNNB1
chr11	57558940	57559155	CTNND1
chr11	57561471	57561563	CTNND1
chr11	57563038	57563211	CTNND1
chr11	57563918	57564474	CTNND1
chr11	57569194	57569678	CTNND1
chr11	57571082	57571286	CTNND1
chr11	57572124	57572262	CTNND1
chr11	57573343	57573517	CTNND1
chr11	57573922	57573960	CTNND1
chr11	57574376	57574465	CTNND1
chr11	57575626	57575774	CTNND1
chr11	57575851	57576022	CTNND1
chr11	57576735	57576948	CTNND1
chr11	57577570	57577705	CTNND1
chr11	57578860	57578968	CTNND1
chr11	57581772	57581855	CTNND1
chr11	57582855	57582982	CTNND1
chr11	57583376	57583483	CTNND1
chr11	57583758	57583790	CTNND1
chr19	3958491	3958550	DAPK3
chr19	3959088	3959645	DAPK3
chr19	3960046	3960112	DAPK3
chr19	3960996	3961169	DAPK3
chr19	3963630	3963677	DAPK3
chr19	3963858	3963927	DAPK3
chr19	3964231	3964381	DAPK3
chr19	3964618	3964999	DAPK3
chr19	3969661	3969743	DAPK3
chr1	155006502	155006583	DCST1
chr1	155006900	155007046	DCST1
chr1	155007118	155007218	DCST1
chr1	155011868	155012017	DCST1
chr1	155012950	155013110	DCST1
chr1	155013862	155014099	DCST1
chr1	155014179	155014343	DCST1
chr1	155015200	155015342	DCST1
chr1	155015817	155015995	DCST1
chr1	155018358	155018478	DCST1
chr1	155018590	155018706	DCST1
chr1	155018825	155018972	DCST1
chr1	155019661	155019798	DCST1
chr1	155020252	155020415	DCST1
chr1	155020522	155020656	DCST1
chr1	155021459	155021605	DCST1
chr1	155023082	155023354	DCST1
chr22	19026367	19026644	DGCR2
chr22	19028560	19028817	DGCR2
chr22	19029309	19029482	DGCR2
chr22	19034247	19034304	DGCR2
chr22	19035942	19036166	DGCR2
chr22	19044488	19044685	DGCR2
chr22	19048264	19048478	DGCR2
chr22	19050704	19050801	DGCR2
chr22	19052350	19052590	DGCR2
chr22	19055602	19055748	DGCR2
chr22	19076870	19077013	DGCR2
chr22	19109630	19109729	DGCR2
chr17	41561395	41561563	DHX8
chr17	41566806	41566912	DHX8
chr17	41567748	41567841	DHX8
chr17	41568522	41568628	DHX8
chr17	41569540	41569670	DHX8
chr17	41570038	41570418	DHX8
chr17	41570802	41570967	DHX8
chr17	41571040	41571264	DHX8
chr17	41573538	41573646	DHX8
chr17	41576219	41576337	DHX8
chr17	41577313	41577481	DHX8
chr17	41582001	41582203	DHX8
chr17	41584360	41584575	DHX8
chr17	41584860	41585066	DHX8
chr17	41585166	41585397	DHX8
chr17	41585696	41585898	DHX8
chr17	41590719	41590880	DHX8
chr17	41594524	41594700	DHX8
chr17	41597487	41597645	DHX8
chr17	41598108	41598257	DHX8
chr17	41598726	41598943	DHX8
chr17	41599404	41599604	DHX8
chr17	41600985	41601225	DHX8
chr17	41603853	41603976	DHX8
chr10	323254	323527	DIP2C
chr10	327129	327273	DIP2C
chr10	329201	329396	DIP2C
chr10	332202	332297	DIP2C
chr10	334293	334371	DIP2C
chr10	355960	356042	DIP2C
chr10	370823	370969	DIP2C
chr10	372935	373126	DIP2C
chr10	375362	375551	DIP2C
chr10	387128	387279	DIP2C
chr10	390738	390868	DIP2C
chr10	390928	391060	DIP2C
chr10	391079	391105	DIP2C
chr10	394570	394712	DIP2C
chr10	395260	395404	DIP2C
chr10	402187	402456	DIP2C
chr10	403757	403887	DIP2C
chr10	408419	408641	DIP2C
chr10	409126	409261	DIP2C
chr10	410303	410532	DIP2C
chr10	410927	410971	DIP2C
chr10	412204	412361	DIP2C
chr10	415423	415583	DIP2C
chr10	428576	428711	DIP2C
chr10	429956	430096	DIP2C
chr10	430475	430589	DIP2C
chr10	433674	433759	DIP2C
chr10	435920	436043	DIP2C
chr10	436193	436323	DIP2C
chr10	436669	436813	DIP2C
chr10	445038	445169	DIP2C
chr10	454855	454967	DIP2C
chr10	459842	460060	DIP2C
chr10	461698	461838	DIP2C
chr10	464994	465149	DIP2C
chr10	468753	468983	DIP2C
chr10	486800	486946	DIP2C
chr10	518368	518499	DIP2C
chr10	530710	530898	DIP2C
chr10	532388	532480	DIP2C
chr10	735423	735528	DIP2C
chrX	31132797	31132826	DMD
chrX	31139939	31140057	DMD
chrX	31144748	31144830	DMD
chrX	31152208	31152321	DMD
chrX	31164397	31164541	DMD
chrX	31165381	31165645	DMD
chrX	31187549	31187728	DMD
chrX	31190454	31190540	DMD
chrX	31191645	31191731	DMD
chrX	31196038	31196097	DMD
chrX	31196771	31196932	DMD
chrX	31198476	31198608	DMD
chrX	31200844	31201031	DMD
chrX	31222067	31222245	DMD
chrX	31224688	31224794	DMD
chrX	31227604	31227826	DMD
chrX	31241153	31241248	DMD
chrX	31279061	31279143	DMD
chrX	31284916	31284956	DMD
chrX	31341704	31341785	DMD
chrX	31366662	31366761	DMD
chrX	31462587	31462754	DMD
chrX	31496212	31496501	DMD
chrX	31497089	31497230	DMD
chrX	31514894	31515071	DMD
chrX	31525387	31525580	DMD
chrX	31526314	31526364	DMD
chrX	31645779	31645989	DMD
chrX	31676096	31676271	DMD
chrX	31697481	31697713	DMD
chrX	31747737	31747875	DMD
chrX	31792066	31792319	DMD
chrX	31838081	31838210	DMD
chrX	31854824	31854949	DMD
chrX	31893294	31893500	DMD
chrX	31947702	31947872	DMD
chrX	31950186	31950354	DMD
chrX	31986445	31986641	DMD
chrX	32053657	32053691	DMD
chrX	32235022	32235190	DMD
chrX	32305635	32305828	DMD
chrX	32328188	32328403	DMD
chrX	32360206	32360409	DMD
chrX	32360948	32360977	DMD
chrX	32361240	32361413	DMD
chrX	32364049	32364207	DMD
chrX	32366512	32366655	DMD
chrX	32380894	32381085	DMD
chrX	32382688	32382837	DMD
chrX	32383126	32383326	DMD
chrX	32398616	32398807	DMD
chrX	32404416	32404592	DMD
chrX	32407607	32407801	DMD
chrX	32408177	32408308	DMD
chrX	32429858	32430040	DMD
chrX	32430125	32430184	DMD
chrX	32430268	32430336	DMD
chrX	32456347	32456517	DMD
chrX	32459286	32459441	DMD
chrX	32466562	32466765	DMD
chrX	32472768	32472959	DMD
chrX	32481545	32481721	DMD
chrX	32482692	32482826	DMD
chrX	32486604	32486837	DMD
chrX	32490270	32490436	DMD
chrX	32503025	32503226	DMD
chrX	32509383	32509645	DMD
chrX	32519861	32519969	DMD
chrX	32536063	32536258	DMD
chrX	32563265	32563461	DMD
chrX	32583808	32584008	DMD
chrX	32591636	32591764	DMD
chrX	32591851	32591973	DMD
chrX	32613863	32614003	DMD
chrX	32632409	32632580	DMD
chrX	32662238	32662440	DMD
chrX	32663070	32663279	DMD
chrX	32715976	32716125	DMD
chrX	32717218	32717420	DMD
chrX	32827599	32827738	DMD
chrX	32834574	32834767	DMD
chrX	32841401	32841514	DMD
chrX	32862889	32862987	DMD
chrX	32867834	32867947	DMD
chrX	33038245	33038334	DMD
chrX	33146253	33146292	DMD
chrX	33229388	33229439	DMD
chrX	33357365	33357392	DMD
chr7	21582853	21583224	DNAH11
chr7	21584613	21584777	DNAH11
chr7	21598409	21598626	DNAH11
chr7	21599210	21599420	DNAH11
chr7	21600678	21600798	DNAH11
chr7	21603793	21604025	DNAH11
chr7	21609676	21609927	DNAH11
chr7	21611413	21611601	DNAH11
chr7	21621512	21621649	DNAH11
chr7	21627671	21627829	DNAH11
chr7	21628119	21628264	DNAH11
chr7	21628815	21629031	DNAH11
chr7	21630525	21630650	DNAH11
chr7	21630792	21631205	DNAH11
chr7	21639394	21639747	DNAH11
chr7	21640283	21640558	DNAH11
chr7	21640617	21640807	DNAH11
chr7	21641003	21641246	DNAH11
chr7	21646033	21646170	DNAH11
chr7	21646254	21646361	DNAH11
chr7	21654721	21654900	DNAH11
chr7	21655816	21655935	DNAH11
chr7	21657226	21657405	DNAH11
chr7	21658707	21658850	DNAH11
chr7	21659563	21659706	DNAH11
chr7	21675478	21675723	DNAH11
chr7	21677218	21677330	DNAH11
chr7	21678546	21678693	DNAH11
chr7	21695439	21695609	DNAH11
chr7	21698405	21698659	DNAH11
chr7	21721153	21721312	DNAH11
chr7	21722388	21722414	DNAH11
chr7	21723391	21723572	DNAH11
chr7	21726706	21726883	DNAH11
chr7	21726989	21727155	DNAH11
chr7	21730372	21730509	DNAH11
chr7	21737682	21737841	DNAH11
chr7	21742317	21742430	DNAH11
chr7	21744041	21744256	DNAH11
chr7	21745067	21745165	DNAH11
chr7	21747306	21747463	DNAH11
chr7	21750160	21750331	DNAH11
chr7	21751319	21751488	DNAH11
chr7	21757382	21757553	DNAH11
chr7	21760332	21760484	DNAH11
chr7	21765418	21765612	DNAH11
chr7	21775247	21775472	DNAH11
chr7	21778308	21778494	DNAH11
chr7	21779178	21779301	DNAH11
chr7	21781534	21781794	DNAH11
chr7	21784045	21784227	DNAH11
chr7	21784477	21784691	DNAH11
chr7	21788187	21788370	DNAH11
chr7	21789285	21789429	DNAH11
chr7	21789829	21789992	DNAH11
chr7	21805035	21805217	DNAH11
chr7	21813373	21813627	DNAH11
chr7	21818565	21818732	DNAH11
chr7	21824034	21824168	DNAH11
chr7	21826231	21826395	DNAH11
chr7	21827008	21827211	DNAH11
chr7	21828848	21828970	DNAH11
chr7	21840744	21840903	DNAH11
chr7	21847490	21847677	DNAH11
chr7	21856074	21856330	DNAH11
chr7	21857824	21857967	DNAH11
chr7	21882151	21882376	DNAH11
chr7	21891170	21891269	DNAH11
chr7	21892074	21892259	DNAH11
chr7	21893922	21894083	DNAH11
chr7	21901460	21901651	DNAH11
chr7	21904142	21904285	DNAH11
chr7	21906077	21906291	DNAH11
chr7	21907466	21907635	DNAH11
chr7	21908471	21908619	DNAH11
chr7	21912881	21913129	DNAH11
chr7	21920309	21920521	DNAH11
chr7	21923898	21924038	DNAH11
chr7	21932032	21932295	DNAH11
chr7	21934230	21934433	DNAH11
chr7	21934491	21934627	DNAH11
chr7	21938943	21939076	DNAH11
chr7	21939587	21939748	DNAH11
chr7	21940614	21940882	DNAH11
chr19	10824132	10824280	DNM2
chr19	10828908	10829089	DNM2
chr19	10870403	10870497	DNM2
chr19	10883144	10883314	DNM2
chr19	10886368	10886592	DNM2
chr19	10887783	10887902	DNM2
chr19	10893625	10893806	DNM2
chr19	10897229	10897392	DNM2
chr19	10904385	10904541	DNM2
chr19	10906037	10906125	DNM2
chr19	10906726	10906885	DNM2
chr19	10908045	10908204	DNM2
chr19	10909151	10909258	DNM2
chr19	10912953	10913044	DNM2
chr19	10916581	10916653	DNM2
chr19	10919234	10919266	DNM2
chr19	10922418	10922450	DNM2
chr19	10922551	10923063	DNM2
chr19	10930645	10930775	DNM2
chr19	10934453	10934585	DNM2
chr19	10935722	10935907	DNM2
chr19	10939701	10939954	DNM2
chr19	10940792	10941064	DNM2
chr19	10941643	10941733	DNM2
chr2	25457137	25457299	DNMT3A
chr2	25458565	25458704	DNMT3A
chr2	25459794	25459884	DNMT3A
chr2	25461988	25462094	DNMT3A
chr2	25462348	25462392	DNMT3A
chr2	25463160	25463329	DNMT3A
chr2	25463498	25463609	DNMT3A
chr2	25464420	25464586	DNMT3A
chr2	25466756	25466861	DNMT3A
chr2	25467013	25467217	DNMT3A
chr2	25467398	25467531	DNMT3A
chr2	25468111	25468211	DNMT3A
chr2	25468878	25468943	DNMT3A
chr2	25469018	25469188	DNMT3A
chr2	25469478	25469655	DNMT3A
chr2	25469909	25470037	DNMT3A
chr2	25470449	25470628	DNMT3A
chr2	25470895	25471131	DNMT3A
chr2	25472515	25472603	DNMT3A
chr2	25475052	25475076	DNMT3A
chr2	25497799	25497966	DNMT3A
chr2	25498358	25498422	DNMT3A
chr2	25505246	25505590	DNMT3A
chr2	25522997	25523122	DNMT3A
chr2	25536771	25536863	DNMT3A
chr2	25455844	25457289	DNMT3A
chr5	169064320	169064383	DOCK2
chr5	169081396	169081500	DOCK2
chr5	169096281	169096342	DOCK2
chr5	169097535	169097611	DOCK2
chr5	169098071	169098188	DOCK2
chr5	169101290	169101459	DOCK2
chr5	169108737	169108893	DOCK2
chr5	169111189	169111364	DOCK2
chr5	169116245	169116347	DOCK2
chr5	169122796	169122952	DOCK2
chr5	169125367	169125463	DOCK2
chr5	169126375	169126472	DOCK2
chr5	169127007	169127153	DOCK2
chr5	169129296	169129441	DOCK2
chr5	169135162	169135281	DOCK2
chr5	169138928	169139021	DOCK2
chr5	169139113	169139237	DOCK2
chr5	169141021	169141225	DOCK2
chr5	169141353	169141471	DOCK2
chr5	169143206	169143316	DOCK2
chr5	169144377	169144498	DOCK2
chr5	169145650	169145805	DOCK2
chr5	169174389	169174518	DOCK2
chr5	169186698	169186789	DOCK2
chr5	169188512	169188639	DOCK2
chr5	169230051	169230220	DOCK2
chr5	169267750	169267866	DOCK2
chr5	169302219	169302308	DOCK2
chr5	169361645	169361740	DOCK2
chr5	169410061	169410180	DOCK2
chr5	169412821	169412936	DOCK2
chr5	169423079	169423178	DOCK2
chr5	169424967	169425011	DOCK2
chr5	169435490	169435611	DOCK2
chr5	169435681	169435760	DOCK2
chr5	169445953	169446122	DOCK2
chr5	169454856	169454962	DOCK2
chr5	169461392	169461569	DOCK2
chr5	169463508	169463569	DOCK2
chr5	169468048	169468159	DOCK2
chr5	169469006	169469146	DOCK2
chr5	169472809	169472919	DOCK2
chr5	169474503	169474628	DOCK2
chr5	169477249	169477411	DOCK2
chr5	169482298	169482400	DOCK2
chr5	169483677	169483782	DOCK2
chr5	169484573	169484680	DOCK2
chr5	169494503	169494700	DOCK2
chr5	169496130	169496234	DOCK2
chr5	169502940	169503098	DOCK2
chr5	169504703	169504851	DOCK2
chr5	169505968	169506160	DOCK2
chr5	169507156	169507297	DOCK2
chr5	169508835	169508998	DOCK2
chr5	169509789	169509872	DOCK2
chr16	57507278	57507417	DOK4
chr16	57507514	57507658	DOK4
chr16	57507802	57507961	DOK4
chr16	57508694	57508904	DOK4
chr16	57509001	57509141	DOK4
chr16	57509407	57509542	DOK4
chr16	57509751	57509879	DOK4
chr16	57513343	57513429	DOK4
chr19	2164173	2164274	DOT1L
chr19	2180701	2180765	DOT1L
chr19	2185843	2185938	DOT1L
chr19	2189720	2189804	DOT1L
chr19	2191000	2191249	DOT1L
chr19	2193677	2193792	DOT1L
chr19	2194503	2194586	DOT1L
chr19	2199872	2199948	DOT1L
chr19	2202688	2202788	DOT1L
chr19	2206717	2206806	DOT1L
chr19	2207562	2207689	DOT1L
chr19	2208923	2208985	DOT1L
chr19	2210388	2210519	DOT1L
chr19	2210609	2210864	DOT1L
chr19	2211087	2211221	DOT1L
chr19	2211739	2211851	DOT1L
chr19	2213527	2213649	DOT1L
chr19	2213837	2213995	DOT1L
chr19	2214459	2214605	DOT1L
chr19	2216269	2216774	DOT1L
chr19	2216943	2217099	DOT1L
chr19	2217760	2217927	DOT1L
chr19	2220096	2220231	DOT1L
chr19	2221964	2222568	DOT1L
chr19	2223269	2223495	DOT1L
chr19	2225376	2225461	DOT1L
chr19	2226171	2227136	DOT1L
chr19	2227205	2227231	DOT1L
chr19	2227351	2227476	DOT1L
chr19	2227725	2228356	DOT1L
chr19	2229773	2229801	DOT1L
chr3	52084820	52085148	DUSP7
chr3	52087868	52088400	DUSP7
chr3	52089855	52090392	DUSP7
chr6	139134401	139134487	ECT2L
chr6	139135617	139135750	ECT2L
chr6	139159478	139159661	ECT2L
chr6	139164105	139164378	ECT2L
chr6	139165538	139165727	ECT2L
chr6	139167665	139167824	ECT2L
chr6	139170395	139170581	ECT2L
chr6	139175152	139175301	ECT2L
chr6	139183753	139183866	ECT2L
chr6	139186122	139186325	ECT2L
chr6	139189229	139189353	ECT2L
chr6	139197598	139197705	ECT2L
chr6	139202083	139202318	ECT2L
chr6	139203850	139204018	ECT2L
chr6	139206632	139206726	ECT2L
chr6	139206800	139206977	ECT2L
chr6	139207983	139208069	ECT2L
chr6	139210069	139210178	ECT2L
chr6	139222074	139222267	ECT2L
chr6	139223626	139223774	ECT2L
chr11	85956261	85956395	EED
chr11	85961327	85961500	EED
chr11	85963179	85963292	EED
chr11	85966253	85966339	EED
chr11	85967418	85967564	EED
chr11	85968546	85968648	EED
chr11	85975203	85975315	EED
chr11	85977114	85977268	EED
chr11	85979487	85979613	EED
chr11	85981114	85981209	EED
chr11	85988011	85988190	EED
chr11	85988949	85989047	EED
chr11	85989430	85989577	EED
chr2	56094197	56094379	EFEMP1
chr2	56097844	56098060	EFEMP1
chr2	56098124	56098268	EFEMP1
chr2	56102070	56102210	EFEMP1
chr2	56103747	56103887	EFEMP1
chr2	56104870	56105010	EFEMP1
chr2	56108736	56108879	EFEMP1
chr2	56144789	56145196	EFEMP1
chr2	56145198	56145229	EFEMP1
chr2	56145343	56145412	EFEMP1
chr2	56149484	56149585	EFEMP1
chr9	140513470	140513511	EHMT1
chr9	140605408	140605492	EHMT1
chr9	140611067	140611644	EHMT1
chr9	140622790	140622991	EHMT1
chr9	140637812	140637990	EHMT1
chr9	140638343	140638552	EHMT1
chr9	140646772	140646870	EHMT1
chr9	140648612	140648753	EHMT1
chr9	140652321	140652473	EHMT1
chr9	140657116	140657282	EHMT1
chr9	140669550	140669714	EHMT1
chr9	140671059	140671306	EHMT1
chr9	140672323	140672517	EHMT1
chr9	140674076	140674179	EHMT1
chr9	140676732	140676859	EHMT1
chr9	140678547	140678612	EHMT1
chr9	140685289	140685432	EHMT1
chr9	140686496	140686582	EHMT1
chr9	140693254	140693376	EHMT1
chr9	140695321	140695446	EHMT1
chr9	140705902	140706077	EHMT1
chr9	140707447	140707635	EHMT1
chr9	140707827	140707992	EHMT1
chr9	140708872	140708970	EHMT1
chr9	140710388	140710524	EHMT1
chr9	140711880	140711987	EHMT1
chr9	140712501	140712605	EHMT1
chr9	140717935	140717962	EHMT1
chr9	140728790	140728986	EHMT1
chr9	140729214	140729415	EHMT1
chr2	88857243	88857464	EIF2AK3
chr2	88858424	88858507	EIF2AK3
chr2	88861796	88861918	EIF2AK3
chr2	88870381	88870569	EIF2AK3
chr2	88874173	88874974	EIF2AK3
chr2	88876061	88876231	EIF2AK3
chr2	88879025	88879168	EIF2AK3
chr2	88882937	88883070	EIF2AK3
chr2	88885348	88885589	EIF2AK3
chr2	88887489	88887632	EIF2AK3
chr2	88888268	88888429	EIF2AK3
chr2	88889950	88890133	EIF2AK3
chr2	88890325	88890580	EIF2AK3
chr2	88892779	88892933	EIF2AK3
chr2	88894976	88895191	EIF2AK3
chr2	88895258	88895353	EIF2AK3
chr2	88913231	88913381	EIF2AK3
chr2	88926474	88926802	EIF2AK3
chr5	139927312	139927435	EIF4EBP3
chr5	139928480	139928671	EIF4EBP3
chr5	139928808	139928857	EIF4EBP3
chr6	80626314	80626610	ELOVL4
chr6	80629126	80629274	ELOVL4
chr6	80631331	80631523	ELOVL4
chr6	80634658	80634759	ELOVL4
chr6	80635900	80636108	ELOVL4
chr6	80656886	80657006	ELOVL4
chr18	670299	674500	ENOSF1
chr18	674294	674416	ENOSF1
chr18	675310	675412	ENOSF1
chr18	677334	677454	ENOSF1
chr18	677732	677882	ENOSF1
chr18	678685	678747	ENOSF1
chr18	683235	683390	ENOSF1
chr18	685910	686018	ENOSF1
chr18	688563	688618	ENOSF1
chr18	690538	690641	ENOSF1
chr18	691057	691116	ENOSF1
chr18	691193	691286	ENOSF1
chr18	693159	693185	ENOSF1
chr18	693871	693918	ENOSF1
chr18	694237	694344	ENOSF1
chr18	697229	697365	ENOSF1
chr18	706459	706588	ENOSF1
chr18	712349	712597	ENOSF1
chr22	41488998	41489112	EP300
chr22	41513180	41513835	EP300
chr22	41521857	41522054	EP300
chr22	41523480	41523762	EP300
chr22	41525883	41526017	EP300
chr22	41527381	41527647	EP300
chr22	41531806	41531920	EP300
chr22	41533646	41533804	EP300
chr22	41536133	41536271	EP300
chr22	41537041	41537236	EP300
chr22	41542732	41542830	EP300
chr22	41543830	41543960	EP300
chr22	41545031	41545189	EP300
chr22	41545754	41546212	EP300
chr22	41547826	41548026	EP300
chr22	41548199	41548364	EP300
chr22	41550988	41551127	EP300
chr22	41553162	41553422	EP300
chr22	41554405	41554514	EP300
chr22	41556635	41556736	EP300
chr22	41558716	41558793	EP300
chr22	41560046	41560144	EP300
chr22	41562592	41562680	EP300
chr22	41564442	41564613	EP300
chr22	41564714	41564881	EP300
chr22	41565496	41565630	EP300
chr22	41566399	41566585	EP300
chr22	41568492	41568677	EP300
chr22	41569616	41569798	EP300
chr22	41572240	41572542	EP300
chr22	41572766	41574970	EP300
chr1	38181533	38181679	EPHA10
chr1	38184033	38184168	EPHA10
chr1	38184322	38184498	EPHA10
chr1	38185075	38185289	EPHA10
chr1	38185570	38185740	EPHA10
chr1	38186012	38186236	EPHA10
chr1	38186444	38186526	EPHA10
chr1	38187321	38187527	EPHA10
chr1	38187935	38187978	EPHA10
chr1	38188702	38188848	EPHA10
chr1	38188972	38189054	EPHA10
chr1	38192763	38192892	EPHA10
chr1	38197072	38197264	EPHA10
chr1	38200918	38201072	EPHA10
chr1	38218537	38218908	EPHA10
chr1	38219876	38220052	EPHA10
chr1	38227028	38227765	EPHA10
chr1	38228446	38228531	EPHA10
chr1	38230622	38230748	EPHA10
chr1	23037465	23037546	EPHB2
chr1	23101684	23101747	EPHB2
chr1	23107903	23107988	EPHB2
chr1	23110874	23111579	EPHB2
chr1	23189519	23189695	EPHB2
chr1	23191359	23191715	EPHB2
chr1	23208841	23208986	EPHB2
chr1	23217611	23217652	EPHB2
chr1	23219363	23219549	EPHB2
chr1	23221954	23222083	EPHB2
chr1	23222893	23222981	EPHB2
chr1	23232469	23232612	EPHB2
chr1	23233192	23233460	EPHB2
chr1	23234435	23234671	EPHB2
chr1	23235504	23235674	EPHB2
chr1	23236864	23237078	EPHB2
chr1	23238926	23239106	EPHB2
chr1	23239944	23240073	EPHB2
chr1	23240140	23240373	EPHB2
chr17	37855802	37855850	ERBB2
chr17	37856481	37856574	ERBB2
chr17	37863232	37863404	ERBB2
chr17	37864563	37864797	ERBB2
chr17	37865560	37865715	ERBB2
chr17	37866055	37866144	ERBB2
chr17	37866328	37866464	ERBB2
chr17	37866582	37866744	ERBB2
chr17	37868170	37868310	ERBB2
chr17	37868564	37868711	ERBB2
chr17	37871528	37871622	ERBB2
chr17	37871688	37871799	ERBB2
chr17	37871982	37872202	ERBB2
chr17	37872543	37872696	ERBB2
chr17	37872757	37872868	ERBB2
chr17	37873562	37873747	ERBB2
chr17	37876029	37876097	ERBB2
chr17	37879561	37879720	ERBB2
chr17	37879780	37879923	ERBB2
chr17	37880154	37880273	ERBB2
chr17	37880968	37881174	ERBB2
chr17	37881291	37881467	ERBB2
chr17	37881569	37881665	ERBB2
chr17	37881949	37882116	ERBB2
chr17	37882804	37882922	ERBB2
chr17	37883057	37883266	ERBB2
chr17	37883537	37883810	ERBB2
chr17	37883931	37884307	ERBB2
chr1	216679943	216679969	ESRRG
chr1	216680270	216680535	ESRRG
chr1	216692483	216692773	ESRRG
chr1	216737550	216737753	ESRRG
chr1	216741319	216741450	ESRRG
chr1	216824304	216824441	ESRRG
chr1	216850407	216850843	ESRRG
chr1	216880690	216880781	ESRRG
chr1	216896575	216896651	ESRRG
chr12	11803051	11803104	ETV6
chr12	11905373	11905523	ETV6
chr12	11992063	11992248	ETV6
chr12	12006350	12006505	ETV6
chr12	12022347	12022913	ETV6
chr12	12037368	12037531	ETV6
chr12	12038849	12038970	ETV6
chr12	12043864	12043990	ETV6
chr6	64430481	64431703	EYS
chr6	64436401	64436583	EYS
chr6	64451795	64451878	EYS
chr6	64454868	64454923	EYS
chr6	64472343	64472536	EYS
chr6	64487888	64488083	EYS
chr6	64497987	64498152	EYS
chr6	64498940	64499127	EYS
chr6	64516072	64516275	EYS
chr6	64574068	64574261	EYS
chr6	64694265	64694506	EYS
chr6	64708957	64709087	EYS
chr6	64776220	64776394	EYS
chr6	64791738	64791905	EYS
chr6	64940474	64940727	EYS
chr6	65016852	65016985	EYS
chr6	65098572	65098743	EYS
chr6	65146056	65146168	EYS
chr6	65149044	65149255	EYS
chr6	65300105	65301892	EYS
chr6	65302999	65303212	EYS
chr6	65327300	65327436	EYS
chr6	65336003	65336148	EYS
chr6	65523260	65523480	EYS
chr6	65531527	65531626	EYS
chr6	65532533	65532725	EYS
chr6	65596579	65596745	EYS
chr6	65611995	65612123	EYS
chr6	65612286	65612403	EYS
chr6	65622366	65622646	EYS
chr6	65655675	65655817	EYS
chr6	65707464	65707606	EYS
chr6	65767496	65767630	EYS
chr6	66005745	66006022	EYS
chr6	66042206	66042320	EYS
chr6	66044843	66045049	EYS
chr6	66053920	66054080	EYS
chr6	66063340	66063520	EYS
chr6	66094268	66094403	EYS
chr6	66112360	66112508	EYS
chr6	66115056	66115270	EYS
chr6	66200476	66200610	EYS
chr6	66201452	66201492	EYS
chr6	66204545	66205313	EYS
chr7	148504727	148504808	EZH2
chr7	148506152	148506257	EZH2
chr7	148506391	148506492	EZH2
chr7	148507414	148507516	EZH2
chr7	148508706	148508822	EZH2
chr7	148511040	148511239	EZH2
chr7	148511995	148512141	EZH2
chr7	148512587	148512648	EZH2
chr7	148513765	148513880	EZH2
chr7	148514303	148514493	EZH2
chr7	148514958	148515219	EZH2
chr7	148516120	148516161	EZH2
chr7	148516677	148516789	EZH2
chr7	148523535	148523734	EZH2
chr7	148524245	148524368	EZH2
chr7	148525821	148525982	EZH2
[truncated: 3,965 more rows]

## Sheet: Amplicons
Chr	Start	End	Amplicon ID	Strand
chr1	3598869	3599053	AM_33761_000008	+
chr1	3598951	3599102	AM_33761_000009	+
chr1	3599387	3599767	AM_33761_000006	+
chr1	3599387	3599767	AM_33761_000007	+
chr1	3599533	3599871	AM_33761_000004	+
chr1	3599549	3599854	AM_33761_000003	+
chr1	3599551	3599884	AM_33761_000002	+
chr1	3599556	3599799	AM_33761_000001	+
chr1	3599618	3599669	AM_33761_000005	+
chr1	3607379	3607772	AM_33761_000014	+
chr1	3607381	3607508	AM_33761_000013	+
chr1	3607399	3607609	AM_33761_000012	+
chr1	3607449	3607566	AM_33761_000015	+
chr1	3607504	3607854	AM_33761_000010	+
chr1	3607504	3607854	AM_33761_000011	+
chr1	3623952	3624138	AM_33761_000022	+
chr1	3624072	3624355	AM_33761_000017	+
chr1	3624138	3624373	AM_33761_000019	+
chr1	3624170	3624335	AM_33761_000016	+
chr1	3624175	3624283	AM_33761_000018	+
chr1	3624207	3624447	AM_33761_000024	+
chr1	3624234	3624445	AM_33761_000020	+
chr1	3624335	3624479	AM_33761_000021	+
chr1	3624355	3624456	AM_33761_000023	+
chr1	3638360	3638642	AM_33761_000031	+
chr1	3638393	3638749	AM_33761_000037	+
chr1	3638490	3638712	AM_33761_000036	+
chr1	3638492	3638795	AM_33761_000033	+
chr1	3638525	3638684	AM_33761_000026	+
chr1	3638525	3638684	AM_33761_000027	+
chr1	3638578	3638748	AM_33761_000029	+
chr1	3638684	3639000	AM_33761_000035	+
chr1	3639727	3640038	AM_33761_000025	+
chr1	3639877	3640017	AM_33761_000032	+
chr1	3639885	3640067	AM_33761_000038	+
chr1	3639921	3640065	AM_33761_000030	+
chr1	3639947	3640074	AM_33761_000034	+
chr1	3639950	3640083	AM_33761_000028	+
chr1	3643317	3643675	AM_33761_000071	-
chr1	3643510	3643707	AM_33761_000094	-
chr1	3643558	3643874	AM_33761_000069	-
chr1	3643558	3643874	AM_33761_000070	-
chr1	3643621	3643728	AM_33761_000110	-
chr1	3643623	3644005	AM_33761_000100	-
chr1	3643663	3643768	AM_33761_000067	-
chr1	3643663	3643768	AM_33761_000068	-
chr1	3643675	3643872	AM_33761_000039	-
chr1	3643675	3643872	AM_33761_000040	-
chr1	3643675	3643872	AM_33761_000041	-
chr1	3643675	3643872	AM_33761_000042	-
chr1	3643692	3643798	AM_33761_000095	-
chr1	3644098	3644206	AM_33761_000112	-
chr1	3644107	3644514	AM_33761_000044	-
chr1	3644135	3644212	AM_33761_000092	-
chr1	3644161	3644259	AM_33761_000052	-
chr1	3644177	3644300	AM_33761_000080	-
chr1	3644257	3644362	AM_33761_000115	-
chr1	3644257	3644362	AM_33761_000116	-
chr1	3644300	3644404	AM_33761_000090	-
chr1	3644300	3644404	AM_33761_000091	-
chr1	3644514	3644703	AM_33761_000079	-
chr1	3644523	3644840	AM_33761_000093	-
chr1	3644606	3644728	AM_33761_000082	-
chr1	3644606	3644728	AM_33761_000083	-
chr1	3644655	3644753	AM_33761_000056	-
chr1	3644655	3644753	AM_33761_000057	-
chr1	3644703	3644790	AM_33761_000096	-
chr1	3644703	3644790	AM_33761_000097	-
chr1	3644728	3644798	AM_33761_000043	-
chr1	3645706	3645942	AM_33761_000111	-
chr1	3645883	3646145	AM_33761_000103	-
chr1	3645883	3646145	AM_33761_000104	-
chr1	3645887	3645999	AM_33761_000107	-
chr1	3645889	3646240	AM_33761_000050	-
chr1	3645898	3646010	AM_33761_000105	-
chr1	3645944	3645998	AM_33761_000081	-
chr1	3645969	3646024	AM_33761_000059	-
chr1	3646010	3646062	AM_33761_000075	-
chr1	3646323	3646573	AM_33761_000087	-
chr1	3646407	3646591	AM_33761_000098	-
chr1	3646512	3646616	AM_33761_000101	-
chr1	3646512	3646616	AM_33761_000102	-
chr1	3646559	3646711	AM_33761_000060	-
chr1	3646573	3646724	AM_33761_000114	-
chr1	3646575	3646678	AM_33761_000066	-
chr1	3646618	3646724	AM_33761_000084	-
chr1	3646676	3646745	AM_33761_000099	-
chr1	3646688	3646774	AM_33761_000085	-
chr1	3647206	3647514	AM_33761_000051	-
chr1	3647442	3647703	AM_33761_000074	-
chr1	3647488	3647630	AM_33761_000064	-
chr1	3647515	3647648	AM_33761_000078	-
chr1	3647587	3647786	AM_33761_000086	-
chr1	3647786	3648023	AM_33761_000053	-
chr1	3647788	3648025	AM_33761_000061	-
chr1	3647880	3648080	AM_33761_000063	-
chr1	3647957	3648240	AM_33761_000046	-
chr1	3647957	3648240	AM_33761_000047	-
chr1	3647957	3648240	AM_33761_000048	-
chr1	3647957	3648240	AM_33761_000049	-
chr1	3647991	3648158	AM_33761_000109	-
chr1	3648016	3648165	AM_33761_000058	-
chr1	3648033	3648167	AM_33761_000045	-
chr1	3649037	3649367	AM_33761_000062	-
chr1	3649095	3649454	AM_33761_000076	-
chr1	3649148	3649360	AM_33761_000072	-
chr1	3649163	3649318	AM_33761_000055	-
chr1	3649310	3649474	AM_33761_000073	-
chr1	3649318	3649488	AM_33761_000108	-
chr1	3649409	3649688	AM_33761_000077	-
chr1	3649465	3649661	AM_33761_000065	-
chr1	3649474	3649606	AM_33761_000113	-
chr1	3649488	3649749	AM_33761_000089	-
chr1	3649530	3649643	AM_33761_000054	-
chr1	3649615	3649784	AM_33761_000088	-
chr1	3649646	3649773	AM_33761_000106	-
chr1	6246652	6246881	AM_33761_000119	-
chr1	6246758	6247002	AM_33761_000117	-
chr1	6246768	6246938	AM_33761_000120	-
chr1	6246787	6246975	AM_33761_000118	-
chr1	6252863	6252989	AM_33761_000123	-
chr1	6252922	6253074	AM_33761_000126	-
chr1	6252954	6253133	AM_33761_000127	-
chr1	6252964	6253129	AM_33761_000121	-
chr1	6253018	6253119	AM_33761_000124	-
chr1	6253074	6253252	AM_33761_000125	-
chr1	6253102	6253259	AM_33761_000122	-
chr1	6257472	6257717	AM_33761_000133	-
chr1	6257493	6257820	AM_33761_000129	-
chr1	6257505	6257743	AM_33761_000131	-
chr1	6257524	6257754	AM_33761_000132	-
chr1	6257686	6257810	AM_33761_000137	-
chr1	6257717	6257936	AM_33761_000140	-
chr1	6257717	6257936	AM_33761_000141	-
chr1	6257743	6258036	AM_33761_000143	-
chr1	6257745	6258103	AM_33761_000142	-
chr1	6257820	6257976	AM_33761_000135	-
chr1	6257820	6257976	AM_33761_000136	-
chr1	6259440	6259634	AM_33761_000139	-
chr1	6259525	6259634	AM_33761_000134	-
chr1	6259561	6259683	AM_33761_000128	-
chr1	6259599	6259716	AM_33761_000130	-
chr1	6259634	6259803	AM_33761_000138	-
chr1	8377994	8378174	AM_33761_000149	-
chr1	8377996	8378176	AM_33761_000145	-
chr1	8378080	8378191	AM_33761_000148	-
chr1	8378113	8378314	AM_33761_000150	-
chr1	8378123	8378268	AM_33761_000147	-
chr1	8378174	8378397	AM_33761_000146	-
chr1	8378191	8378408	AM_33761_000144	-
chr1	8378192	8378316	AM_33761_000151	-
chr1	8384203	8384602	AM_33761_000177	-
chr1	8384203	8384602	AM_33761_000178	-
chr1	8384286	8384590	AM_33761_000167	-
chr1	8384289	8384553	AM_33761_000163	-
chr1	8384336	8384730	AM_33761_000170	-
chr1	8384341	8384444	AM_33761_000152	-
chr1	8384351	8384507	AM_33761_000157	-
chr1	8384351	8384507	AM_33761_000158	-
chr1	8384507	8384698	AM_33761_000179	-
chr1	8384507	8384698	AM_33761_000180	-
chr1	8384516	8384736	AM_33761_000171	-
chr1	8384590	8384720	AM_33761_000168	-
chr1	8384624	8384791	AM_33761_000165	-
chr1	8384698	8384857	AM_33761_000155	-
chr1	8384749	8384997	AM_33761_000176	-
chr1	8384756	8384914	AM_33761_000169	-
chr1	8384789	8385095	AM_33761_000174	-
chr1	8385191	8385559	AM_33761_000173	-
chr1	8385225	8385370	AM_33761_000181	-
chr1	8385319	8385610	AM_33761_000154	-
chr1	8385342	8385497	AM_33761_000182	-
chr1	8385368	8385714	AM_33761_000184	-
chr1	8385449	8385616	AM_33761_000156	-
chr1	8385616	8385974	AM_33761_000153	-
chr1	8385776	8385900	AM_33761_000160	-
chr1	8385777	8385890	AM_33761_000166	-
chr1	8385796	8385988	AM_33761_000183	-
chr1	8385833	8386127	AM_33761_000162	-
chr1	8385841	8386052	AM_33761_000159	-
chr1	8385878	8386213	AM_33761_000161	-
chr1	8385900	8386065	AM_33761_000164	-
chr1	8385962	8386076	AM_33761_000172	-
chr1	8385974	8386146	AM_33761_000175	-
chr1	8390060	8390395	AM_33761_000202	-
chr1	8390060	8390395	AM_33761_000203	-
chr1	8390153	8390332	AM_33761_000204	-
chr1	8390207	8390334	AM_33761_000199	-
chr1	8390207	8390334	AM_33761_000200	-
chr1	8390332	8390465	AM_33761_000185	-
chr1	8390348	8390602	AM_33761_000207	-
chr1	8390362	8390572	AM_33761_000195	-
chr1	8390362	8390572	AM_33761_000196	-
chr1	8390422	8390802	AM_33761_000205	-
chr1	8390465	8390770	AM_33761_000193	-
chr1	8390544	8390664	AM_33761_000191	-
chr1	8390544	8390664	AM_33761_000192	-
chr1	8390572	8390731	AM_33761_000194	-
chr1	8390690	8390803	AM_33761_000206	-
chr1	8390758	8390935	AM_33761_000198	-
chr1	8390761	8391018	AM_33761_000197	-
chr1	8390772	8390925	AM_33761_000201	-
chr1	8390864	8391097	AM_33761_000187	-
chr1	8390864	8391097	AM_33761_000188	-
chr1	8390917	8391022	AM_33761_000190	-
chr1	8390925	8391155	AM_33761_000186	-
chr1	8390935	8391086	AM_33761_000189	-
chr1	8395292	8395538	AM_33761_000242	+
chr1	8395303	8395500	AM_33761_000208	+
chr1	8395388	8395603	AM_33761_000209	+
chr1	8395445	8395605	AM_33761_000223	+
chr1	8395466	8395579	AM_33761_000214	+
chr1	8395466	8395579	AM_33761_000215	+
chr1	8395466	8395579	AM_33761_000216	+
chr1	8395466	8395579	AM_33761_000217	+
chr1	8395500	8395662	AM_33761_000212	+
chr1	8395500	8395662	AM_33761_000213	+
chr1	8395538	8395655	AM_33761_000218	+
chr1	8395538	8395655	AM_33761_000219	+
chr1	8395538	8395655	AM_33761_000220	+
chr1	8395538	8395655	AM_33761_000221	+
chr1	8395548	8395657	AM_33761_000238	+
chr1	8395548	8395657	AM_33761_000239	+
chr1	8395548	8395657	AM_33761_000240	+
chr1	8395548	8395657	AM_33761_000241	+
chr1	8395612	8395781	AM_33761_000237	+
chr1	8397775	8398080	AM_33761_000230	+
chr1	8397835	8397953	AM_33761_000224	+
chr1	8397948	8397999	AM_33761_000210	+
chr1	8397953	8398135	AM_33761_000229	+
chr1	8397961	8398253	AM_33761_000225	+
chr1	8397961	8398253	AM_33761_000226	+
chr1	8397999	8398102	AM_33761_000232	+
chr1	8399364	8399714	AM_33761_000228	+
chr1	8399382	8399579	AM_33761_000222	+
chr1	8399545	8399622	AM_33761_000233	+
chr1	8399566	8399834	AM_33761_000234	+
chr1	8399579	8399811	AM_33761_000211	+
chr1	8399622	8399902	AM_33761_000231	+
chr1	8399666	8399951	AM_33761_000235	+
chr1	8399666	8399951	AM_33761_000236	+
chr1	8399712	8399837	AM_33761_000227	+
chr1	8403671	8403810	AM_33761_000254	-
chr1	8403744	8403912	AM_33761_000250	-
chr1	8403746	8403846	AM_33761_000243	-
chr1	8403746	8403846	AM_33761_000244	-
chr1	8403765	8403914	AM_33761_000245	-
chr1	8403804	8403931	AM_33761_000255	-
chr1	8403804	8403931	AM_33761_000256	-
chr1	8403912	8404019	AM_33761_000257	-
chr1	8403927	8404052	AM_33761_000251	-
chr1	8403932	8404258	AM_33761_000249	-
chr1	8404035	8404106	AM_33761_000252	-
chr1	8404035	8404106	AM_33761_000253	-
chr1	8404044	8404345	AM_33761_000246	-
chr1	8404052	8404127	AM_33761_000247	-
chr1	8404052	8404127	AM_33761_000248	-
chr1	9770229	9770541	AM_33761_000261	+
chr1	9770327	9770660	AM_33761_000264	+
chr1	9770391	9770536	AM_33761_000263	+
chr1	9770424	9770652	AM_33761_000262	+
chr1	9770441	9770549	AM_33761_000260	+
chr1	9770446	9770536	AM_33761_000265	+
chr1	9770536	9770637	AM_33761_000266	+
chr1	9770541	9770689	AM_33761_000259	+
chr1	9770551	9770680	AM_33761_000258	+
chr1	9775517	9775648	AM_33761_000297	-
chr1	9775538	9775644	AM_33761_000283	-
chr1	9775565	9775672	AM_33761_000411	-
chr1	9775587	9776027	AM_33761_000364	-
chr1	9775598	9775700	AM_33761_000371	-
chr1	9775656	9775764	AM_33761_000282	-
chr1	9775696	9775762	AM_33761_000417	-
chr1	9775700	9775790	AM_33761_000408	-
chr1	9775733	9776025	AM_33761_000296	-
chr1	9775764	9775845	AM_33761_000399	-
chr1	9775823	9775900	AM_33761_000312	-
chr1	9775831	9776004	AM_33761_000391	-
chr1	9775915	9776239	AM_33761_000403	-
chr1	9775973	9776050	AM_33761_000267	-
chr1	9776006	9776063	AM_33761_000338	-
chr1	9776017	9776073	AM_33761_000327	-
chr1	9776043	9776181	AM_33761_000281	-
chr1	9776046	9776304	AM_33761_000372	-
chr1	9776239	9776540	AM_33761_000339	-
chr1	9776304	9776502	AM_33761_000301	-
chr1	9776414	9776527	AM_33761_000383	-
chr1	9776439	9776553	AM_33761_000354	-
chr1	9776496	9776672	AM_33761_000431	-
chr1	9776502	9776655	AM_33761_000415	-
chr1	9776540	9776748	AM_33761_000351	-
chr1	9776553	9776706	AM_33761_000333	-
chr1	9776570	9776683	AM_33761_000331	-
chr1	9776748	9777087	AM_33761_000420	-
chr1	9776912	9777059	AM_33761_000358	-
chr1	9776979	9777241	AM_33761_000324	-
chr1	9777027	9777272	AM_33761_000400	-
chr1	9777037	9777394	AM_33761_000299	-
chr1	9777064	9777196	AM_33761_000352	-
chr1	9777064	9777246	AM_33761_000385	-
chr1	9777394	9777715	AM_33761_000382	-
chr1	9777423	9777640	AM_33761_000429	-
chr1	9777552	9777725	AM_33761_000306	-
chr1	9777608	9777742	AM_33761_000421	-
chr1	9777688	9778036	AM_33761_000428	-
chr1	9778107	9778346	AM_33761_000430	-
chr1	9778162	9778432	AM_33761_000350	-
chr1	9778213	9778413	AM_33761_000332	-
chr1	9778214	9778465	AM_33761_000288	-
chr1	9778533	9778751	AM_33761_000419	-
chr1	9778542	9778826	AM_33761_000314	-
chr1	9778616	9778760	AM_33761_000275	-
chr1	9778660	9778779	AM_33761_000317	-
chr1	9778660	9778779	AM_33761_000318	-
chr1	9778737	9779072	AM_33761_000273	-
chr1	9778795	9779002	AM_33761_000292	-
chr1	9778807	9778987	AM_33761_000289	-
chr1	9778833	9779160	AM_33761_000330	-
chr1	9779766	9779975	AM_33761_000405	-
chr1	9779879	9780198	AM_33761_000406	-
chr1	9779925	9780029	AM_33761_000342	-
chr1	9779945	9780198	AM_33761_000366	-
chr1	9779977	9780203	AM_33761_000347	-
chr1	9780029	9780183	AM_33761_000328	-
chr1	9780029	9780183	AM_33761_000329	-
chr1	9780086	9780265	AM_33761_000360	-
chr1	9780148	9780251	AM_33761_000386	-
chr1	9780183	9780345	AM_33761_000310	-
chr1	9780198	9780309	AM_33761_000305	-
chr1	9780198	9780330	AM_33761_000311	-
chr1	9780203	9780451	AM_33761_000379	-
chr1	9780330	9780649	AM_33761_000294	-
chr1	9780368	9780491	AM_33761_000423	-
chr1	9780380	9780771	AM_33761_000413	-
chr1	9780380	9780771	AM_33761_000414	-
chr1	9780437	9780530	AM_33761_000279	-
chr1	9780437	9780530	AM_33761_000280	-
chr1	9780530	9780604	AM_33761_000422	-
chr1	9780536	9780677	AM_33761_000290	-
chr1	9780583	9780703	AM_33761_000340	-
chr1	9780633	9780962	AM_33761_000398	-
chr1	9780649	9780798	AM_33761_000285	-
chr1	9780649	9780798	AM_33761_000286	-
chr1	9780677	9780802	AM_33761_000303	-
chr1	9780677	9780802	AM_33761_000304	-
chr1	9780701	9780805	AM_33761_000315	-
chr1	9780701	9780805	AM_33761_000316	-
chr1	9780771	9780851	AM_33761_000375	-
chr1	9780771	9780851	AM_33761_000376	-
chr1	9780798	9781227	AM_33761_000389	-
chr1	9780803	9780900	AM_33761_000295	-
chr1	9780896	9781199	AM_33761_000353	-
chr1	9780997	9781214	AM_33761_000418	-
chr1	9781123	9781291	AM_33761_000274	-
chr1	9781178	9781332	AM_33761_000424	-
chr1	9781199	9781371	AM_33761_000387	-
chr1	9781208	9781385	AM_33761_000326	-
chr1	9781227	9781401	AM_33761_000349	-
chr1	9781458	9781649	AM_33761_000300	-
chr1	9781461	9781691	AM_33761_000293	-
chr1	9781477	9781599	AM_33761_000412	-
chr1	9781531	9781880	AM_33761_000298	-
chr1	9781538	9781828	AM_33761_000287	-
chr1	9781563	9781699	AM_33761_000363	-
chr1	9781574	9781818	AM_33761_000313	-
chr1	9781649	9781752	AM_33761_000308	-
chr1	9781699	9782027	AM_33761_000359	-
chr1	9781742	9781844	AM_33761_000427	-
chr1	9781818	9781901	AM_33761_000344	-
chr1	9781828	9781878	AM_33761_000337	-
chr1	9781871	9781924	AM_33761_000396	-
chr1	9781878	9781930	AM_33761_000404	-
chr1	9781880	9782172	AM_33761_000397	-
chr1	9781901	9782077	AM_33761_000343	-
chr1	9781930	9782113	AM_33761_000388	-
chr1	9781955	9782057	AM_33761_000368	-
chr1	9781955	9782057	AM_33761_000369	-
chr1	9782023	9782133	AM_33761_000309	-
chr1	9782027	9782318	AM_33761_000409	-
chr1	9782080	9782214	AM_33761_000402	-
chr1	9782116	9782318	AM_33761_000291	-
chr1	9782156	9782256	AM_33761_000284	-
chr1	9782170	9782313	AM_33761_000323	-
chr1	9782172	9782613	AM_33761_000378	-
chr1	9782255	9782355	AM_33761_000407	-
chr1	9782293	9782402	AM_33761_000268	-
chr1	9782311	9782468	AM_33761_000381	-
chr1	9782313	9782611	AM_33761_000345	-
chr1	9782318	9782526	AM_33761_000416	-
chr1	9782406	9782723	AM_33761_000377	-
chr1	9782468	9782701	AM_33761_000325	-
chr1	9782526	9782623	AM_33761_000334	-
chr1	9782573	9782805	AM_33761_000401	-
chr1	9782663	9782763	AM_33761_000355	-
chr1	9782926	9783263	AM_33761_000374	-
chr1	9782988	9783232	AM_33761_000395	-
chr1	9783034	9783182	AM_33761_000380	-
chr1	9783131	9783448	AM_33761_000307	-
chr1	9783182	9783548	AM_33761_000361	-
chr1	9783224	9783362	AM_33761_000302	-
chr1	9783232	9783456	AM_33761_000384	-
chr1	9783234	9783384	AM_33761_000278	-
chr1	9783263	9783460	AM_33761_000365	-
chr1	9783983	9784091	AM_33761_000320	-
chr1	9783983	9784091	AM_33761_000321	-
chr1	9784031	9784085	AM_33761_000393	-
chr1	9784031	9784085	AM_33761_000394	-
chr1	9784069	9784222	AM_33761_000356	-
chr1	9784069	9784222	AM_33761_000357	-
chr1	9784085	9784196	AM_33761_000277	-
chr1	9784091	9784230	AM_33761_000341	-
chr1	9784210	9784353	AM_33761_000335	-
chr1	9784230	9784333	AM_33761_000336	-
chr1	9784337	9784423	AM_33761_000269	-
chr1	9784337	9784423	AM_33761_000270	-
chr1	9784337	9784423	AM_33761_000271	-
chr1	9784337	9784423	AM_33761_000272	-
chr1	9784353	9784521	AM_33761_000373	-
chr1	9784370	9784473	AM_33761_000348	-
chr1	9784478	9784605	AM_33761_000276	-
chr1	9784571	9784908	AM_33761_000370	-
chr1	9784605	9784900	AM_33761_000322	-
chr1	9784644	9784860	AM_33761_000319	-
chr1	9784702	9784959	AM_33761_000426	-
chr1	9784858	9785038	AM_33761_000410	-
chr1	9784934	9785057	AM_33761_000390	-
chr1	9784959	9785067	AM_33761_000392	-
chr1	9784965	9785101	AM_33761_000367	-
chr1	9784966	9785102	AM_33761_000362	-
chr1	9786703	9786963	AM_33761_000346	-
chr1	9786927	9787122	AM_33761_000432	-
chr1	9786963	9787196	AM_33761_000425	-
chr1	11166406	11166749	AM_33761_000464	+
chr1	11166498	11166757	AM_33761_000481	+
chr1	11166519	11166771	AM_33761_000462	+
chr1	11166597	11166836	AM_33761_000439	+
chr1	11166598	11166757	AM_33761_000503	+
chr1	11166680	11166829	AM_33761_000501	+
chr1	11166771	11166883	AM_33761_000477	+
chr1	11166777	11166938	AM_33761_000472	+
chr1	11166836	11167005	AM_33761_000469	+
chr1	11166861	11167098	AM_33761_000479	+
chr1	11166876	11167014	AM_33761_000452	+
chr1	11166883	11167130	AM_33761_000436	+
chr1	11166924	11167039	AM_33761_000476	+
chr1	11166968	11167203	AM_33761_000517	+
chr1	11167005	11167231	AM_33761_000454	+
chr1	11167098	11167318	AM_33761_000487	+
chr1	11167149	11167461	AM_33761_000456	+
chr1	11167166	11167514	AM_33761_000491	+
chr1	11167373	11167598	AM_33761_000457	+
chr1	11167461	11167640	AM_33761_000446	+
chr1	11167461	11167640	AM_33761_000447	+
chr1	11167513	11167835	AM_33761_000465	+
chr1	11167513	11167835	AM_33761_000466	+
chr1	11167545	11167727	AM_33761_000512	+
chr1	11167558	11167668	AM_33761_000440	+
chr1	11168120	11168293	AM_33761_000449	+
chr1	11168180	11168392	AM_33761_000478	+
chr1	11168207	11168414	AM_33761_000509	+
chr1	11168229	11168618	AM_33761_000474	+
chr1	11168293	11168433	AM_33761_000506	+
chr1	11168293	11168433	AM_33761_000507	+
chr1	11169246	11169353	AM_33761_000496	+
chr1	11169284	11169411	AM_33761_000520	+
chr1	11169303	11169558	AM_33761_000473	+
chr1	11169304	11169492	AM_33761_000460	+
chr1	11169385	11169649	AM_33761_000502	+
chr1	11169400	11169525	AM_33761_000515	+
chr1	11169400	11169525	AM_33761_000516	+
chr1	11169411	11169548	AM_33761_000450	+
chr1	11169411	11169548	AM_33761_000451	+
chr1	11169454	11169731	AM_33761_000518	+
chr1	11169574	11169781	AM_33761_000482	+
chr1	11169661	11169806	AM_33761_000470	+
chr1	11169661	11169806	AM_33761_000471	+
chr1	11169668	11169957	AM_33761_000458	+
chr1	11169668	11169957	AM_33761_000459	+
chr1	11169688	11169975	AM_33761_000519	+
chr1	11169697	11169981	AM_33761_000510	+
chr1	11170938	11171221	AM_33761_000522	+
chr1	11170938	11171221	AM_33761_000523	+
chr1	11171083	11171392	AM_33761_000437	+
chr1	11172535	11173011	AM_33761_000504	+
chr1	11172535	11173011	AM_33761_000505	+
chr1	11172653	11172919	AM_33761_000483	+
chr1	11172727	11173076	AM_33761_000488	+
chr1	11172893	11173111	AM_33761_000445	+
chr1	11172899	11172950	AM_33761_000521	+
chr1	11172919	11173225	AM_33761_000461	+
chr1	11174130	11174375	AM_33761_000498	+
chr1	11174142	11174386	AM_33761_000514	+
chr1	11174305	11174428	AM_33761_000433	+
chr1	11174345	11174591	AM_33761_000468	+
chr1	11174346	11174449	AM_33761_000486	+
chr1	11174386	11174470	AM_33761_000463	+
chr1	11174395	11174469	AM_33761_000453	+
chr1	11174428	11174502	AM_33761_000497	+
chr1	11174467	11174847	AM_33761_000467	+
chr1	11174469	11174564	AM_33761_000485	+
chr1	11174485	11174664	AM_33761_000438	+
chr1	11174502	11174609	AM_33761_000508	+
chr1	11174502	11174780	AM_33761_000435	+
chr1	11174596	11174879	AM_33761_000499	+
chr1	11174596	11174879	AM_33761_000500	+
chr1	11174824	11174945	AM_33761_000480	+
chr1	11174879	11175031	AM_33761_000475	+
chr1	11174945	11175322	AM_33761_000455	+
chr1	11175287	11175511	AM_33761_000489	+
chr1	11175307	11175493	AM_33761_000490	+
chr1	11175328	11175479	AM_33761_000495	+
chr1	11175371	11175704	AM_33761_000493	+
chr1	11175371	11175704	AM_33761_000494	+
chr1	11175385	11175500	AM_33761_000434	+
chr1	11175462	11175545	AM_33761_000448	+
chr1	11175479	11175663	AM_33761_000484	+
chr1	11175493	11175630	AM_33761_000513	+
chr1	11175500	11175601	AM_33761_000511	+
chr1	11176836	11177159	AM_33761_000443	+
chr1	11176836	11177159	AM_33761_000444	+
chr1	11176843	11177094	AM_33761_000492	+
chr1	11176880	11177251	AM_33761_000442	+
chr1	11177072	11177185	AM_33761_000441	+
chr1	11180932	11181309	AM_33761_000569	+
chr1	11181251	11181407	AM_33761_000622	+
chr1	11181282	11181443	AM_33761_000587	+
chr1	11181284	11181392	AM_33761_000613	+
chr1	11181291	11181524	AM_33761_000556	+
chr1	11181337	11181660	AM_33761_000600	+
chr1	11181337	11181660	AM_33761_000601	+
chr1	11181352	11181515	AM_33761_000642	+
chr1	11181428	11181617	AM_33761_000595	+
chr1	11181823	11182107	AM_33761_000544	+
chr1	11181823	11182107	AM_33761_000545	+
chr1	11181953	11182092	AM_33761_000623	+
chr1	11181996	11182242	AM_33761_000526	+
chr1	11182013	11182241	AM_33761_000534	+
chr1	11182022	11182141	AM_33761_000581	+
chr1	11182119	11182216	AM_33761_000605	+
chr1	11182141	11182466	AM_33761_000592	+
chr1	11184350	11184616	AM_33761_000636	+
chr1	11184357	11184619	AM_33761_000629	+
chr1	11184409	11184550	AM_33761_000638	+
chr1	11184417	11184702	AM_33761_000565	+
chr1	11184466	11184588	AM_33761_000524	+
chr1	11184466	11184588	AM_33761_000525	+
chr1	11184550	11184719	AM_33761_000627	+
chr1	11184555	11184732	AM_33761_000650	+
chr1	11184616	11184736	AM_33761_000612	+
chr1	11184619	11184759	AM_33761_000598	+
chr1	11184653	11184838	AM_33761_000550	+
chr1	11184653	11184838	AM_33761_000551	+
chr1	11186384	11186700	AM_33761_000639	+
chr1	11186415	11186732	AM_33761_000540	+
chr1	11186568	11186838	AM_33761_000624	+
chr1	11186625	11186841	AM_33761_000588	+
chr1	11186689	11186791	AM_33761_000573	+
chr1	11186700	11186902	AM_33761_000535	+
chr1	11186700	11186902	AM_33761_000536	+
chr1	11186724	11186835	AM_33761_000552	+
chr1	11186732	11187009	AM_33761_000568	+
chr1	11186835	11187163	AM_33761_000563	+
chr1	11186841	11187067	AM_33761_000645	+
chr1	11186853	11187075	AM_33761_000597	+
chr1	11186903	11187062	AM_33761_000615	+
chr1	11186942	11187297	AM_33761_000611	+
chr1	11187035	11187276	AM_33761_000582	+
chr1	11187037	11187176	AM_33761_000591	+
chr1	11187067	11187202	AM_33761_000542	+
chr1	11187075	11187369	AM_33761_000647	+
chr1	11187200	11187305	AM_33761_000547	+
chr1	11187520	11187713	AM_33761_000634	+
chr1	11187520	11187851	AM_33761_000574	+
chr1	11187522	11187716	AM_33761_000633	+
chr1	11187544	11187759	AM_33761_000546	+
chr1	11187573	11187685	AM_33761_000646	+
chr1	11187574	11187734	AM_33761_000548	+
chr1	11187643	11188045	AM_33761_000604	+
chr1	11187714	11187807	AM_33761_000651	+
chr1	11187730	11187828	AM_33761_000527	+
chr1	11187734	11187967	AM_33761_000617	+
chr1	11187742	11187969	AM_33761_000599	+
chr1	11187828	11188068	AM_33761_000570	+
chr1	11187838	11188068	AM_33761_000566	+
chr1	11187967	11188125	AM_33761_000530	+
chr1	11187969	11188095	AM_33761_000541	+
chr1	11187975	11188171	AM_33761_000567	+
chr1	11188016	11188151	AM_33761_000609	+
chr1	11188045	11188163	AM_33761_000596	+
chr1	11188062	11188236	AM_33761_000561	+
chr1	11188068	11188182	AM_33761_000635	+
chr1	11188068	11188394	AM_33761_000641	+
chr1	11188095	11188244	AM_33761_000576	+
chr1	11188163	11188629	AM_33761_000602	+
chr1	11188179	11188319	AM_33761_000586	+
chr1	11188184	11188316	AM_33761_000585	+
chr1	11188316	11188598	AM_33761_000529	+
chr1	11188361	11188582	AM_33761_000637	+
chr1	11188394	11188506	AM_33761_000558	+
chr1	11188395	11188689	AM_33761_000572	+
chr1	11188397	11188593	AM_33761_000630	+
chr1	11188506	11188927	AM_33761_000640	+
chr1	11188543	11188597	AM_33761_000559	+
chr1	11188582	11188681	AM_33761_000606	+
chr1	11188598	11188797	AM_33761_000628	+
chr1	11188789	11189036	AM_33761_000583	+
chr1	11188797	11188953	AM_33761_000549	+
chr1	11188805	11188912	AM_33761_000531	+
chr1	11188809	11188958	AM_33761_000562	+
chr1	11188927	11189099	AM_33761_000578	+
chr1	11188927	11189099	AM_33761_000579	+
chr1	11188969	11189147	AM_33761_000607	+
chr1	11188974	11189136	AM_33761_000614	+
chr1	11189458	11189795	AM_33761_000571	+
chr1	11189527	11189827	AM_33761_000539	+
chr1	11189603	11189866	AM_33761_000564	+
chr1	11189631	11190001	AM_33761_000553	+
chr1	11189631	11190001	AM_33761_000554	+
chr1	11189754	11189909	AM_33761_000533	+
chr1	11189760	11190004	AM_33761_000618	+
chr1	11189760	11190004	AM_33761_000619	+
chr1	11189773	11190018	AM_33761_000594	+
chr1	11189795	11190143	AM_33761_000555	+
chr1	11189866	11189974	AM_33761_000643	+
chr1	11190339	11190636	AM_33761_000528	+
chr1	11190481	11190605	AM_33761_000648	+
chr1	11190481	11190605	AM_33761_000649	+
chr1	11190512	11190800	AM_33761_000620	+
chr1	11190512	11190800	AM_33761_000621	+
chr1	11190586	11190696	AM_33761_000543	+
chr1	11190636	11190889	AM_33761_000625	+
chr1	11190636	11190889	AM_33761_000626	+
chr1	11190673	11190885	AM_33761_000560	+
chr1	11190696	11190888	AM_33761_000538	+
chr1	11190833	11191112	AM_33761_000590	+
chr1	11192977	11193181	AM_33761_000577	+
chr1	11193057	11193307	AM_33761_000616	+
chr1	11193075	11193298	AM_33761_000610	+
chr1	11193121	11193442	AM_33761_000589	+
chr1	11193202	11193320	AM_33761_000532	+
chr1	11193215	11193560	AM_33761_000575	+
chr1	11193226	11193386	AM_33761_000632	+
chr1	11194043	11194449	AM_33761_000644	+
chr1	11194116	11194411	AM_33761_000593	+
chr1	11194158	11194452	AM_33761_000557	+
chr1	11194411	11194471	AM_33761_000537	+
chr1	11194418	11194569	AM_33761_000603	+
chr1	11194424	11194481	AM_33761_000580	+
chr1	11194452	11194617	AM_33761_000631	+
chr1	11194458	11194568	AM_33761_000584	+
chr1	11194502	11194777	AM_33761_000608	+
chr1	11199071	11199406	AM_33761_000657	+
chr1	11199091	11199370	AM_33761_000658	+
chr1	11199216	11199568	AM_33761_000655	+
chr1	11199227	11199423	AM_33761_000666	+
chr1	11199268	11199418	AM_33761_000662	+
chr1	11199282	11199401	AM_33761_000667	+
chr1	11199284	11199494	AM_33761_000656	+
chr1	11199345	11199545	AM_33761_000660	+
chr1	11199345	11199545	AM_33761_000661	+
chr1	11199370	11199554	AM_33761_000663	+
chr1	11199370	11199554	AM_33761_000664	+
chr1	11199406	11199545	AM_33761_000652	+
chr1	11199406	11199545	AM_33761_000653	+
chr1	11199419	11199642	AM_33761_000665	+
chr1	11199552	11199955	AM_33761_000659	+
chr1	11199642	11199704	AM_33761_000654	+
chr1	11204384	11204705	AM_33761_000670	+
chr1	11204529	11204811	AM_33761_000691	+
chr1	11204570	11204707	AM_33761_000690	+
chr1	11204625	11204783	AM_33761_000686	+
chr1	11204641	11204840	AM_33761_000674	+
chr1	11204705	11205039	AM_33761_000680	+
chr1	11204782	11205131	AM_33761_000677	+
chr1	11204806	11205127	AM_33761_000689	+
chr1	11204873	11205064	AM_33761_000684	+
chr1	11204873	11205064	AM_33761_000685	+
chr1	11204877	11205063	AM_33761_000687	+
chr1	11204877	11205063	AM_33761_000688	+
chr1	11204997	11205259	AM_33761_000676	+
chr1	11205039	11205177	AM_33761_000682	+
chr1	11205039	11205177	AM_33761_000683	+
chr1	11205089	11205199	AM_33761_000678	+
chr1	11206651	11206776	AM_33761_000668	+
chr1	11206651	11206776	AM_33761_000669	+
chr1	11206702	11207070	AM_33761_000681	+
chr1	11206762	11206998	AM_33761_000671	+
chr1	11206799	11207060	AM_33761_000679	+
chr1	11206800	11206989	AM_33761_000672	+
chr1	11206800	11206989	AM_33761_000673	+
chr1	11206818	11206946	AM_33761_000675	+
chr1	11209952	11210198	AM_33761_000695	+
chr1	11209958	11210194	AM_33761_000698	+
chr1	11210003	11210215	AM_33761_000692	+
chr1	11210130	11210295	AM_33761_000699	+
chr1	11210162	11210352	AM_33761_000696	+
chr1	11210162	11210352	AM_33761_000697	+
chr1	11210200	11210353	AM_33761_000693	+
chr1	11210200	11210353	AM_33761_000694	+
chr1	11216875	11217219	AM_33761_000702	+
chr1	11217012	11217221	AM_33761_000703	+
chr1	11217196	11217550	AM_33761_000705	+
chr1	11217216	11217318	AM_33761_000707	+
chr1	11217252	11217554	AM_33761_000700	+
chr1	11217252	11217554	AM_33761_000701	+
chr1	11217293	11217406	AM_33761_000704	+
chr1	11217318	11217544	AM_33761_000706	+
chr1	11227230	11227501	AM_33761_000708	+
chr1	11227334	11227644	AM_33761_000714	+
chr1	11227334	11227644	AM_33761_000715	+
chr1	11227391	11227702	AM_33761_000710	+
chr1	11227438	11227539	AM_33761_000713	+
chr1	11227481	11227556	AM_33761_000711	+
chr1	11227481	11227556	AM_33761_000712	+
chr1	11227569	11227733	AM_33761_000709	+
chr1	11259225	11259494	AM_33761_000719	+
chr1	11259260	11259487	AM_33761_000727	+
chr1	11259290	11259460	AM_33761_000722	+
chr1	11259347	11259458	AM_33761_000729	+
chr1	11259408	11259551	AM_33761_000721	+
chr1	11259458	11259630	AM_33761_000720	+
chr1	11259508	11259616	AM_33761_000726	+
chr1	11259551	11259696	AM_33761_000728	+
chr1	11259606	11259950	AM_33761_000716	+
chr1	11259663	11259802	AM_33761_000725	+
chr1	11259674	11259963	AM_33761_000723	+
chr1	11259698	11259832	AM_33761_000717	+
chr1	11259698	11259832	AM_33761_000718	+
chr1	11259743	11259964	AM_33761_000724	+
chr1	11264466	11264691	AM_33761_000733	+
chr1	11264517	11264621	AM_33761_000734	+
chr1	11264648	11264759	AM_33761_000730	+
chr1	11264650	11264806	AM_33761_000732	+
chr1	11264687	11264871	AM_33761_000731	+
chr1	11269138	11269375	AM_33761_000735	+
chr1	11269141	11269395	AM_33761_000751	+
chr1	11269232	11269457	AM_33761_000743	+
chr1	11269299	11269684	AM_33761_000796	+
chr1	11269301	11269450	AM_33761_000771	+
chr1	11269334	11269584	AM_33761_000764	+
chr1	11269368	11269498	AM_33761_000777	+
chr1	11269375	11269660	AM_33761_000757	+
chr1	11269445	11269598	AM_33761_000763	+
chr1	11269450	11269582	AM_33761_000758	+
chr1	11269457	11269731	AM_33761_000774	+
chr1	11270692	11270881	AM_33761_000752	+
chr1	11270701	11270966	AM_33761_000737	+
chr1	11270716	11270883	AM_33761_000797	+
chr1	11270766	11270876	AM_33761_000778	+
chr1	11270783	11270947	AM_33761_000769	+
chr1	11270783	11270947	AM_33761_000770	+
chr1	11270883	11271344	AM_33761_000768	+
chr1	11270893	11270954	AM_33761_000779	+
chr1	11270947	11271077	AM_33761_000799	+
chr1	11270954	11271404	AM_33761_000766	+
chr1	11271984	11272407	AM_33761_000767	+
chr1	11272028	11272465	AM_33761_000736	+
chr1	11272171	11272516	AM_33761_000792	+
chr1	11272196	11272380	AM_33761_000788	+
chr1	11272294	11272407	AM_33761_000798	+
chr1	11272342	11272434	AM_33761_000746	+
chr1	11272342	11272434	AM_33761_000747	+
chr1	11272368	11272490	AM_33761_000759	+
chr1	11272368	11272490	AM_33761_000760	+
chr1	11272407	11272575	AM_33761_000761	+
chr1	11272407	11272575	AM_33761_000762	+
chr1	11272407	11272592	AM_33761_000753	+
chr1	11272407	11272592	AM_33761_000754	+
chr1	11272412	11272602	AM_33761_000748	+
chr1	11272412	11272602	AM_33761_000749	+
chr1	11272465	11272587	AM_33761_000794	+
chr1	11272465	11272587	AM_33761_000795	+
chr1	11272490	11272618	AM_33761_000765	+
chr1	11272575	11272917	AM_33761_000773	+
chr1	11272642	11273015	AM_33761_000786	+
chr1	11272642	11273015	AM_33761_000787	+
chr1	11272849	11273045	AM_33761_000784	+
chr1	11272892	11273082	AM_33761_000750	+
chr1	11272895	11273135	AM_33761_000772	+
chr1	11272968	11273306	AM_33761_000740	+
chr1	11273208	11273540	AM_33761_000789	+
chr1	11273208	11273540	AM_33761_000790	+
chr1	11273239	11273474	AM_33761_000776	+
chr1	11273306	11273491	AM_33761_000756	+
chr1	11273391	11273521	AM_33761_000755	+
chr1	11273399	11273661	AM_33761_000741	+
chr1	11273399	11273661	AM_33761_000742	+
chr1	11273407	11273650	AM_33761_000738	+
chr1	11273407	11273650	AM_33761_000739	+
chr1	11273427	11273594	AM_33761_000775	+
chr1	11273491	11273790	AM_33761_000785	+
chr1	11273538	11273698	AM_33761_000793	+
chr1	11273618	11273771	AM_33761_000744	+
chr1	11276102	11276206	AM_33761_000745	+
chr1	11276150	11276414	AM_33761_000791	+
chr1	11276190	11276354	AM_33761_000780	+
chr1	11276190	11276354	AM_33761_000781	+
chr1	11276190	11276354	AM_33761_000782	+
chr1	11276190	11276354	AM_33761_000783	+
chr1	11288624	11288848	AM_33761_000810	-
chr1	11288624	11288848	AM_33761_000811	-
chr1	11288652	11288909	AM_33761_000847	-
chr1	11288685	11288793	AM_33761_000812	-
chr1	11288706	11288920	AM_33761_000851	-
chr1	11288825	11289162	AM_33761_000822	-
chr1	11288825	11289162	AM_33761_000823	-
chr1	11288894	11289251	AM_33761_000836	-
chr1	11288920	11289065	AM_33761_000824	-
chr1	11288970	11289107	AM_33761_000830	-
chr1	11290777	11291015	AM_33761_000826	-
chr1	11290777	11291015	AM_33761_000827	-
chr1	11290782	11291101	AM_33761_000844	-
chr1	11290782	11291101	AM_33761_000845	-
chr1	11290795	11291110	AM_33761_000814	-
chr1	11290795	11291110	AM_33761_000815	-
chr1	11290892	11291189	AM_33761_000846	-
chr1	11290901	11291050	AM_33761_000849	-
chr1	11290930	11291241	AM_33761_000800	-
chr1	11291015	11291119	AM_33761_000834	-
chr1	11291101	11291303	AM_33761_000833	-
chr1	11291104	11291225	AM_33761_000839	-
chr1	11291110	11291284	AM_33761_000835	-
chr1	11291189	11291384	AM_33761_000817	-
chr1	11291241	11291398	AM_33761_000804	-
chr1	11291269	11291434	AM_33761_000828	-
chr1	11291290	11291661	AM_33761_000837	-
chr1	11291330	11291460	AM_33761_000809	-
chr1	11291416	11291577	AM_33761_000802	-
chr1	11291460	11291766	AM_33761_000838	-
chr1	11291468	11291851	AM_33761_000806	-
chr1	11292188	11292503	AM_33761_000818	-
chr1	11292238	11292588	AM_33761_000825	-
chr1	11292368	11292626	AM_33761_000805	-
chr1	11292401	11292504	AM_33761_000842	-
chr1	11292418	11292530	AM_33761_000803	-
chr1	11292441	11292768	AM_33761_000831	-
chr1	11292441	11292768	AM_33761_000832	-
chr1	11292530	11292726	AM_33761_000843	-
chr1	11292588	11292871	AM_33761_000840	-
chr1	11293180	11293465	AM_33761_000807	-
chr1	11293180	11293465	AM_33761_000808	-
chr1	11293184	11293576	AM_33761_000820	-
chr1	11293184	11293576	AM_33761_000821	-
chr1	11293322	11293574	AM_33761_000819	-
chr1	11293368	11293540	AM_33761_000816	-
chr1	11293390	11293790	AM_33761_000801	-
chr1	11293397	11293638	AM_33761_000848	-
chr1	11293442	11293742	AM_33761_000813	-
chr1	11293540	11293818	AM_33761_000841	-
chr1	11294152	11294446	AM_33761_000852	-
chr1	11294191	11294435	AM_33761_000829	-
chr1	11294302	11294687	AM_33761_000850	-
chr1	11297586	11297965	AM_33761_000912	-
chr1	11297657	11297980	AM_33761_000917	-
chr1	11297685	11297955	AM_33761_000920	-
chr1	11297765	11297969	AM_33761_000873	-
chr1	11297899	11298145	AM_33761_000918	-
chr1	11297965	11298087	AM_33761_000901	-
chr1	11297967	11298155	AM_33761_000853	-
chr1	11297980	11298167	AM_33761_000870	-
chr1	11297980	11298167	AM_33761_000871	-
chr1	11298045	11298275	AM_33761_000855	-
chr1	11298087	11298304	AM_33761_000904	-
chr1	11298108	11298328	AM_33761_000864	-
chr1	11298192	11298554	AM_33761_000903	-
chr1	11298305	11298623	AM_33761_000875	-
chr1	11298328	11298513	AM_33761_000898	-
chr1	11298368	11298545	AM_33761_000914	-
chr1	11298408	11298616	AM_33761_000916	-
chr1	11298416	11298538	AM_33761_000891	-
chr1	11298423	11298544	AM_33761_000876	-
chr1	11298513	11298734	AM_33761_000878	-
chr1	11298544	11298673	AM_33761_000902	-
chr1	11298606	11298754	AM_33761_000905	-
chr1	11298606	11298754	AM_33761_000906	-
chr1	11300042	11300419	AM_33761_000862	-
chr1	11300042	11300419	AM_33761_000863	-
chr1	11300125	11300472	AM_33761_000887	-
chr1	11300125	11300472	AM_33761_000888	-
chr1	11300125	11300472	AM_33761_000889	-
chr1	11300125	11300472	AM_33761_000890	-
chr1	11300152	11300380	AM_33761_000915	-
chr1	11300168	11300424	AM_33761_000858	-
chr1	11300223	11300451	AM_33761_000913	-
chr1	11300239	11300592	AM_33761_000884	-
chr1	11300246	11300373	AM_33761_000880	-
chr1	11300368	11300583	AM_33761_000886	-
chr1	11300424	11300575	AM_33761_000874	-
chr1	11300438	11300587	AM_33761_000919	-
chr1	11300453	11300555	AM_33761_000859	-
chr1	11300466	11300700	AM_33761_000909	-
chr1	11300501	11300590	AM_33761_000894	-
chr1	11300583	11300637	AM_33761_000885	-
chr1	11300590	11300674	AM_33761_000854	-
chr1	11300590	11300968	AM_33761_000897	-
chr1	11300592	11300843	AM_33761_000877	-
chr1	11300599	11300710	AM_33761_000879	-
chr1	11301415	11301630	AM_33761_000856	-
chr1	11301415	11301630	AM_33761_000857	-
chr1	11301511	11301844	AM_33761_000895	-
chr1	11301511	11301844	AM_33761_000896	-
chr1	11301545	11301707	AM_33761_000883	-
chr1	11301562	11301668	AM_33761_000900	-
chr1	11301577	11301744	AM_33761_000869	-
chr1	11301613	11301833	AM_33761_000865	-
chr1	11301613	11301833	AM_33761_000866	-
chr1	11301630	11301864	AM_33761_000881	-
chr1	11301630	11301864	AM_33761_000882	-
chr1	11301668	11301786	AM_33761_000872	-
chr1	11301691	11301990	AM_33761_000910	-
chr1	11301691	11301990	AM_33761_000911	-
chr1	11303019	11303360	AM_33761_000907	-
chr1	11303069	11303198	AM_33761_000867	-
chr1	11303069	11303198	AM_33761_000868	-
chr1	11303092	11303317	AM_33761_000908	-
chr1	11303099	11303245	AM_33761_000899	-
chr1	11303257	11303501	AM_33761_000860	-
chr1	11303257	11303501	AM_33761_000861	-
chr1	11303285	11303448	AM_33761_000892	-
chr1	11303285	11303448	AM_33761_000893	-
chr1	11307468	11307728	AM_33761_000936	-
chr1	11307521	11307685	AM_33761_000939	-
chr1	11307552	11307727	AM_33761_000927	-
chr1	11307643	11307902	AM_33761_000930	-
chr1	11307670	11307794	AM_33761_000922	-
chr1	11307685	11307789	AM_33761_000934	-
chr1	11307727	11307886	AM_33761_000937	-
chr1	11307728	11307860	AM_33761_000924	-
chr1	11307767	11307906	AM_33761_000938	-
chr1	11307860	11307969	AM_33761_000931	-
chr1	11307886	11308206	AM_33761_000928	-
chr1	11307936	11308147	AM_33761_000923	-
chr1	11307969	11308278	AM_33761_000935	-
chr1	11307981	11308112	AM_33761_000929	-
chr1	11308053	11308154	AM_33761_000925	-
chr1	11308053	11308154	AM_33761_000926	-
chr1	11308092	11308319	AM_33761_000932	-
chr1	11308112	11308484	AM_33761_000921	-
chr1	11308147	11308342	AM_33761_000933	-
chr1	11313617	11313952	AM_33761_000942	-
chr1	11313675	11313932	AM_33761_000960	-
chr1	11313810	11313925	AM_33761_000948	-
chr1	11313864	11314102	AM_33761_000962	-
chr1	11313864	11314102	AM_33761_000963	-
chr1	11313910	11314110	AM_33761_000987	-
chr1	11313910	11314110	AM_33761_000988	-
chr1	11313925	11314196	AM_33761_000944	-
chr1	11313952	11314119	AM_33761_000979	-
chr1	11313952	11314119	AM_33761_000980	-
chr1	11313987	11314091	AM_33761_000954	-
chr1	11313992	11314250	AM_33761_000969	-
chr1	11315781	11316127	AM_33761_000989	-
chr1	11315788	11316128	AM_33761_000950	-
chr1	11315829	11316052	AM_33761_000972	-
chr1	11315962	11316069	AM_33761_000998	-
chr1	11315988	11316143	AM_33761_000976	-
chr1	11315988	11316143	AM_33761_000977	-
chr1	11316061	11316304	AM_33761_000970	-
chr1	11316069	11316192	AM_33761_000981	-
chr1	11316127	11316311	AM_33761_000943	-
chr1	11316192	11316441	AM_33761_000975	-
chr1	11316227	11316416	AM_33761_000966	-
chr1	11316227	11316416	AM_33761_000967	-
chr1	11316231	11316373	AM_33761_000952	-
chr1	11316231	11316373	AM_33761_000953	-
chr1	11316688	11316994	AM_33761_000965	-
chr1	11316901	11317005	AM_33761_000958	-
chr1	11316915	11317068	AM_33761_000995	-
chr1	11316953	11317247	AM_33761_000951	-
chr1	11316991	11317123	AM_33761_000983	-
chr1	11317057	11317185	AM_33761_000993	-
chr1	11317092	11317360	AM_33761_000996	-
chr1	11317108	11317268	AM_33761_000945	-
chr1	11317113	11317225	AM_33761_000991	-
chr1	11317185	11317377	AM_33761_000978	-
chr1	11317225	11317345	AM_33761_000986	-
chr1	11317225	11317559	AM_33761_000964	-
chr1	11318245	11318573	AM_33761_000949	-
chr1	11318327	11318696	AM_33761_000999	-
chr1	11318425	11318581	AM_33761_000992	-
chr1	11318444	11318547	AM_33761_000982	-
chr1	11318487	11318653	AM_33761_000997	-
chr1	11318492	11318595	AM_33761_000961	-
chr1	11318547	11318839	AM_33761_000946	-
chr1	11318581	11318739	AM_33761_000941	-
chr1	11318582	11318972	AM_33761_000990	-
chr1	11318638	11318999	AM_33761_000955	-
chr1	11318638	11318999	AM_33761_000956	-
chr1	11318653	11318821	AM_33761_000973	-
chr1	11318653	11318821	AM_33761_000974	-
chr1	11319002	11319402	AM_33761_000994	-
chr1	11319153	11319320	AM_33761_000959	-
chr1	11319222	11319337	AM_33761_000968	-
chr1	11319320	11319476	AM_33761_000971	-
chr1	11319335	11319534	AM_33761_000940	-
chr1	11319383	11319502	AM_33761_000947	-
chr1	11319400	11319735	AM_33761_000957	-
chr1	11319467	11319611	AM_33761_000984	-
chr1	11319467	11319611	AM_33761_000985	-
chr1	14041891	14042162	AM_33761_001000	-
chr1	14041978	14042117	AM_33761_001001	-
chr1	14041979	14042118	AM_33761_001002	-
chr1	14057130	14057502	AM_33761_001004	+
chr1	14057245	14057516	AM_33761_001009	+
chr1	14057245	14057516	AM_33761_001010	+
chr1	14057314	14057675	AM_33761_001016	+
chr1	14057350	14057527	AM_33761_001003	+
chr1	14057491	14057677	AM_33761_001015	+
chr1	14057532	14057730	AM_33761_001008	+
chr1	14059125	14059292	AM_33761_001014	+
chr1	14059139	14059346	AM_33761_001013	+
chr1	14059159	14059473	AM_33761_001012	+
chr1	14059298	14059368	AM_33761_001005	+
chr1	14059309	14059386	AM_33761_001006	+
chr1	14059346	14059437	AM_33761_001007	+
chr1	14059352	14059459	AM_33761_001011	+
chr1	14068315	14068677	AM_33761_001024	+
chr1	14068400	14068528	AM_33761_001020	+
chr1	14068449	14068648	AM_33761_001022	+
chr1	14068465	14068647	AM_33761_001021	+
chr1	14068513	14068766	AM_33761_001017	+
chr1	14068528	14068749	AM_33761_001018	+
chr1	14068586	14068736	AM_33761_001019	+
chr1	14068648	14068793	AM_33761_001023	+
chr1	14075644	14075908	AM_33761_001030	+
chr1	14075671	14075864	AM_33761_001027	+
chr1	14075712	14075878	AM_33761_001029	+
chr1	14075749	14075876	AM_33761_001025	+
chr1	14075765	14076123	AM_33761_001033	+
chr1	14075826	14075997	AM_33761_001026	+
chr1	14075908	14076103	AM_33761_001028	+
chr1	14075921	14076059	AM_33761_001032	+
chr1	14075962	14076113	AM_33761_001031	+
chr1	14099296	14099688	AM_33761_001041	+
chr1	14099333	14099659	AM_33761_001035	+
chr1	14099455	14099675	AM_33761_001034	+
chr1	14099499	14099664	AM_33761_001040	+
chr1	14099552	14099738	AM_33761_001042	+
chr1	14099559	14099710	AM_33761_001038	+
chr1	14099559	14099710	AM_33761_001039	+
chr1	14099664	14099784	AM_33761_001036	+
chr1	14099664	14099784	AM_33761_001037	+
chr1	14104680	14104953	AM_33761_001100	+
chr1	14104760	14104963	AM_33761_001059	+
chr1	14104780	14105196	AM_33761_001073	+
chr1	14104883	14105068	AM_33761_001069	+
chr1	14104944	14105292	AM_33761_001152	+
chr1	14104981	14105338	AM_33761_001058	+
chr1	14105157	14105244	AM_33761_001118	+
chr1	14105196	14105664	AM_33761_001075	+
chr1	14105313	14105427	AM_33761_001136	+
chr1	14105328	14105565	AM_33761_001085	+
chr1	14105338	14105498	AM_33761_001074	+
chr1	14105465	14105744	AM_33761_001130	+
chr1	14105536	14105646	AM_33761_001143	+
chr1	14105536	14105646	AM_33761_001144	+
chr1	14105560	14105653	AM_33761_001126	+
chr1	14105560	14105653	AM_33761_001127	+
chr1	14105565	14105642	AM_33761_001132	+
chr1	14105565	14105642	AM_33761_001133	+
chr1	14105578	14105637	AM_33761_001142	+
chr1	14105637	14105995	AM_33761_001061	+
chr1	14105637	14105995	AM_33761_001062	+
chr1	14105642	14105839	AM_33761_001134	+
chr1	14105653	14106037	AM_33761_001129	+
chr1	14105694	14105861	AM_33761_001095	+
chr1	14105726	14105849	AM_33761_001092	+
chr1	14105744	14106226	AM_33761_001151	+
chr1	14105861	14105988	AM_33761_001091	+
chr1	14105986	14106196	AM_33761_001063	+
chr1	14106064	14106247	AM_33761_001081	+
chr1	14106113	14106220	AM_33761_001117	+
chr1	14106186	14106282	AM_33761_001070	+
chr1	14106236	14106427	AM_33761_001148	+
chr1	14106247	14106556	AM_33761_001094	+
chr1	14106283	14106488	AM_33761_001082	+
chr1	14106427	14106610	AM_33761_001079	+
chr1	14106427	14106610	AM_33761_001080	+
chr1	14106457	14106746	AM_33761_001150	+
chr1	14106503	14106636	AM_33761_001125	+
chr1	14106518	14106689	AM_33761_001149	+
chr1	14106529	14106672	AM_33761_001153	+
chr1	14106622	14106801	AM_33761_001110	+
chr1	14106672	14106952	AM_33761_001154	+
chr1	14106679	14106880	AM_33761_001071	+
chr1	14106721	14106860	AM_33761_001044	+
chr1	14106746	14106846	AM_33761_001048	+
chr1	14106786	14107078	AM_33761_001138	+
chr1	14106838	14107052	AM_33761_001147	+
chr1	14106859	14107006	AM_33761_001140	+
chr1	14106880	14107027	AM_33761_001145	+
chr1	14106946	14107051	AM_33761_001078	+
chr1	14107006	14107114	AM_33761_001135	+
chr1	14107009	14107143	AM_33761_001146	+
chr1	14107051	14107170	AM_33761_001113	+
chr1	14107052	14107397	AM_33761_001054	+
chr1	14107081	14107352	AM_33761_001045	+
chr1	14107143	14107294	AM_33761_001047	+
chr1	14107170	14107305	AM_33761_001064	+
chr1	14107228	14107431	AM_33761_001098	+
chr1	14107228	14107431	AM_33761_001099	+
chr1	14107294	14107697	AM_33761_001057	+
chr1	14107406	14107600	AM_33761_001051	+
chr1	14107431	14107727	AM_33761_001093	+
chr1	14107590	14107970	AM_33761_001119	+
chr1	14107637	14107783	AM_33761_001055	+
chr1	14107637	14107783	AM_33761_001056	+
chr1	14107697	14107794	AM_33761_001087	+
chr1	14107697	14107794	AM_33761_001088	+
chr1	14107783	14107885	AM_33761_001043	+
chr1	14107794	14107901	AM_33761_001067	+
chr1	14107797	14108030	AM_33761_001108	+
chr1	14107802	14107980	AM_33761_001114	+
chr1	14107948	14108244	AM_33761_001052	+
chr1	14107965	14108213	AM_33761_001060	+
chr1	14107975	14108219	AM_33761_001049	+
chr1	14108025	14108219	AM_33761_001084	+
chr1	14108180	14108514	AM_33761_001139	+
chr1	14108183	14108407	AM_33761_001090	+
chr1	14108201	14108369	AM_33761_001083	+
chr1	14108212	14108418	AM_33761_001053	+
chr1	14108219	14108387	AM_33761_001097	+
chr1	14108244	14108516	AM_33761_001106	+
chr1	14108369	14108658	AM_33761_001107	+
chr1	14108387	14108515	AM_33761_001050	+
chr1	14108418	14108668	AM_33761_001101	+
chr1	14108421	14108551	AM_33761_001137	+
chr1	14108515	14108771	AM_33761_001105	+
chr1	14108571	14108720	AM_33761_001103	+
chr1	14108571	14108720	AM_33761_001104	+
chr1	14108585	14108898	AM_33761_001121	+
chr1	14108608	14108797	AM_33761_001077	+
chr1	14108620	14108855	AM_33761_001116	+
chr1	14108650	14108868	AM_33761_001141	+
chr1	14108668	14108815	AM_33761_001122	+
chr1	14108720	14108903	AM_33761_001072	+
chr1	14108753	14108940	AM_33761_001096	+
chr1	14108771	14108904	AM_33761_001089	+
chr1	14108871	14108968	AM_33761_001068	+
chr1	14108903	14108971	AM_33761_001046	+
chr1	14108904	14109092	AM_33761_001109	+
chr1	14108909	14109007	AM_33761_001086	+
chr1	14108968	14109123	AM_33761_001065	+
chr1	14108968	14109123	AM_33761_001066	+
chr1	14109076	14109231	AM_33761_001128	+
chr1	14109092	14109332	AM_33761_001123	+
chr1	14109092	14109332	AM_33761_001124	+
chr1	14109122	14109282	AM_33761_001112	+
chr1	14109148	14109252	AM_33761_001111	+
chr1	14109231	14109431	AM_33761_001120	+
chr1	14109332	14109521	AM_33761_001131	+
chr1	14109339	14109443	AM_33761_001076	+
chr1	14109340	14109577	AM_33761_001102	+
chr1	14109370	14109582	AM_33761_001115	+
chr1	14112781	14113049	AM_33761_001158	+
chr1	14112781	14113049	AM_33761_001159	+
chr1	14112840	14113068	AM_33761_001156	+
chr1	14112892	14113119	AM_33761_001155	+
chr1	14112944	14113048	AM_33761_001157	+
chr1	14113017	14113264	AM_33761_001160	+
chr1	14142711	14143071	AM_33761_001164	+
chr1	14142767	14142921	AM_33761_001162	+
chr1	14142796	14142917	AM_33761_001168	+
chr1	14142820	14142962	AM_33761_001165	+
chr1	14142842	14143218	AM_33761_001167	+
chr1	14142885	14143217	AM_33761_001161	+
chr1	14142938	14143063	AM_33761_001169	+
chr1	14142962	14143199	AM_33761_001163	+
chr1	14143007	14143194	AM_33761_001166	+
chr1	14149391	14149658	AM_33761_001170	+
chr1	14149391	14149658	AM_33761_001171	+
chr1	14149567	14149967	AM_33761_001176	+
chr1	14149570	14149866	AM_33761_001177	+
chr1	14149570	14149866	AM_33761_001178	+
chr1	14149570	14149866	AM_33761_001179	+
chr1	14149570	14149866	AM_33761_001180	+
chr1	14149594	14149706	AM_33761_001181	+
chr1	14149594	14149706	AM_33761_001182	+
chr1	14149649	14150056	AM_33761_001172	+
chr1	14149649	14150056	AM_33761_001173	+
chr1	14149649	14150056	AM_33761_001174	+
chr1	14149649	14150056	AM_33761_001175	+
chr1	14149658	14149729	AM_33761_001183	+
chr1	14149658	14149729	AM_33761_001184	+
chr1	23037318	23037557	AM_33761_001185	+
chr1	23037437	23037587	AM_33761_001186	+
chr1	23037480	23037618	AM_33761_001187	+
chr1	23101470	23101728	AM_33761_001195	+
chr1	23101551	23101766	AM_33761_001194	+
chr1	23101654	23101757	AM_33761_001193	+
chr1	23101677	23101909	AM_33761_001189	+
chr1	23101677	23101909	AM_33761_001190	+
chr1	23101678	23101977	AM_33761_001191	+
chr1	23101678	23101977	AM_33761_001192	+
chr1	23101728	23101837	AM_33761_001196	+
chr1	23101734	23101919	AM_33761_001188	+
chr1	23107712	23107944	AM_33761_001201	+
chr1	23107748	23107948	AM_33761_001213	+
chr1	23107836	23107977	AM_33761_001228	+
chr1	23107847	23108040	AM_33761_001219	+
chr1	23107849	23108042	AM_33761_001225	+
chr1	23107932	23108033	AM_33761_001202	+
chr1	23107944	23108103	AM_33761_001209	+
chr1	23107944	23108103	AM_33761_001210	+
chr1	23110661	23110883	AM_33761_001217	+
chr1	23110686	23111017	AM_33761_001197	+
chr1	23110812	23110963	AM_33761_001220	+
chr1	23110812	23110963	AM_33761_001221	+
chr1	23110843	23110998	AM_33761_001222	+
chr1	23110883	23111046	AM_33761_001206	+
chr1	23110884	23111100	AM_33761_001204	+
chr1	23110943	23111048	AM_33761_001207	+
chr1	23110943	23111048	AM_33761_001208	+
chr1	23110963	23111113	AM_33761_001227	+
chr1	23110998	23111158	AM_33761_001214	+
chr1	23111017	23111195	AM_33761_001226	+
chr1	23111104	23111235	AM_33761_001211	+
chr1	23111142	23111380	AM_33761_001198	+
chr1	23111158	23111399	AM_33761_001212	+
chr1	23111182	23111309	AM_33761_001229	+
chr1	23111287	23111542	AM_33761_001200	+
chr1	23111309	23111435	AM_33761_001216	+
chr1	23111323	23111432	AM_33761_001215	+
chr1	23111326	23111445	AM_33761_001224	+
chr1	23111399	23111663	AM_33761_001199	+
chr1	23111407	23111507	AM_33761_001223	+
chr1	23111472	23111662	AM_33761_001205	+
chr1	23111515	23111622	AM_33761_001203	+
chr1	23111560	23111664	AM_33761_001218	+
chr1	23189348	23189700	AM_33761_001233	+
chr1	23189421	23189558	AM_33761_001254	+
chr1	23189421	23189558	AM_33761_001255	+
chr1	23189486	23189561	AM_33761_001234	+
chr1	23189486	23189561	AM_33761_001235	+
chr1	23189486	23189561	AM_33761_001236	+
chr1	23189486	23189561	AM_33761_001237	+
chr1	23189525	23189748	AM_33761_001249	+
chr1	23189558	23189680	AM_33761_001247	+
chr1	23189561	23189711	AM_33761_001248	+
chr1	23189595	23189705	AM_33761_001239	+
chr1	23191039	23191378	AM_33761_001244	+
chr1	23191169	23191493	AM_33761_001231	+
chr1	23191259	23191457	AM_33761_001243	+
chr1	23191331	23191667	AM_33761_001253	+
chr1	23191337	23191657	AM_33761_001232	+
chr1	23191441	23191747	AM_33761_001240	+
chr1	23191441	23191747	AM_33761_001241	+
chr1	23191477	23191676	AM_33761_001238	+
chr1	23191517	23191766	AM_33761_001245	+
chr1	23191517	23191766	AM_33761_001246	+
chr1	23191541	23191764	AM_33761_001250	+
chr1	23191541	23191764	AM_33761_001251	+
chr1	23191557	23191793	AM_33761_001230	+
chr1	23191600	23191725	AM_33761_001242	+
chr1	23191667	23192048	AM_33761_001252	+
chr1	23208760	23208892	AM_33761_001266	+
chr1	23208765	23209024	AM_33761_001265	+
chr1	23208784	23208891	AM_33761_001262	+
chr1	23208839	23209022	AM_33761_001257	+
chr1	23208850	23209011	AM_33761_001256	+
chr1	23208851	23208958	AM_33761_001260	+
chr1	23208875	23209009	AM_33761_001263	+
chr1	23208891	23209016	AM_33761_001264	+
chr1	23208958	23209133	AM_33761_001258	+
chr1	23208959	23209150	AM_33761_001261	+
chr1	23208961	23209082	AM_33761_001259	+
chr1	23217383	23217641	AM_33761_001291	-
chr1	23217484	23217656	AM_33761_001272	-
chr1	23217590	23217899	AM_33761_001287	-
chr1	23217595	23217713	AM_33761_001288	-
chr1	23217599	23217994	AM_33761_001275	-
chr1	23219097	23219433	AM_33761_001294	-
chr1	23219111	23219379	AM_33761_001269	-
chr1	23219282	23219438	AM_33761_001270	-
chr1	23219379	23219610	AM_33761_001282	-
chr1	23219383	23219487	AM_33761_001283	-
chr1	23219433	23219628	AM_33761_001285	-
chr1	23219438	23219743	AM_33761_001276	-
chr1	23219448	23219554	AM_33761_001284	-
chr1	23219487	23219775	AM_33761_001267	-
chr1	23219487	23219775	AM_33761_001268	-
chr1	23221662	23222018	AM_33761_001290	-
chr1	23221746	23222022	AM_33761_001273	-
chr1	23221799	23222150	AM_33761_001271	-
chr1	23221823	23222042	AM_33761_001280	-
chr1	23221937	23222240	AM_33761_001295	-
chr1	23222025	23222096	AM_33761_001286	-
chr1	23222044	23222153	AM_33761_001278	-
chr1	23222044	23222153	AM_33761_001279	-
chr1	23222553	23222949	AM_33761_001289	-
chr1	23222787	23223004	AM_33761_001281	-
chr1	23222817	23222966	AM_33761_001292	-
chr1	23222836	23223041	AM_33761_001274	-
chr1	23222844	23222970	AM_33761_001277	-
chr1	23222920	23223050	AM_33761_001296	-
chr1	23222946	23223107	AM_33761_001293	-
chr1	23232159	23232558	AM_33761_001330	+
chr1	23232374	23232724	AM_33761_001297	+
chr1	23232374	23232724	AM_33761_001298	+
chr1	23232382	23232661	AM_33761_001365	+
chr1	23232382	23232661	AM_33761_001366	+
chr1	23232397	23232636	AM_33761_001341	+
chr1	23232397	23232636	AM_33761_001342	+
chr1	23232404	23232514	AM_33761_001349	+
chr1	23232434	23232552	AM_33761_001302	+
chr1	23232450	23232847	AM_33761_001310	+
chr1	23232526	23232715	AM_33761_001315	+
chr1	23232526	23232715	AM_33761_001316	+
chr1	23232579	23232758	AM_33761_001377	+
chr1	23232804	23233198	AM_33761_001378	+
chr1	23232939	23233274	AM_33761_001358	+
chr1	23232961	23233237	AM_33761_001317	+
chr1	23233000	23233391	AM_33761_001307	+
chr1	23233021	23233207	AM_33761_001347	+
chr1	23233109	23233219	AM_33761_001355	+
chr1	23233111	23233221	AM_33761_001353	+
chr1	23233198	23233316	AM_33761_001311	+
chr1	23233207	23233336	AM_33761_001371	+
chr1	23233219	23233522	AM_33761_001320	+
chr1	23233221	23233571	AM_33761_001340	+
chr1	23233237	23233394	AM_33761_001306	+
chr1	23233316	23233598	AM_33761_001344	+
chr1	23233338	23233469	AM_33761_001351	+
chr1	23233338	23233469	AM_33761_001352	+
chr1	23233394	23233513	AM_33761_001331	+
chr1	23233394	23233513	AM_33761_001332	+
chr1	23234315	23234634	AM_33761_001322	+
chr1	23234326	23234446	AM_33761_001319	+
chr1	23234372	23234575	AM_33761_001324	+
chr1	23234388	23234588	AM_33761_001339	+
chr1	23234395	23234609	AM_33761_001379	+
chr1	23234446	23234660	AM_33761_001368	+
chr1	23234503	23234806	AM_33761_001314	+
chr1	23234542	23234769	AM_33761_001318	+
chr1	23234588	23234731	AM_33761_001327	+
chr1	23234634	23234933	AM_33761_001323	+
chr1	23235315	23235536	AM_33761_001375	+
chr1	23235379	23235594	AM_33761_001373	+
chr1	23235382	23235673	AM_33761_001305	+
chr1	23235438	23235730	AM_33761_001313	+
chr1	23235473	23235578	AM_33761_001304	+
chr1	23235560	23235701	AM_33761_001337	+
chr1	23235605	23235802	AM_33761_001346	+
chr1	23236633	23236996	AM_33761_001354	+
chr1	23236809	23236982	AM_33761_001308	+
chr1	23236809	23236982	AM_33761_001309	+
chr1	23236839	23237049	AM_33761_001334	+
chr1	23236844	23237131	AM_33761_001363	+
chr1	23236844	23237131	AM_33761_001364	+
chr1	23236915	23237047	AM_33761_001350	+
chr1	23236937	23237047	AM_33761_001369	+
chr1	23236956	23237164	AM_33761_001370	+
chr1	23236996	23237334	AM_33761_001325	+
chr1	23237047	23237166	AM_33761_001356	+
chr1	23237047	23237219	AM_33761_001372	+
chr1	23238655	23239000	AM_33761_001376	+
chr1	23238689	23238984	AM_33761_001301	+
chr1	23238826	23238981	AM_33761_001303	+
chr1	23238864	23238991	AM_33761_001367	+
chr1	23238891	23239211	AM_33761_001312	+
chr1	23238903	23239101	AM_33761_001338	+
chr1	23239010	23239143	AM_33761_001336	+
chr1	23239038	23239280	AM_33761_001329	+
chr1	23239081	23239216	AM_33761_001357	+
chr1	23239741	23239987	AM_33761_001300	+
chr1	23239745	23240147	AM_33761_001335	+
chr1	23239774	23240137	AM_33761_001345	+
chr1	23239877	23240048	AM_33761_001359	+
chr1	23239877	23240048	AM_33761_001360	+
chr1	23239987	23240124	AM_33761_001328	+
chr1	23240010	23240145	AM_33761_001299	+
chr1	23240145	23240346	AM_33761_001326	+
chr1	23240147	23240230	AM_33761_001333	+
chr1	23240161	23240278	AM_33761_001374	+
chr1	23240178	23240314	AM_33761_001321	+
chr1	23240230	23240505	AM_33761_001361	+
chr1	23240230	23240505	AM_33761_001362	+
chr1	23240314	23240447	AM_33761_001343	+
chr1	23240315	23240438	AM_33761_001348	+
chr1	24018253	24018422	AM_33761_001414	+
chr1	24018253	24018422	AM_33761_001415	+
chr1	24019054	24019354	AM_33761_001403	+
chr1	24019056	24019364	AM_33761_001394	+
chr1	24019061	24019218	AM_33761_001407	+
chr1	24019066	24019376	AM_33761_001384	+
chr1	24019066	24019376	AM_33761_001385	+
chr1	24019095	24019202	AM_33761_001393	+
chr1	24019202	24019578	AM_33761_001395	+
chr1	24019218	24019461	AM_33761_001402	+
chr1	24020210	24020368	AM_33761_001387	+
chr1	24020210	24020368	AM_33761_001388	+
chr1	24020232	24020356	AM_33761_001381	+
chr1	24020232	24020356	AM_33761_001382	+
chr1	24020296	24020516	AM_33761_001410	+
chr1	24020356	24020569	AM_33761_001406	+
chr1	24020358	24020555	AM_33761_001401	+
chr1	24020368	24020474	AM_33761_001396	+
chr1	24020368	24020474	AM_33761_001397	+
chr1	24021075	24021377	AM_33761_001412	+
chr1	24021093	24021311	AM_33761_001404	+
chr1	24021134	24021374	AM_33761_001386	+
chr1	24021165	24021265	AM_33761_001398	+
chr1	24021165	24021265	AM_33761_001399	+
chr1	24021994	24022299	AM_33761_001383	+
chr1	24022097	24022362	AM_33761_001408	+
chr1	24022097	24022362	AM_33761_001409	+
chr1	24022241	24022544	AM_33761_001413	+
chr1	24022253	24022404	AM_33761_001417	+
chr1	24022340	24022468	AM_33761_001400	+
chr1	24022365	24022502	AM_33761_001416	+
chr1	24022375	24022501	AM_33761_001411	+
chr1	24022404	24022692	AM_33761_001392	+
chr1	24022709	24022831	AM_33761_001390	+
chr1	24022780	24022912	AM_33761_001391	+
chr1	24022806	24022976	AM_33761_001405	+
chr1	24022814	24022946	AM_33761_001380	+
chr1	24022831	24022981	AM_33761_001389	+
chr1	31405694	31406129	AM_33761_001431	+
chr1	31405756	31406105	AM_33761_001422	+
chr1	31405881	31406092	AM_33761_001428	+
chr1	31405960	31406079	AM_33761_001423	+
chr1	31405960	31406079	AM_33761_001424	+
chr1	31406066	31406188	AM_33761_001421	+
chr1	31406079	31406402	AM_33761_001418	+
chr1	31406079	31406402	AM_33761_001419	+
chr1	31406092	31406415	AM_33761_001429	+
chr1	31406092	31406415	AM_33761_001430	+
chr1	31406093	31406222	AM_33761_001432	+
chr1	31406105	31406205	AM_33761_001427	+
chr1	31406129	31406262	AM_33761_001420	+
chr1	31406188	31406396	AM_33761_001425	+
chr1	31406188	31406396	AM_33761_001426	+
chr1	31409287	31409575	AM_33761_001433	+
chr1	31409287	31409575	AM_33761_001434	+
chr1	31409412	31409615	AM_33761_001444	+
chr1	31409428	31409628	AM_33761_001441	+
chr1	31409464	31409834	AM_33761_001439	+
chr1	31409495	31409613	AM_33761_001440	+
chr1	31409514	31409723	AM_33761_001438	+
chr1	31409575	31409752	AM_33761_001435	+
chr1	31409600	31409823	AM_33761_001445	+
chr1	31409613	31409970	AM_33761_001436	+
chr1	31409613	31409970	AM_33761_001437	+
chr1	31409632	31409947	AM_33761_001442	+
chr1	31409632	31409947	AM_33761_001443	+
chr1	31413798	31414008	AM_33761_001449	+
chr1	31413839	31414066	AM_33761_001456	+
chr1	31413919	31414178	AM_33761_001450	+
chr1	31414001	31414169	AM_33761_001452	+
chr1	31414075	31414343	AM_33761_001446	+
chr1	31414594	31414971	AM_33761_001453	+
chr1	31414662	31414915	AM_33761_001457	+
chr1	31414697	31414853	AM_33761_001455	+
chr1	31414792	31415114	AM_33761_001447	+
chr1	31414915	31415189	AM_33761_001454	+
chr1	31414947	31415198	AM_33761_001451	+
chr1	31414971	31415278	AM_33761_001448	+
chr1	31417967	31418331	AM_33761_001458	-
chr1	31417967	31418331	AM_33761_001459	-
chr1	31418027	31418314	AM_33761_001467	-
chr1	31418100	31418202	AM_33761_001462	-
chr1	31418100	31418202	AM_33761_001463	-
chr1	31418160	31418221	AM_33761_001461	-
chr1	31418202	31418304	AM_33761_001470	-
chr1	31418221	31418520	AM_33761_001468	-
chr1	31418250	31418710	AM_33761_001469	-
chr1	31418304	31418617	AM_33761_001466	-
chr1	31418330	31418505	AM_33761_001464	-
chr1	31418330	31418505	AM_33761_001465	-
chr1	31418331	31418457	AM_33761_001460	-
chr1	31422811	31423071	AM_33761_001481	-
chr1	31422824	31423041	AM_33761_001493	-
chr1	31422824	31423041	AM_33761_001494	-
chr1	31422929	31423187	AM_33761_001475	-
chr1	31422959	31423061	AM_33761_001483	-
chr1	31422977	31423295	AM_33761_001490	-
chr1	31423008	31423087	AM_33761_001482	-
chr1	31423071	31423215	AM_33761_001484	-
chr1	31423071	31423215	AM_33761_001485	-
chr1	31423087	31423393	AM_33761_001491	-
chr1	31423087	31423393	AM_33761_001492	-
chr1	31424933	31425107	AM_33761_001472	-
chr1	31424974	31425136	AM_33761_001488	-
chr1	31424983	31425174	AM_33761_001471	-
chr1	31425038	31425291	AM_33761_001496	-
chr1	31425038	31425291	AM_33761_001497	-
chr1	31425050	31425394	AM_33761_001476	-
chr1	31425050	31425394	AM_33761_001477	-
chr1	31425107	31425323	AM_33761_001495	-
chr1	31425136	31425284	AM_33761_001487	-
chr1	31425200	31425310	AM_33761_001480	-
chr1	31426433	31426759	AM_33761_001474	-
chr1	31426454	31426700	AM_33761_001473	-
chr1	31426501	31426830	AM_33761_001498	-
chr1	31426501	31426830	AM_33761_001499	-
chr1	31426537	31426855	AM_33761_001486	-
chr1	31426625	31426964	AM_33761_001479	-
chr1	31426759	31426916	AM_33761_001478	-
chr1	31426830	31427048	AM_33761_001489	-
chr1	31437187	31437527	AM_33761_001532	+
chr1	31437296	31437531	AM_33761_001520	+
chr1	31437373	31437531	AM_33761_001509	+
chr1	31437433	31437656	AM_33761_001505	+
chr1	31437447	31437754	AM_33761_001542	+
chr1	31437527	31437642	AM_33761_001515	+
chr1	31437531	31437636	AM_33761_001516	+
chr1	31437637	31437935	AM_33761_001527	+
chr1	31437642	31437769	AM_33761_001512	+
chr1	31437656	31437887	AM_33761_001519	+
chr1	31437675	31438018	AM_33761_001534	+
chr1	31437675	31438018	AM_33761_001535	+
chr1	31437697	31437918	AM_33761_001513	+
chr1	31437727	31437839	AM_33761_001541	+
chr1	31438561	31438853	AM_33761_001530	+
chr1	31438635	31438941	AM_33761_001523	+
chr1	31438802	31439168	AM_33761_001538	+
chr1	31438819	31438925	AM_33761_001525	+
chr1	31438895	31439119	AM_33761_001504	+
chr1	31438941	31439089	AM_33761_001529	+
chr1	31438951	31439304	AM_33761_001500	+
chr1	31438951	31439304	AM_33761_001501	+
chr1	31438951	31439304	AM_33761_001502	+
chr1	31438951	31439304	AM_33761_001503	+
chr1	31439119	31439475	AM_33761_001528	+
chr1	31439745	31440022	AM_33761_001524	+
chr1	31439823	31440021	AM_33761_001517	+
chr1	31439918	31440075	AM_33761_001533	+
chr1	31439947	31440192	AM_33761_001511	+
chr1	31439999	31440292	AM_33761_001506	+
chr1	31439999	31440292	AM_33761_001507	+
chr1	31440021	31440245	AM_33761_001514	+
chr1	31440026	31440243	AM_33761_001522	+
chr1	31440073	31440247	AM_33761_001526	+
chr1	31440114	31440217	AM_33761_001521	+
chr1	31440157	31440378	AM_33761_001539	+
chr1	31440157	31440378	AM_33761_001540	+
chr1	31440973	31441257	AM_33761_001531	+
chr1	31441042	31441252	AM_33761_001536	+
chr1	31441102	31441329	AM_33761_001537	+
chr1	31441153	31441336	AM_33761_001510	+
chr1	31441242	31441429	AM_33761_001518	+
chr1	31441257	31441471	AM_33761_001508	+
chr1	31447252	31447541	AM_33761_001553	+
chr1	31447400	31447556	AM_33761_001543	+
chr1	31447408	31447554	AM_33761_001552	+
chr1	31447439	31447648	AM_33761_001548	+
chr1	31447467	31447625	AM_33761_001544	+
chr1	31447513	31447689	AM_33761_001545	+
chr1	31447544	31447713	AM_33761_001549	+
chr1	31447554	31447741	AM_33761_001550	+
chr1	31447594	31447718	AM_33761_001551	+
chr1	31447643	31447781	AM_33761_001546	+
chr1	31447648	31447750	AM_33761_001547	+
chr1	31452770	31452935	AM_33761_001562	-
chr1	31452895	31453136	AM_33761_001556	-
chr1	31452923	31453056	AM_33761_001560	-
chr1	31452925	31453058	AM_33761_001555	-
chr1	31454045	31454205	AM_33761_001563	-
chr1	31454075	31454247	AM_33761_001564	-
chr1	31454080	31454331	AM_33761_001558	-
chr1	31454149	31454309	AM_33761_001561	-
chr1	31454188	31454399	AM_33761_001557	-
chr1	31454252	31454394	AM_33761_001559	-
chr1	31454256	31454399	AM_33761_001554	-
chr1	31465053	31465281	AM_33761_001577	+
chr1	31465122	31465422	AM_33761_001573	+
chr1	31465165	31465292	AM_33761_001572	+
chr1	31465171	31465531	AM_33761_001569	+
chr1	31465204	31465316	AM_33761_001570	+
chr1	31465247	31465490	AM_33761_001578	+
chr1	31465270	31465558	AM_33761_001568	+
chr1	31465422	31465597	AM_33761_001583	+
chr1	31465444	31465545	AM_33761_001581	+
chr1	31465490	31465677	AM_33761_001575	+
chr1	31467679	31467919	AM_33761_001582	+
chr1	31467745	31468067	AM_33761_001571	+
chr1	31467788	31468065	AM_33761_001576	+
chr1	31467799	31467981	AM_33761_001565	+
chr1	31467935	31468054	AM_33761_001574	+
chr1	31467992	31468082	AM_33761_001566	+
chr1	31467992	31468082	AM_33761_001567	+
chr1	31468008	31468435	AM_33761_001586	+
chr1	31468049	31468126	AM_33761_001587	+
chr1	31468049	31468126	AM_33761_001588	+
chr1	31468059	31468231	AM_33761_001579	+
chr1	31468059	31468231	AM_33761_001580	+
chr1	31468067	31468136	AM_33761_001584	+
chr1	31468067	31468136	AM_33761_001585	+
chr1	31478345	31478739	AM_33761_001594	+
chr1	31478578	31478741	AM_33761_001589	+
chr1	31478597	31478713	AM_33761_001598	+
chr1	31478713	31478976	AM_33761_001595	+
chr1	31478714	31478820	AM_33761_001597	+
chr1	31478739	31478897	AM_33761_001599	+
chr1	31478803	31478928	AM_33761_001601	+
chr1	31479701	31479957	AM_33761_001591	+
chr1	31479776	31479977	AM_33761_001593	+
chr1	31479793	31479946	AM_33761_001592	+
chr1	31479795	31479954	AM_33761_001596	+
chr1	31479796	31480137	AM_33761_001600	+
chr1	31479859	31480091	AM_33761_001590	+
chr1	31479946	31480089	AM_33761_001602	+
chr1	31501334	31501699	AM_33761_001609	+
chr1	31501490	31501757	AM_33761_001606	+
chr1	31501490	31501757	AM_33761_001607	+
chr1	31501602	31501853	AM_33761_001608	+
chr1	31501656	31501883	AM_33761_001604	+
chr1	31501670	31501919	AM_33761_001605	+
chr1	31501699	31501845	AM_33761_001603	+
chr1	31531756	31532061	AM_33761_001616	+
chr1	31531811	31532092	AM_33761_001615	+
chr1	31531965	31532083	AM_33761_001626	+
chr1	31531966	31532122	AM_33761_001610	+
chr1	31531966	31532122	AM_33761_001611	+
chr1	31532003	31532206	AM_33761_001613	+
chr1	31532061	31532199	AM_33761_001612	+
chr1	31532083	31532195	AM_33761_001624	+
chr1	31532092	31532242	AM_33761_001617	+
chr1	31532092	31532242	AM_33761_001618	+
chr1	31532137	31532241	AM_33761_001627	+
chr1	31532163	31532328	AM_33761_001614	+
chr1	31532195	31532450	AM_33761_001625	+
chr1	31532242	31532373	AM_33761_001621	+
chr1	31532242	31532373	AM_33761_001622	+
chr1	31532325	31532696	AM_33761_001623	+
chr1	31532328	31532671	AM_33761_001620	+
chr1	31532403	31532541	AM_33761_001619	+
chr1	31538440	31538558	AM_33761_001629	-
chr1	31538478	31538867	AM_33761_001628	-
chr1	31538585	31538968	AM_33761_001630	-
chr1	32739680	32739964	AM_33761_001656	-
chr1	32739707	32739854	AM_33761_001634	-
chr1	32739734	32739917	AM_33761_001648	-
chr1	32739746	32739893	AM_33761_001659	-
chr1	32739780	32739947	AM_33761_001724	-
chr1	32739854	32740054	AM_33761_001716	-
chr1	32739893	32740029	AM_33761_001726	-
chr1	32739929	32740032	AM_33761_001657	-
chr1	32739933	32740196	AM_33761_001643	-
chr1	32739944	32740059	AM_33761_001632	-
chr1	32739982	32740337	AM_33761_001699	-
chr1	32739982	32740337	AM_33761_001700	-
chr1	32740082	32740415	AM_33761_001640	-
chr1	32740257	32740360	AM_33761_001637	-
chr1	32740280	32740438	AM_33761_001714	-
chr1	32740337	32740560	AM_33761_001682	-
chr1	32740351	32740490	AM_33761_001712	-
chr1	32740415	32740613	AM_33761_001690	-
chr1	32740452	32740760	AM_33761_001646	-
chr1	32740490	32740636	AM_33761_001715	-
chr1	32740613	32740790	AM_33761_001713	-
chr1	32740623	32740800	AM_33761_001719	-
chr1	32740667	32740771	AM_33761_001635	-
chr1	32740800	32740986	AM_33761_001722	-
chr1	32740844	32740960	AM_33761_001711	-
chr1	32740910	32741169	AM_33761_001720	-
chr1	32740910	32741169	AM_33761_001721	-
chr1	32740917	32741100	AM_33761_001668	-
chr1	32740958	32741117	AM_33761_001727	-
chr1	32741010	32741263	AM_33761_001649	-
chr1	32741117	32741189	AM_33761_001631	-
chr1	32741143	32741463	AM_33761_001684	-
chr1	32741143	32741463	AM_33761_001685	-
chr1	32741143	32741463	AM_33761_001686	-
chr1	32741143	32741463	AM_33761_001687	-
chr1	32741164	32741444	AM_33761_001688	-
chr1	32741164	32741444	AM_33761_001689	-
chr1	32741189	32741272	AM_33761_001704	-
chr1	32741254	32741317	AM_33761_001658	-
chr1	32741272	32741715	AM_33761_001662	-
chr1	32741386	32741551	AM_33761_001703	-
chr1	32741436	32741667	AM_33761_001677	-
chr1	32741436	32741667	AM_33761_001678	-
chr1	32741504	32741743	AM_33761_001670	-
chr1	32741597	32741961	AM_33761_001681	-
chr1	32741639	32741956	AM_33761_001709	-
chr1	32741639	32741956	AM_33761_001710	-
chr1	32741690	32741954	AM_33761_001666	-
chr1	32741690	32741954	AM_33761_001667	-
chr1	32741725	32742004	AM_33761_001723	-
chr1	32741851	32742044	AM_33761_001652	-
chr1	32741851	32742044	AM_33761_001653	-
chr1	32741895	32742100	AM_33761_001636	-
chr1	32741941	32742081	AM_33761_001647	-
chr1	32741954	32742219	AM_33761_001669	-
chr1	32741956	32742308	AM_33761_001633	-
chr1	32741961	32742069	AM_33761_001655	-
chr1	32742004	32742144	AM_33761_001639	-
chr1	32742044	32742166	AM_33761_001692	-
chr1	32742135	32742277	AM_33761_001679	-
chr1	32742137	32742282	AM_33761_001671	-
chr1	32742162	32742364	AM_33761_001680	-
chr1	32742219	32742351	AM_33761_001717	-
chr1	32742288	32742472	AM_33761_001672	-
chr1	32742288	32742472	AM_33761_001673	-
chr1	32742302	32742437	AM_33761_001706	-
chr1	32742302	32742437	AM_33761_001707	-
chr1	32742305	32742479	AM_33761_001663	-
chr1	32742305	32742479	AM_33761_001664	-
chr1	32744835	32745223	AM_33761_001708	-
chr1	32745058	32745440	AM_33761_001683	-
chr1	32745093	32745438	AM_33761_001654	-
chr1	32745187	32745282	AM_33761_001725	-
chr1	32745233	32745355	AM_33761_001701	-
chr1	32745245	32745434	AM_33761_001674	-
chr1	32745355	32745560	AM_33761_001638	-
chr1	32745413	32745529	AM_33761_001665	-
chr1	32745434	32745551	AM_33761_001705	-
chr1	32745440	32745631	AM_33761_001650	-
chr1	32745440	32745631	AM_33761_001651	-
chr1	32745478	32745622	AM_33761_001675	-
chr1	32745478	32745622	AM_33761_001676	-
chr1	32745529	32745678	AM_33761_001693	-
chr1	32745530	32745908	AM_33761_001718	-
chr1	32745622	32745783	AM_33761_001641	-
chr1	32745622	32745783	AM_33761_001642	-
chr1	32745629	32745823	AM_33761_001694	-
chr1	32745629	32745823	AM_33761_001695	-
chr1	32745678	32745793	AM_33761_001697	-
chr1	32745678	32745793	AM_33761_001698	-
chr1	32745680	32745926	AM_33761_001644	-
chr1	32745680	32745926	AM_33761_001645	-
chr1	32745746	32745837	AM_33761_001691	-
chr1	32745783	32745877	AM_33761_001660	-
chr1	32745783	32745877	AM_33761_001661	-
chr1	32745793	32745890	AM_33761_001696	-
chr1	32745794	32746004	AM_33761_001702	-
chr1	32750800	32751191	AM_33761_001728	-
chr1	32750979	32751121	AM_33761_001735	-
chr1	32751028	32751179	AM_33761_001734	-
chr1	32751039	32751239	AM_33761_001731	-
chr1	32751110	32751368	AM_33761_001733	-
chr1	32751179	32751482	AM_33761_001729	-
chr1	32751191	32751438	AM_33761_001732	-
chr1	32751320	32751585	AM_33761_001730	-
chr1	38078402	38078525	AM_33761_001739	-
chr1	38078440	38078634	AM_33761_001747	-
chr1	38078440	38078634	AM_33761_001748	-
chr1	38078440	38078634	AM_33761_001749	-
chr1	38078440	38078634	AM_33761_001750	-
chr1	38079266	38079529	AM_33761_001765	-
chr1	38079266	38079529	AM_33761_001766	-
chr1	38079268	38079717	AM_33761_001764	-
chr1	38079339	38079402	AM_33761_001771	-
chr1	38079370	38079508	AM_33761_001754	-
chr1	38079380	38079537	AM_33761_001768	-
chr1	38079380	38079537	AM_33761_001769	-
chr1	38079400	38079686	AM_33761_001737	-
chr1	38079422	38079684	AM_33761_001767	-
chr1	38079500	38079593	AM_33761_001740	-
chr1	38079500	38079593	AM_33761_001741	-
chr1	38079508	38079748	AM_33761_001743	-
chr1	38079508	38079748	AM_33761_001744	-
chr1	38079527	38079762	AM_33761_001758	-
chr1	38079537	38079679	AM_33761_001759	-
chr1	38079748	38079888	AM_33761_001746	-
chr1	38079762	38079894	AM_33761_001756	-
chr1	38079802	38079923	AM_33761_001738	-
chr1	38079836	38079987	AM_33761_001762	-
chr1	38079892	38080009	AM_33761_001736	-
chr1	38079909	38080103	AM_33761_001770	-
chr1	38079987	38080136	AM_33761_001761	-
chr1	38080001	38080134	AM_33761_001757	-
chr1	38080009	38080276	AM_33761_001772	-
chr1	38082000	38082160	AM_33761_001745	-
chr1	38082052	38082272	AM_33761_001751	-
chr1	38082075	38082253	AM_33761_001753	-
chr1	38082160	38082350	AM_33761_001742	-
chr1	38082304	38082658	AM_33761_001763	-
chr1	38082306	38082491	AM_33761_001755	-
chr1	38082326	38082479	AM_33761_001752	-
chr1	38082350	38082498	AM_33761_001760	-
chr1	38095034	38095271	AM_33761_001775	+
chr1	38095034	38095271	AM_33761_001776	+
chr1	38095097	38095296	AM_33761_001778	+
chr1	38095211	38095295	AM_33761_001773	+
chr1	38095217	38095308	AM_33761_001779	+
chr1	38095271	38095521	AM_33761_001781	+
chr1	38095276	38095357	AM_33761_001780	+
chr1	38095296	38095474	AM_33761_001774	+
chr1	38095450	38095646	AM_33761_001782	+
chr1	38095505	38095647	AM_33761_001777	+
chr1	38095519	38095708	AM_33761_001784	+
chr1	38095570	38095691	AM_33761_001783	+
chr1	38181441	38181750	AM_33761_001882	+
chr1	38181472	38181818	AM_33761_001799	+
chr1	38181543	38181749	AM_33761_001803	+
chr1	38181543	38181749	AM_33761_001804	+
chr1	38181605	38181748	AM_33761_001802	+
chr1	38181672	38181773	AM_33761_001832	+
chr1	38183922	38184062	AM_33761_001874	+
chr1	38183924	38184078	AM_33761_001844	+
chr1	38183957	38184100	AM_33761_001875	+
chr1	38183957	38184100	AM_33761_001876	+
chr1	38183969	38184070	AM_33761_001807	+
chr1	38183974	38184105	AM_33761_001890	+
chr1	38184024	38184251	AM_33761_001809	+
chr1	38184070	38184386	AM_33761_001814	+
chr1	38184070	38184386	AM_33761_001815	+
chr1	38184086	38184466	AM_33761_001896	+
chr1	38184105	38184349	AM_33761_001825	+
chr1	38184114	38184220	AM_33761_001883	+
chr1	38184320	38184566	AM_33761_001867	+
chr1	38184321	38184636	AM_33761_001831	+
chr1	38184349	38184567	AM_33761_001889	+
chr1	38184386	38184504	AM_33761_001869	+
chr1	38184466	38184633	AM_33761_001845	+
chr1	38184466	38184633	AM_33761_001846	+
chr1	38184466	38184633	AM_33761_001847	+
chr1	38184466	38184633	AM_33761_001848	+
chr1	38184751	38185140	AM_33761_001895	+
chr1	38184947	38185231	AM_33761_001838	+
chr1	38184975	38185106	AM_33761_001793	+
chr1	38185038	38185171	AM_33761_001800	+
chr1	38185038	38185171	AM_33761_001801	+
chr1	38185050	38185271	AM_33761_001796	+
chr1	38185119	38185342	AM_33761_001788	+
chr1	38185119	38185342	AM_33761_001789	+
chr1	38185140	38185265	AM_33761_001873	+
chr1	38185140	38185481	AM_33761_001818	+
chr1	38185140	38185481	AM_33761_001819	+
chr1	38185171	38185284	AM_33761_001797	+
chr1	38185216	38185340	AM_33761_001863	+
chr1	38185216	38185340	AM_33761_001864	+
chr1	38185265	38185630	AM_33761_001824	+
chr1	38185342	38185721	AM_33761_001893	+
chr1	38185533	38185638	AM_33761_001790	+
chr1	38185566	38185794	AM_33761_001855	+
chr1	38185638	38185752	AM_33761_001836	+
chr1	38185638	38185752	AM_33761_001837	+
chr1	38185671	38185847	AM_33761_001885	+
chr1	38185725	38185955	AM_33761_001856	+
chr1	38185917	38186027	AM_33761_001859	+
chr1	38185955	38186059	AM_33761_001795	+
chr1	38185963	38186061	AM_33761_001858	+
chr1	38186027	38186117	AM_33761_001849	+
chr1	38186050	38186225	AM_33761_001865	+
chr1	38186050	38186225	AM_33761_001866	+
chr1	38186059	38186125	AM_33761_001888	+
chr1	38186061	38186366	AM_33761_001857	+
chr1	38186083	38186477	AM_33761_001840	+
chr1	38186125	38186248	AM_33761_001841	+
chr1	38186198	38186522	AM_33761_001827	+
chr1	38186198	38186522	AM_33761_001828	+
chr1	38186243	38186456	AM_33761_001805	+
chr1	38186243	38186456	AM_33761_001806	+
chr1	38186304	38186507	AM_33761_001829	+
chr1	38186304	38186507	AM_33761_001830	+
chr1	38186366	38186476	AM_33761_001794	+
chr1	38186451	38186614	AM_33761_001808	+
chr1	38186474	38186603	AM_33761_001833	+
chr1	38186477	38186675	AM_33761_001878	+
chr1	38186477	38186675	AM_33761_001879	+
chr1	38186507	38186629	AM_33761_001862	+
chr1	38187063	38187449	AM_33761_001891	+
chr1	38187063	38187449	AM_33761_001892	+
chr1	38187237	38187341	AM_33761_001854	+
chr1	38187279	38187430	AM_33761_001843	+
chr1	38187293	38187439	AM_33761_001835	+
chr1	38187400	38187552	AM_33761_001870	+
chr1	38187430	38187591	AM_33761_001820	+
chr1	38187430	38187591	AM_33761_001821	+
chr1	38187430	38187591	AM_33761_001822	+
chr1	38187430	38187591	AM_33761_001823	+
chr1	38187485	38187766	AM_33761_001842	+
chr1	38187840	38188137	AM_33761_001884	+
chr1	38187893	38188016	AM_33761_001834	+
chr1	38187945	38188147	AM_33761_001897	+
chr1	38187954	38188150	AM_33761_001877	+
chr1	38187970	38188202	AM_33761_001810	+
chr1	38187970	38188202	AM_33761_001811	+
chr1	38187970	38188202	AM_33761_001812	+
chr1	38187970	38188202	AM_33761_001813	+
chr1	38188397	38188860	AM_33761_001816	+
chr1	38188397	38188860	AM_33761_001817	+
chr1	38188464	38188718	AM_33761_001860	+
chr1	38188464	38188718	AM_33761_001861	+
chr1	38188654	38188872	AM_33761_001894	+
chr1	38188656	38188780	AM_33761_001871	+
chr1	38188656	38188780	AM_33761_001872	+
chr1	38188707	38188798	AM_33761_001785	+
chr1	38188707	38188798	AM_33761_001786	+
chr1	38188780	38188983	AM_33761_001886	+
chr1	38188780	38188983	AM_33761_001887	+
chr1	38188782	38188905	AM_33761_001850	+
chr1	38188782	38188905	AM_33761_001851	+
chr1	38188782	38188905	AM_33761_001852	+
chr1	38188782	38188905	AM_33761_001853	+
chr1	38188798	38188995	AM_33761_001787	+
chr1	38188905	38189038	AM_33761_001839	+
chr1	38188926	38189108	AM_33761_001791	+
chr1	38188926	38189108	AM_33761_001792	+
chr1	38188950	38189107	AM_33761_001826	+
chr1	38189035	38189178	AM_33761_001798	+
chr1	38189036	38189233	AM_33761_001868	+
chr1	38189038	38189215	AM_33761_001880	+
chr1	38189038	38189215	AM_33761_001881	+
chr1	38192609	38192783	AM_33761_001901	+
chr1	38192718	38192837	AM_33761_001905	+
chr1	38192718	38192837	AM_33761_001906	+
chr1	38192750	38192927	AM_33761_001898	+
chr1	38192821	38192941	AM_33761_001899	+
chr1	38192821	38192941	AM_33761_001900	+
chr1	38192839	38192963	AM_33761_001903	+
chr1	38192859	38193227	AM_33761_001907	+
chr1	38192874	38193078	AM_33761_001902	+
chr1	38192882	38193066	AM_33761_001904	+
chr1	38196807	38197130	AM_33761_001913	+
chr1	38196949	38197115	AM_33761_001914	+
chr1	38196959	38197201	AM_33761_001908	+
chr1	38197023	38197227	AM_33761_001915	+
chr1	38197034	38197227	AM_33761_001909	+
chr1	38197138	38197326	AM_33761_001916	+
chr1	38197138	38197326	AM_33761_001917	+
chr1	38197227	38197366	AM_33761_001910	+
chr1	38197227	38197418	AM_33761_001911	+
chr1	38197227	38197418	AM_33761_001912	+
chr1	38200797	38200977	AM_33761_001920	+
chr1	38200848	38200980	AM_33761_001923	+
chr1	38200858	38200966	AM_33761_001921	+
chr1	38200919	38201058	AM_33761_001919	+
chr1	38200966	38201170	AM_33761_001922	+
chr1	38200980	38201249	AM_33761_001918	+
chr1	38218203	38218567	AM_33761_001946	+
chr1	38218331	38218665	AM_33761_001932	+
chr1	38218336	38218590	AM_33761_001927	+
chr1	38218426	38218820	AM_33761_001941	+
chr1	38218528	38218765	AM_33761_001933	+
chr1	38218590	38218859	AM_33761_001931	+
chr1	38218608	38218755	AM_33761_001928	+
chr1	38218639	38218870	AM_33761_001930	+
chr1	38218665	38218872	AM_33761_001937	+
chr1	38218755	38218944	AM_33761_001936	+
chr1	38218820	38219151	AM_33761_001926	+
chr1	38218870	38219100	AM_33761_001925	+
chr1	38218896	38219176	AM_33761_001943	+
chr1	38218899	38219177	AM_33761_001942	+
chr1	38219623	38220008	AM_33761_001934	+
chr1	38219837	38219970	AM_33761_001939	+
chr1	38219874	38220152	AM_33761_001935	+
chr1	38219891	38220045	AM_33761_001929	+
chr1	38219930	38220318	AM_33761_001938	+
chr1	38220004	38220104	AM_33761_001940	+
chr1	38220008	38220160	AM_33761_001924	+
chr1	38220043	38220150	AM_33761_001944	+
chr1	38220043	38220150	AM_33761_001945	+
chr1	38226862	38227056	AM_33761_001987	-
chr1	38226862	38227056	AM_33761_001988	-
chr1	38226897	38227057	AM_33761_001970	-
chr1	38226962	38227114	AM_33761_001955	-
chr1	38226962	38227114	AM_33761_001956	-
chr1	38226962	38227114	AM_33761_001957	-
chr1	38226962	38227114	AM_33761_001958	-
chr1	38227010	38227407	AM_33761_001971	-
chr1	38227056	38227379	AM_33761_001983	-
chr1	38227117	38227229	AM_33761_001950	-
chr1	38227122	38227284	AM_33761_001951	-
chr1	38227122	38227284	AM_33761_001952	-
chr1	38227122	38227284	AM_33761_001953	-
chr1	38227122	38227284	AM_33761_001954	-
chr1	38227164	38227497	AM_33761_001973	-
chr1	38227229	38227400	AM_33761_001993	-
chr1	38227284	38227593	AM_33761_001949	-
chr1	38227355	38227482	AM_33761_001972	-
chr1	38227379	38227512	AM_33761_001961	-
chr1	38227523	38227639	AM_33761_001959	-
chr1	38227523	38227639	AM_33761_001960	-
chr1	38227533	38227758	AM_33761_001947	-
chr1	38227611	38227662	AM_33761_001965	-
chr1	38227611	38227662	AM_33761_001966	-
chr1	38227613	38227664	AM_33761_001963	-
chr1	38227613	38227664	AM_33761_001964	-
chr1	38227644	38227941	AM_33761_001994	-
chr1	38227681	38227868	AM_33761_001948	-
chr1	38227696	38227846	AM_33761_001991	-
chr1	38227709	38227819	AM_33761_001986	-
chr1	38227721	38228013	AM_33761_001984	-
chr1	38228313	38228491	AM_33761_001978	-
chr1	38228394	38228525	AM_33761_001980	-
chr1	38228400	38228714	AM_33761_001976	-
chr1	38228400	38228714	AM_33761_001977	-
chr1	38228447	38228609	AM_33761_001974	-
chr1	38228473	38228622	AM_33761_001989	-
chr1	38228486	38228689	AM_33761_001992	-
chr1	38228491	38228786	AM_33761_001982	-
chr1	38228521	38228667	AM_33761_001962	-
chr1	38230399	38230651	AM_33761_001981	-
chr1	38230446	38230739	AM_33761_001975	-
chr1	38230461	38230645	AM_33761_001985	-
chr1	38230579	38230845	AM_33761_001990	-
chr1	38230651	38230940	AM_33761_001979	-
chr1	38230695	38230906	AM_33761_001967	-
chr1	38230739	38230862	AM_33761_001968	-
chr1	38230739	38230862	AM_33761_001969	-
chr1	43803471	43803724	AM_33761_002036	+
chr1	43803480	43803784	AM_33761_002047	+
chr1	43803492	43803765	AM_33761_002041	+
chr1	43803534	43803608	AM_33761_001995	+
chr1	43803580	43803665	AM_33761_002025	+
[truncated: 56,349 more rows]

## Sheet: GeneList
Gene	Ref.
ABCA5	Kunz JB, Rausch T, Bandapalli OR, Eilers J, Pechanska P, Schuessele S, et al. Pediatric T-lymphoblastic leukemia evolves into relapse by clonal selection, acquisition of mutations and promoter hypomethylation. Haematologica 2015 Aug 20.
ABL1	Bernasconi P1, Calatroni S, Giardini I, Inzoli A, Castagnola C, Cavigliano PM, Rocca B, Boni M, Quarna J, Zappatore R, Caresana M, Bianchessi C, Pallavicini EB, Lazzarino M.ABL1 amplification in T-cell acute lymphoblastic leukemia.Cancer Genet Cytogenet. 2005 Oct 15;162(2):146-50.
ACP2	Tzoneva G, Perez-Garcia A, Carpenter Z, Khiabanian H, Tosello V, Allegretta M, et al. Activating mutations in the NT5C2 nucleotidase gene drive chemotherapy resistance in relapsed ALL. Nat Med 2013 Mar; 19(3): 368-371
ADCY6	Kunz JB, Rausch T, Bandapalli OR, Eilers J, Pechanska P, Schuessele S, et al. Pediatric T-lymphoblastic leukemia evolves into relapse by clonal selection, acquisition of mutations and promoter hypomethylation. Haematologica 2015 Aug 20.
AFF1	Tzoneva G, Perez-Garcia A, Carpenter Z, Khiabanian H, Tosello V, Allegretta M, et al. Activating mutations in the NT5C2 nucleotidase gene drive chemotherapy resistance in relapsed ALL. Nat Med 2013 Mar; 19(3): 368-371
AKAP2	Kunz JB, Rausch T, Bandapalli OR, Eilers J, Pechanska P, Schuessele S, et al. Pediatric T-lymphoblastic leukemia evolves into relapse by clonal selection, acquisition of mutations and promoter hypomethylation. Haematologica 2015 Aug 20.
AKAP3	Kunz JB, Rausch T, Bandapalli OR, Eilers J, Pechanska P, Schuessele S, et al. Pediatric T-lymphoblastic leukemia evolves into relapse by clonal selection, acquisition of mutations and promoter hypomethylation. Haematologica 2015 Aug 20.
AKAP8	Atak ZK, Gianfelici V, Hulselmans G, De Keersmaecker K, Devasia AG, Geerdens E, et al. Comprehensive analysis of transcriptome variation uncovers known and novel driver events in T-cell acute lymphoblastic leukemia. PLoS Genet 2013; 9(12): e1003997.
AKT1	Zuurbier L1, Petricoin EF 3rd, Vuerhard MJ, Calvert V, Kooi C, Buijs-Gladdines JG, Smits WK, Sonneveld E, Veerman AJ, Kamps WA, Horstmann M, Pieters R, Meijerink JP. The significance of PTEN and AKT aberrations in pediatric T-cell acute lymphoblastic leukemia. Haematologica. 2012 Sep;97(9):1405-13. doi: 10.3324/haematol.2011.059030. Epub 2012 Apr 4.
ALK	Atak ZK, Gianfelici V, Hulselmans G, De Keersmaecker K, Devasia AG, Geerdens E, et al. Comprehensive analysis of transcriptome variation uncovers known and novel driver events in T-cell acute lymphoblastic leukemia. PLoS Genet 2013; 9(12): e1003997.
ALOX15B	Kunz JB, Rausch T, Bandapalli OR, Eilers J, Pechanska P, Schuessele S, et al. Pediatric T-lymphoblastic leukemia evolves into relapse by clonal selection, acquisition of mutations and promoter hypomethylation. Haematologica 2015 Aug 20.
ANK3	Kunz JB, Rausch T, Bandapalli OR, Eilers J, Pechanska P, Schuessele S, et al. Pediatric T-lymphoblastic leukemia evolves into relapse by clonal selection, acquisition of mutations and promoter hypomethylation. Haematologica 2015 Aug 20.
ANKHD1	Atak ZK, Gianfelici V, Hulselmans G, De Keersmaecker K, Devasia AG, Geerdens E, et al. Comprehensive analysis of transcriptome variation uncovers known and novel driver events in T-cell acute lymphoblastic leukemia. PLoS Genet 2013; 9(12): e1003997.
ANKRD11	Atak ZK, Gianfelici V, Hulselmans G, De Keersmaecker K, Devasia AG, Geerdens E, et al. Comprehensive analysis of transcriptome variation uncovers known and novel driver events in T-cell acute lymphoblastic leukemia. PLoS Genet 2013; 9(12): e1003997.
ANXA11	Kunz JB, Rausch T, Bandapalli OR, Eilers J, Pechanska P, Schuessele S, et al. Pediatric T-lymphoblastic leukemia evolves into relapse by clonal selection, acquisition of mutations and promoter hypomethylation. Haematologica 2015 Aug 20.
APC	Atak ZK, Gianfelici V, Hulselmans G, De Keersmaecker K, Devasia AG, Geerdens E, et al. Comprehensive analysis of transcriptome variation uncovers known and novel driver events in T-cell acute lymphoblastic leukemia. PLoS Genet 2013; 9(12): e1003997.
ARMCX4	Kunz JB, Rausch T, Bandapalli OR, Eilers J, Pechanska P, Schuessele S, et al. Pediatric T-lymphoblastic leukemia evolves into relapse by clonal selection, acquisition of mutations and promoter hypomethylation. Haematologica 2015 Aug 20.
ASPM	Tzoneva G, Perez-Garcia A, Carpenter Z, Khiabanian H, Tosello V, Allegretta M, et al. Activating mutations in the NT5C2 nucleotidase gene drive chemotherapy resistance in relapsed ALL. Nat Med 2013 Mar; 19(3): 368-371
ATP6V1B1	Kunz JB, Rausch T, Bandapalli OR, Eilers J, Pechanska P, Schuessele S, et al. Pediatric T-lymphoblastic leukemia evolves into relapse by clonal selection, acquisition of mutations and promoter hypomethylation. Haematologica 2015 Aug 20.
ATRN	Kunz JB, Rausch T, Bandapalli OR, Eilers J, Pechanska P, Schuessele S, et al. Pediatric T-lymphoblastic leukemia evolves into relapse by clonal selection, acquisition of mutations and promoter hypomethylation. Haematologica 2015 Aug 20.
ATXN1	Kunz JB, Rausch T, Bandapalli OR, Eilers J, Pechanska P, Schuessele S, et al. Pediatric T-lymphoblastic leukemia evolves into relapse by clonal selection, acquisition of mutations and promoter hypomethylation. Haematologica 2015 Aug 20.
BAG6	Kunz JB, Rausch T, Bandapalli OR, Eilers J, Pechanska P, Schuessele S, et al. Pediatric T-lymphoblastic leukemia evolves into relapse by clonal selection, acquisition of mutations and promoter hypomethylation. Haematologica 2015 Aug 20.
BANP	Tzoneva G, Perez-Garcia A, Carpenter Z, Khiabanian H, Tosello V, Allegretta M, et al. Activating mutations in the NT5C2 nucleotidase gene drive chemotherapy resistance in relapsed ALL. Nat Med 2013 Mar; 19(3): 368-371
BAP1	Kunz JB, Rausch T, Bandapalli OR, Eilers J, Pechanska P, Schuessele S, et al. Pediatric T-lymphoblastic leukemia evolves into relapse by clonal selection, acquisition of mutations and promoter hypomethylation. Haematologica 2015 Aug 20.
BAT3	Kunz JB, Rausch T, Bandapalli OR, Eilers J, Pechanska P, Schuessele S, et al. Pediatric T-lymphoblastic leukemia evolves into relapse by clonal selection, acquisition of mutations and promoter hypomethylation. Haematologica 2015 Aug 20.
BCL11B	Kunz JB, Rausch T, Bandapalli OR, Eilers J, Pechanska P, Schuessele S, et al. Pediatric T-lymphoblastic leukemia evolves into relapse by clonal selection, acquisition of mutations and promoter hypomethylation. Haematologica 2015 Aug 20.
BCLAF1	Kunz JB, Rausch T, Bandapalli OR, Eilers J, Pechanska P, Schuessele S, et al. Pediatric T-lymphoblastic leukemia evolves into relapse by clonal selection, acquisition of mutations and promoter hypomethylation. Haematologica 2015 Aug 20.
BCOR	Neumann, ASH 2013
BCORL1	Kunz JB, Rausch T, Bandapalli OR, Eilers J, Pechanska P, Schuessele S, et al. Pediatric T-lymphoblastic leukemia evolves into relapse by clonal selection, acquisition of mutations and promoter hypomethylation. Haematologica 2015 Aug 20.
BICD2	Atak ZK, Gianfelici V, Hulselmans G, De Keersmaecker K, Devasia AG, Geerdens E, et al. Comprehensive analysis of transcriptome variation uncovers known and novel driver events in T-cell acute lymphoblastic leukemia. PLoS Genet 2013; 9(12): e1003997.
BIN1	Atak ZK, Gianfelici V, Hulselmans G, De Keersmaecker K, Devasia AG, Geerdens E, et al. Comprehensive analysis of transcriptome variation uncovers known and novel driver events in T-cell acute lymphoblastic leukemia. PLoS Genet 2013; 9(12): e1003997.
BLM	Kunz JB, Rausch T, Bandapalli OR, Eilers J, Pechanska P, Schuessele S, et al. Pediatric T-lymphoblastic leukemia evolves into relapse by clonal selection, acquisition of mutations and promoter hypomethylation. Haematologica 2015 Aug 20.
BNC1	Kunz JB, Rausch T, Bandapalli OR, Eilers J, Pechanska P, Schuessele S, et al. Pediatric T-lymphoblastic leukemia evolves into relapse by clonal selection, acquisition of mutations and promoter hypomethylation. Haematologica 2015 Aug 20.
BPIFC	Kunz JB, Rausch T, Bandapalli OR, Eilers J, Pechanska P, Schuessele S, et al. Pediatric T-lymphoblastic leukemia evolves into relapse by clonal selection, acquisition of mutations and promoter hypomethylation. Haematologica 2015 Aug 20.
BRAF	Atak ZK, Gianfelici V, Hulselmans G, De Keersmaecker K, Devasia AG, Geerdens E, et al. Comprehensive analysis of transcriptome variation uncovers known and novel driver events in T-cell acute lymphoblastic leukemia. PLoS Genet 2013; 9(12): e1003997.
BRF1	Atak ZK, Gianfelici V, Hulselmans G, De Keersmaecker K, Devasia AG, Geerdens E, et al. Comprehensive analysis of transcriptome variation uncovers known and novel driver events in T-cell acute lymphoblastic leukemia. PLoS Genet 2013; 9(12): e1003997.
BTG1	Zhang J, Ding L, Holmfeldt L, Wu G, Heatley SL, Payne-Turner D, et al. The genetic basis of early T-cell precursor acute lymphoblastic leukaemia. Nature 2012 Jan 12; 481(7380): 157-163.
C10ORF71	Kunz JB, Rausch T, Bandapalli OR, Eilers J, Pechanska P, Schuessele S, et al. Pediatric T-lymphoblastic leukemia evolves into relapse by clonal selection, acquisition of mutations and promoter hypomethylation. Haematologica 2015 Aug 20.
C17ORF80	Tzoneva G, Perez-Garcia A, Carpenter Z, Khiabanian H, Tosello V, Allegretta M, et al. Activating mutations in the NT5C2 nucleotidase gene drive chemotherapy resistance in relapsed ALL. Nat Med 2013 Mar; 19(3): 368-371
C19ORF70	Kunz JB, Rausch T, Bandapalli OR, Eilers J, Pechanska P, Schuessele S, et al. Pediatric T-lymphoblastic leukemia evolves into relapse by clonal selection, acquisition of mutations and promoter hypomethylation. Haematologica 2015 Aug 20.
CASC5	Kunz JB, Rausch T, Bandapalli OR, Eilers J, Pechanska P, Schuessele S, et al. Pediatric T-lymphoblastic leukemia evolves into relapse by clonal selection, acquisition of mutations and promoter hypomethylation. Haematologica 2015 Aug 20.
CASP8AP2	Kunz JB, Rausch T, Bandapalli OR, Eilers J, Pechanska P, Schuessele S, et al. Pediatric T-lymphoblastic leukemia evolves into relapse by clonal selection, acquisition of mutations and promoter hypomethylation. Haematologica 2015 Aug 20.
CBL	Neumann, ASH 2013
CCDC146	Kunz JB, Rausch T, Bandapalli OR, Eilers J, Pechanska P, Schuessele S, et al. Pediatric T-lymphoblastic leukemia evolves into relapse by clonal selection, acquisition of mutations and promoter hypomethylation. Haematologica 2015 Aug 20.
CCDC88A	Kunz JB, Rausch T, Bandapalli OR, Eilers J, Pechanska P, Schuessele S, et al. Pediatric T-lymphoblastic leukemia evolves into relapse by clonal selection, acquisition of mutations and promoter hypomethylation. Haematologica 2015 Aug 20.
CCND2	Van Vlierberghe P, Ferrando A. The molecular basis of T cell acute lymphoblastic leukemia. J Clin Invest 2012 Oct; 122(10): 3398-3406.
CCND3	Kunz JB, Rausch T, Bandapalli OR, Eilers J, Pechanska P, Schuessele S, et al. Pediatric T-lymphoblastic leukemia evolves into relapse by clonal selection, acquisition of mutations and promoter hypomethylation. Haematologica 2015 Aug 20.
CDH23	Atak ZK, Gianfelici V, Hulselmans G, De Keersmaecker K, Devasia AG, Geerdens E, et al. Comprehensive analysis of transcriptome variation uncovers known and novel driver events in T-cell acute lymphoblastic leukemia. PLoS Genet 2013; 9(12): e1003997.
CDK8	Kunz JB, Rausch T, Bandapalli OR, Eilers J, Pechanska P, Schuessele S, et al. Pediatric T-lymphoblastic leukemia evolves into relapse by clonal selection, acquisition of mutations and promoter hypomethylation. Haematologica 2015 Aug 20.
CDKN1B	Van Vlierberghe P, Ferrando A. The molecular basis of T cell acute lymphoblastic leukemia. J Clin Invest 2012 Oct; 122(10): 3398-3406.
CDKN2A	Van Vlierberghe P, Ferrando A. The molecular basis of T cell acute lymphoblastic leukemia. J Clin Invest 2012 Oct; 122(10): 3398-3406.
CDKN2B	Van Vlierberghe P, Ferrando A. The molecular basis of T cell acute lymphoblastic leukemia. J Clin Invest 2012 Oct; 122(10): 3398-3406.
CEBPA	Neumann, ASH 2013
CELF2	Kunz JB, Rausch T, Bandapalli OR, Eilers J, Pechanska P, Schuessele S, et al. Pediatric T-lymphoblastic leukemia evolves into relapse by clonal selection, acquisition of mutations and promoter hypomethylation. Haematologica 2015 Aug 20.
CHD8	Atak ZK, Gianfelici V, Hulselmans G, De Keersmaecker K, Devasia AG, Geerdens E, et al. Comprehensive analysis of transcriptome variation uncovers known and novel driver events in T-cell acute lymphoblastic leukemia. PLoS Genet 2013; 9(12): e1003997.
CIR1	Kunz JB, Rausch T, Bandapalli OR, Eilers J, Pechanska P, Schuessele S, et al. Pediatric T-lymphoblastic leukemia evolves into relapse by clonal selection, acquisition of mutations and promoter hypomethylation. Haematologica 2015 Aug 20.
CLASRP	Kunz JB, Rausch T, Bandapalli OR, Eilers J, Pechanska P, Schuessele S, et al. Pediatric T-lymphoblastic leukemia evolves into relapse by clonal selection, acquisition of mutations and promoter hypomethylation. Haematologica 2015 Aug 20.
CLCF1	Kunz JB, Rausch T, Bandapalli OR, Eilers J, Pechanska P, Schuessele S, et al. Pediatric T-lymphoblastic leukemia evolves into relapse by clonal selection, acquisition of mutations and promoter hypomethylation. Haematologica 2015 Aug 20.
CLTC	Kunz JB, Rausch T, Bandapalli OR, Eilers J, Pechanska P, Schuessele S, et al. Pediatric T-lymphoblastic leukemia evolves into relapse by clonal selection, acquisition of mutations and promoter hypomethylation. Haematologica 2015 Aug 20.
CNOT1	Kunz JB, Rausch T, Bandapalli OR, Eilers J, Pechanska P, Schuessele S, et al. Pediatric T-lymphoblastic leukemia evolves into relapse by clonal selection, acquisition of mutations and promoter hypomethylation. Haematologica 2015 Aug 20.
CNOT3	De Keersmaecker K, Atak ZK, Li N, Vicente C, Patchett S, Girardi T, et al. Exome sequencing identifies mutation in CNOT3 and ribosomal genes RPL5 and RPL10 in T-cell acute lymphoblastic leukemia. Nat Genet 2013 Feb; 45(2): 186-190.
CNOT6	Kunz JB, Rausch T, Bandapalli OR, Eilers J, Pechanska P, Schuessele S, et al. Pediatric T-lymphoblastic leukemia evolves into relapse by clonal selection, acquisition of mutations and promoter hypomethylation. Haematologica 2015 Aug 20.
COL24A1	Kunz JB, Rausch T, Bandapalli OR, Eilers J, Pechanska P, Schuessele S, et al. Pediatric T-lymphoblastic leukemia evolves into relapse by clonal selection, acquisition of mutations and promoter hypomethylation. Haematologica 2015 Aug 20.
COL4A2	Tzoneva G, Perez-Garcia A, Carpenter Z, Khiabanian H, Tosello V, Allegretta M, et al. Activating mutations in the NT5C2 nucleotidase gene drive chemotherapy resistance in relapsed ALL. Nat Med 2013 Mar; 19(3): 368-371
CPNE2	Kunz JB, Rausch T, Bandapalli OR, Eilers J, Pechanska P, Schuessele S, et al. Pediatric T-lymphoblastic leukemia evolves into relapse by clonal selection, acquisition of mutations and promoter hypomethylation. Haematologica 2015 Aug 20.
CREBBP	Zhang J, Ding L, Holmfeldt L, Wu G, Heatley SL, Payne-Turner D, et al. The genetic basis of early T-cell precursor acute lymphoblastic leukaemia. Nature 2012 Jan 12; 481(7380): 157-163.
CRLF2	Zhang J, Ding L, Holmfeldt L, Wu G, Heatley SL, Payne-Turner D, et al. The genetic basis of early T-cell precursor acute lymphoblastic leukaemia. Nature 2012 Jan 12; 481(7380): 157-163.
CRLF2	Cario G1, Zimmermann M, Romey R, Gesk S, Vater I, Harbott J, Schrauder A, Moericke A, Izraeli S, Akasaka T, Dyer MJ, Siebert R, Schrappe M, Stanulla M.Presence of the P2RY8-CRLF2 rearrangement is associated with a poor prognosis in non-high-risk precursor B-cell acute lymphoblastic leukemia in children treated according to the ALL-BFM 2000 protocol.Blood. 2010 Jul 1;115(26):5393-7. doi: 10.1182/b…
CTCF	Tzoneva G, Perez-Garcia A, Carpenter Z, Khiabanian H, Tosello V, Allegretta M, et al. Activating mutations in the NT5C2 nucleotidase gene drive chemotherapy resistance in relapsed ALL. Nat Med 2013 Mar; 19(3): 368-371
CTNNB1	Atak ZK, Gianfelici V, Hulselmans G, De Keersmaecker K, Devasia AG, Geerdens E, et al. Comprehensive analysis of transcriptome variation uncovers known and novel driver events in T-cell acute lymphoblastic leukemia. PLoS Genet 2013; 9(12): e1003997.
CTNND1	Kunz JB, Rausch T, Bandapalli OR, Eilers J, Pechanska P, Schuessele S, et al. Pediatric T-lymphoblastic leukemia evolves into relapse by clonal selection, acquisition of mutations and promoter hypomethylation. Haematologica 2015 Aug 20.
DAPK3	Atak ZK, Gianfelici V, Hulselmans G, De Keersmaecker K, Devasia AG, Geerdens E, et al. Comprehensive analysis of transcriptome variation uncovers known and novel driver events in T-cell acute lymphoblastic leukemia. PLoS Genet 2013; 9(12): e1003997.
DCST1	Tzoneva G, Perez-Garcia A, Carpenter Z, Khiabanian H, Tosello V, Allegretta M, et al. Activating mutations in the NT5C2 nucleotidase gene drive chemotherapy resistance in relapsed ALL. Nat Med 2013 Mar; 19(3): 368-371
DGCR2	Atak ZK, Gianfelici V, Hulselmans G, De Keersmaecker K, Devasia AG, Geerdens E, et al. Comprehensive analysis of transcriptome variation uncovers known and novel driver events in T-cell acute lymphoblastic leukemia. PLoS Genet 2013; 9(12): e1003997.
DHX8	Kunz JB, Rausch T, Bandapalli OR, Eilers J, Pechanska P, Schuessele S, et al. Pediatric T-lymphoblastic leukemia evolves into relapse by clonal selection, acquisition of mutations and promoter hypomethylation. Haematologica 2015 Aug 20.
DIP2C	Kunz JB, Rausch T, Bandapalli OR, Eilers J, Pechanska P, Schuessele S, et al. Pediatric T-lymphoblastic leukemia evolves into relapse by clonal selection, acquisition of mutations and promoter hypomethylation. Haematologica 2015 Aug 20.
DMD	Kunz JB, Rausch T, Bandapalli OR, Eilers J, Pechanska P, Schuessele S, et al. Pediatric T-lymphoblastic leukemia evolves into relapse by clonal selection, acquisition of mutations and promoter hypomethylation. Haematologica 2015 Aug 20.
DNAH11	Kunz JB, Rausch T, Bandapalli OR, Eilers J, Pechanska P, Schuessele S, et al. Pediatric T-lymphoblastic leukemia evolves into relapse by clonal selection, acquisition of mutations and promoter hypomethylation. Haematologica 2015 Aug 20.
DNM2	Neumann, ASH 2013
DNMT3A	Neumann, ASH 2013
DNMT3A	Van Vlierberghe P1, Ambesi-Impiombato A, Perez-Garcia A, Haydu JE, Rigo I, Hadler M, Tosello V, Della Gatta G, Paietta E, Racevskis J, Wiernik PH, Luger SM, Rowe JM, Rue M, Ferrando AA.ETV6 mutations in early immature human T cell leukemias.J Exp Med. 2011 Dec 19;208(13):2571-9. doi: 10.1084/jem.20112239. Epub 2011 Dec 12.
DOCK2	Atak ZK, Gianfelici V, Hulselmans G, De Keersmaecker K, Devasia AG, Geerdens E, et al. Comprehensive analysis of transcriptome variation uncovers known and novel driver events in T-cell acute lymphoblastic leukemia. PLoS Genet 2013; 9(12): e1003997.
DOK4	Kunz JB, Rausch T, Bandapalli OR, Eilers J, Pechanska P, Schuessele S, et al. Pediatric T-lymphoblastic leukemia evolves into relapse by clonal selection, acquisition of mutations and promoter hypomethylation. Haematologica 2015 Aug 20.
DOT1L	Atak ZK, Gianfelici V, Hulselmans G, De Keersmaecker K, Devasia AG, Geerdens E, et al. Comprehensive analysis of transcriptome variation uncovers known and novel driver events in T-cell acute lymphoblastic leukemia. PLoS Genet 2013; 9(12): e1003997.
DUSP7	Atak ZK, Gianfelici V, Hulselmans G, De Keersmaecker K, Devasia AG, Geerdens E, et al. Comprehensive analysis of transcriptome variation uncovers known and novel driver events in T-cell acute lymphoblastic leukemia. PLoS Genet 2013; 9(12): e1003997.
ECT2L	Zhang J, Ding L, Holmfeldt L, Wu G, Heatley SL, Payne-Turner D, et al. The genetic basis of early T-cell precursor acute lymphoblastic leukaemia. Nature 2012 Jan 12; 481(7380): 157-163.
EED	Van Vlierberghe P, Ferrando A. The molecular basis of T cell acute lymphoblastic leukemia. J Clin Invest 2012 Oct; 122(10): 3398-3406.
EFEMP1	Atak ZK, Gianfelici V, Hulselmans G, De Keersmaecker K, Devasia AG, Geerdens E, et al. Comprehensive analysis of transcriptome variation uncovers known and novel driver events in T-cell acute lymphoblastic leukemia. PLoS Genet 2013; 9(12): e1003997.
EHMT1	Atak ZK, Gianfelici V, Hulselmans G, De Keersmaecker K, Devasia AG, Geerdens E, et al. Comprehensive analysis of transcriptome variation uncovers known and novel driver events in T-cell acute lymphoblastic leukemia. PLoS Genet 2013; 9(12): e1003997.
EIF2AK3	Kunz JB, Rausch T, Bandapalli OR, Eilers J, Pechanska P, Schuessele S, et al. Pediatric T-lymphoblastic leukemia evolves into relapse by clonal selection, acquisition of mutations and promoter hypomethylation. Haematologica 2015 Aug 20.
EIF4EBP3	Atak ZK, Gianfelici V, Hulselmans G, De Keersmaecker K, Devasia AG, Geerdens E, et al. Comprehensive analysis of transcriptome variation uncovers known and novel driver events in T-cell acute lymphoblastic leukemia. PLoS Genet 2013; 9(12): e1003997.
ELOVL4	Kunz JB, Rausch T, Bandapalli OR, Eilers J, Pechanska P, Schuessele S, et al. Pediatric T-lymphoblastic leukemia evolves into relapse by clonal selection, acquisition of mutations and promoter hypomethylation. Haematologica 2015 Aug 20.
ENOSF1	Kunz JB, Rausch T, Bandapalli OR, Eilers J, Pechanska P, Schuessele S, et al. Pediatric T-lymphoblastic leukemia evolves into relapse by clonal selection, acquisition of mutations and promoter hypomethylation. Haematologica 2015 Aug 20.
EP300	Neumann, ASH 2013
EPHA10	Kunz JB, Rausch T, Bandapalli OR, Eilers J, Pechanska P, Schuessele S, et al. Pediatric T-lymphoblastic leukemia evolves into relapse by clonal selection, acquisition of mutations and promoter hypomethylation. Haematologica 2015 Aug 20.
EPHB2	Kunz JB, Rausch T, Bandapalli OR, Eilers J, Pechanska P, Schuessele S, et al. Pediatric T-lymphoblastic leukemia evolves into relapse by clonal selection, acquisition of mutations and promoter hypomethylation. Haematologica 2015 Aug 20.
ERBB2	Atak ZK, Gianfelici V, Hulselmans G, De Keersmaecker K, Devasia AG, Geerdens E, et al. Comprehensive analysis of transcriptome variation uncovers known and novel driver events in T-cell acute lymphoblastic leukemia. PLoS Genet 2013; 9(12): e1003997.
ESRRG	Atak ZK, Gianfelici V, Hulselmans G, De Keersmaecker K, Devasia AG, Geerdens E, et al. Comprehensive analysis of transcriptome variation uncovers known and novel driver events in T-cell acute lymphoblastic leukemia. PLoS Genet 2013; 9(12): e1003997.
ETV6	Van Vlierberghe P, Ferrando A. The molecular basis of T cell acute lymphoblastic leukemia. J Clin Invest 2012 Oct; 122(10): 3398-3406.
EYS	Kunz JB, Rausch T, Bandapalli OR, Eilers J, Pechanska P, Schuessele S, et al. Pediatric T-lymphoblastic leukemia evolves into relapse by clonal selection, acquisition of mutations and promoter hypomethylation. Haematologica 2015 Aug 20.
EZH2	Van Vlierberghe P, Ferrando A. The molecular basis of T cell acute lymphoblastic leukemia. J Clin Invest 2012 Oct; 122(10): 3398-3406.
FAT1	Neumann, ASH 2013
FAT3	Neumann, ASH 2013
FBXW7	Kunz JB, Rausch T, Bandapalli OR, Eilers J, Pechanska P, Schuessele S, et al. Pediatric T-lymphoblastic leukemia evolves into relapse by clonal selection, acquisition of mutations and promoter hypomethylation. Haematologica 2015 Aug 20.
FDFT1	Kunz JB, Rausch T, Bandapalli OR, Eilers J, Pechanska P, Schuessele S, et al. Pediatric T-lymphoblastic leukemia evolves into relapse by clonal selection, acquisition of mutations and promoter hypomethylation. Haematologica 2015 Aug 20.
FGFR2	Atak ZK, Gianfelici V, Hulselmans G, De Keersmaecker K, Devasia AG, Geerdens E, et al. Comprehensive analysis of transcriptome variation uncovers known and novel driver events in T-cell acute lymphoblastic leukemia. PLoS Genet 2013; 9(12): e1003997.
FGFR3	Atak ZK, Gianfelici V, Hulselmans G, De Keersmaecker K, Devasia AG, Geerdens E, et al. Comprehensive analysis of transcriptome variation uncovers known and novel driver events in T-cell acute lymphoblastic leukemia. PLoS Genet 2013; 9(12): e1003997.
FICD	Kunz JB, Rausch T, Bandapalli OR, Eilers J, Pechanska P, Schuessele S, et al. Pediatric T-lymphoblastic leukemia evolves into relapse by clonal selection, acquisition of mutations and promoter hypomethylation. Haematologica 2015 Aug 20.
FLNA	Kunz JB, Rausch T, Bandapalli OR, Eilers J, Pechanska P, Schuessele S, et al. Pediatric T-lymphoblastic leukemia evolves into relapse by clonal selection, acquisition of mutations and promoter hypomethylation. Haematologica 2015 Aug 20.
FLT3	Van Vlierberghe P, Ferrando A. The molecular basis of T cell acute lymphoblastic leukemia. J Clin Invest 2012 Oct; 122(10): 3398-3406.
FOXJ2	Atak ZK, Gianfelici V, Hulselmans G, De Keersmaecker K, Devasia AG, Geerdens E, et al. Comprehensive analysis of transcriptome variation uncovers known and novel driver events in T-cell acute lymphoblastic leukemia. PLoS Genet 2013; 9(12): e1003997.
FOXN4	Kunz JB, Rausch T, Bandapalli OR, Eilers J, Pechanska P, Schuessele S, et al. Pediatric T-lymphoblastic leukemia evolves into relapse by clonal selection, acquisition of mutations and promoter hypomethylation. Haematologica 2015 Aug 20.
GATA2	Zhang J, Ding L, Holmfeldt L, Wu G, Heatley SL, Payne-Turner D, et al. The genetic basis of early T-cell precursor acute lymphoblastic leukaemia. Nature 2012 Jan 12; 481(7380): 157-163.
GATA3	Kunz JB, Rausch T, Bandapalli OR, Eilers J, Pechanska P, Schuessele S, et al. Pediatric T-lymphoblastic leukemia evolves into relapse by clonal selection, acquisition of mutations and promoter hypomethylation. Haematologica 2015 Aug 20.
GPSM1	Kunz JB, Rausch T, Bandapalli OR, Eilers J, Pechanska P, Schuessele S, et al. Pediatric T-lymphoblastic leukemia evolves into relapse by clonal selection, acquisition of mutations and promoter hypomethylation. Haematologica 2015 Aug 20.
H3F3A	Atak ZK, Gianfelici V, Hulselmans G, De Keersmaecker K, Devasia AG, Geerdens E, et al. Comprehensive analysis of transcriptome variation uncovers known and novel driver events in T-cell acute lymphoblastic leukemia. PLoS Genet 2013; 9(12): e1003997.
HADHA	Atak ZK, Gianfelici V, Hulselmans G, De Keersmaecker K, Devasia AG, Geerdens E, et al. Comprehensive analysis of transcriptome variation uncovers known and novel driver events in T-cell acute lymphoblastic leukemia. PLoS Genet 2013; 9(12): e1003997.
HCLS1	Kunz JB, Rausch T, Bandapalli OR, Eilers J, Pechanska P, Schuessele S, et al. Pediatric T-lymphoblastic leukemia evolves into relapse by clonal selection, acquisition of mutations and promoter hypomethylation. Haematologica 2015 Aug 20.
HERC1	Neumann, ASH 2013
HFM1	Kunz JB, Rausch T, Bandapalli OR, Eilers J, Pechanska P, Schuessele S, et al. Pediatric T-lymphoblastic leukemia evolves into relapse by clonal selection, acquisition of mutations and promoter hypomethylation. Haematologica 2015 Aug 20.
HOXA9	Kunz JB, Rausch T, Bandapalli OR, Eilers J, Pechanska P, Schuessele S, et al. Pediatric T-lymphoblastic leukemia evolves into relapse by clonal selection, acquisition of mutations and promoter hypomethylation. Haematologica 2015 Aug 20.
HPS5	Kunz JB, Rausch T, Bandapalli OR, Eilers J, Pechanska P, Schuessele S, et al. Pediatric T-lymphoblastic leukemia evolves into relapse by clonal selection, acquisition of mutations and promoter hypomethylation. Haematologica 2015 Aug 20.
HRAS	Mullighan CG, Goorha S, Radtke I, Miller CB, Coustan-Smith E, Dalton JD, et al. Genome-wide analysis of genetic alterations in acute lymphoblastic leukaemia. Nature 2007 Apr 12; 446(7137): 758-764.
HS3ST6	Kunz JB, Rausch T, Bandapalli OR, Eilers J, Pechanska P, Schuessele S, et al. Pediatric T-lymphoblastic leukemia evolves into relapse by clonal selection, acquisition of mutations and promoter hypomethylation. Haematologica 2015 Aug 20.
HTRA3	Kunz JB, Rausch T, Bandapalli OR, Eilers J, Pechanska P, Schuessele S, et al. Pediatric T-lymphoblastic leukemia evolves into relapse by clonal selection, acquisition of mutations and promoter hypomethylation. Haematologica 2015 Aug 20.
IGF1R	Atak ZK, Gianfelici V, Hulselmans G, De Keersmaecker K, Devasia AG, Geerdens E, et al. Comprehensive analysis of transcriptome variation uncovers known and novel driver events in T-cell acute lymphoblastic leukemia. PLoS Genet 2013; 9(12): e1003997.
IGFL1	Tzoneva G, Perez-Garcia A, Carpenter Z, Khiabanian H, Tosello V, Allegretta M, et al. Activating mutations in the NT5C2 nucleotidase gene drive chemotherapy resistance in relapsed ALL. Nat Med 2013 Mar; 19(3): 368-371
IKZF1	Zhang J, Ding L, Holmfeldt L, Wu G, Heatley SL, Payne-Turner D, et al. The genetic basis of early T-cell precursor acute lymphoblastic leukaemia. Nature 2012 Jan 12; 481(7380): 157-163.
IKZF2	Kunz JB, Rausch T, Bandapalli OR, Eilers J, Pechanska P, Schuessele S, et al. Pediatric T-lymphoblastic leukemia evolves into relapse by clonal selection, acquisition of mutations and promoter hypomethylation. Haematologica 2015 Aug 20.
IL7R	Kunz JB, Rausch T, Bandapalli OR, Eilers J, Pechanska P, Schuessele S, et al. Pediatric T-lymphoblastic leukemia evolves into relapse by clonal selection, acquisition of mutations and promoter hypomethylation. Haematologica 2015 Aug 20.
INSR	Tzoneva G, Perez-Garcia A, Carpenter Z, Khiabanian H, Tosello V, Allegretta M, et al. Activating mutations in the NT5C2 nucleotidase gene drive chemotherapy resistance in relapsed ALL. Nat Med 2013 Mar; 19(3): 368-371
IPO9	Kunz JB, Rausch T, Bandapalli OR, Eilers J, Pechanska P, Schuessele S, et al. Pediatric T-lymphoblastic leukemia evolves into relapse by clonal selection, acquisition of mutations and promoter hypomethylation. Haematologica 2015 Aug 20.
IRF1	Kunz JB, Rausch T, Bandapalli OR, Eilers J, Pechanska P, Schuessele S, et al. Pediatric T-lymphoblastic leukemia evolves into relapse by clonal selection, acquisition of mutations and promoter hypomethylation. Haematologica 2015 Aug 20.
IRS2	Atak ZK, Gianfelici V, Hulselmans G, De Keersmaecker K, Devasia AG, Geerdens E, et al. Comprehensive analysis of transcriptome variation uncovers known and novel driver events in T-cell acute lymphoblastic leukemia. PLoS Genet 2013; 9(12): e1003997.
IRX4	Kunz JB, Rausch T, Bandapalli OR, Eilers J, Pechanska P, Schuessele S, et al. Pediatric T-lymphoblastic leukemia evolves into relapse by clonal selection, acquisition of mutations and promoter hypomethylation. Haematologica 2015 Aug 20.
ITGAM	Kunz JB, Rausch T, Bandapalli OR, Eilers J, Pechanska P, Schuessele S, et al. Pediatric T-lymphoblastic leukemia evolves into relapse by clonal selection, acquisition of mutations and promoter hypomethylation. Haematologica 2015 Aug 20.
JAK1	Van Vlierberghe P, Ferrando A. The molecular basis of T cell acute lymphoblastic leukemia. J Clin Invest 2012 Oct; 122(10): 3398-3406.
JAK2	Van Vlierberghe P, Ferrando A. The molecular basis of T cell acute lymphoblastic leukemia. J Clin Invest 2012 Oct; 122(10): 3398-3406.
JAK3	Van Vlierberghe P, Ferrando A. The molecular basis of T cell acute lymphoblastic leukemia. J Clin Invest 2012 Oct; 122(10): 3398-3406.
JPH2	Kunz JB, Rausch T, Bandapalli OR, Eilers J, Pechanska P, Schuessele S, et al. Pediatric T-lymphoblastic leukemia evolves into relapse by clonal selection, acquisition of mutations and promoter hypomethylation. Haematologica 2015 Aug 20.
KDM6A	De Keersmaecker K, Atak ZK, Li N, Vicente C, Patchett S, Girardi T, et al. Exome sequencing identifies mutation in CNOT3 and ribosomal genes RPL5 and RPL10 in T-cell acute lymphoblastic leukemia. Nat Genet 2013 Feb; 45(2): 186-190.
KDR	Atak ZK, Gianfelici V, Hulselmans G, De Keersmaecker K, Devasia AG, Geerdens E, et al. Comprehensive analysis of transcriptome variation uncovers known and novel driver events in T-cell acute lymphoblastic leukemia. PLoS Genet 2013; 9(12): e1003997.
KIF21B	Atak ZK, Gianfelici V, Hulselmans G, De Keersmaecker K, Devasia AG, Geerdens E, et al. Comprehensive analysis of transcriptome variation uncovers known and novel driver events in T-cell acute lymphoblastic leukemia. PLoS Genet 2013; 9(12): e1003997.
KIF22	Kunz JB, Rausch T, Bandapalli OR, Eilers J, Pechanska P, Schuessele S, et al. Pediatric T-lymphoblastic leukemia evolves into relapse by clonal selection, acquisition of mutations and promoter hypomethylation. Haematologica 2015 Aug 20.
KIT	Atak ZK, Gianfelici V, Hulselmans G, De Keersmaecker K, Devasia AG, Geerdens E, et al. Comprehensive analysis of transcriptome variation uncovers known and novel driver events in T-cell acute lymphoblastic leukemia. PLoS Genet 2013; 9(12): e1003997.
KPNA1	Atak ZK, Gianfelici V, Hulselmans G, De Keersmaecker K, Devasia AG, Geerdens E, et al. Comprehensive analysis of transcriptome variation uncovers known and novel driver events in T-cell acute lymphoblastic leukemia. PLoS Genet 2013; 9(12): e1003997.
KPNA3	Atak ZK, Gianfelici V, Hulselmans G, De Keersmaecker K, Devasia AG, Geerdens E, et al. Comprehensive analysis of transcriptome variation uncovers known and novel driver events in T-cell acute lymphoblastic leukemia. PLoS Genet 2013; 9(12): e1003997.
KRAS	Zhang J, Ding L, Holmfeldt L, Wu G, Heatley SL, Payne-Turner D, et al. The genetic basis of early T-cell precursor acute lymphoblastic leukaemia. Nature 2012 Jan 12; 481(7380): 157-163.
L3MBTL1	Kunz JB, Rausch T, Bandapalli OR, Eilers J, Pechanska P, Schuessele S, et al. Pediatric T-lymphoblastic leukemia evolves into relapse by clonal selection, acquisition of mutations and promoter hypomethylation. Haematologica 2015 Aug 20.
LCK	Atak ZK, Gianfelici V, Hulselmans G, De Keersmaecker K, Devasia AG, Geerdens E, et al. Comprehensive analysis of transcriptome variation uncovers known and novel driver events in T-cell acute lymphoblastic leukemia. PLoS Genet 2013; 9(12): e1003997.
LEF1	Van Vlierberghe P, Ferrando A. The molecular basis of T cell acute lymphoblastic leukemia. J Clin Invest 2012 Oct; 122(10): 3398-3406.
LSM4	Kunz JB, Rausch T, Bandapalli OR, Eilers J, Pechanska P, Schuessele S, et al. Pediatric T-lymphoblastic leukemia evolves into relapse by clonal selection, acquisition of mutations and promoter hypomethylation. Haematologica 2015 Aug 20.
MAGEC3	De Keersmaecker K, Atak ZK, Li N, Vicente C, Patchett S, Girardi T, et al. Exome sequencing identifies mutation in CNOT3 and ribosomal genes RPL5 and RPL10 in T-cell acute lymphoblastic leukemia. Nat Genet 2013 Feb; 45(2): 186-190.
MAGI2	Kunz JB, Rausch T, Bandapalli OR, Eilers J, Pechanska P, Schuessele S, et al. Pediatric T-lymphoblastic leukemia evolves into relapse by clonal selection, acquisition of mutations and promoter hypomethylation. Haematologica 2015 Aug 20.
MAML3	Atak ZK, Gianfelici V, Hulselmans G, De Keersmaecker K, Devasia AG, Geerdens E, et al. Comprehensive analysis of transcriptome variation uncovers known and novel driver events in T-cell acute lymphoblastic leukemia. PLoS Genet 2013; 9(12): e1003997.
MAP2K3	Atak ZK, Gianfelici V, Hulselmans G, De Keersmaecker K, Devasia AG, Geerdens E, et al. Comprehensive analysis of transcriptome variation uncovers known and novel driver events in T-cell acute lymphoblastic leukemia. PLoS Genet 2013; 9(12): e1003997.
MAP2K4	Atak ZK, Gianfelici V, Hulselmans G, De Keersmaecker K, Devasia AG, Geerdens E, et al. Comprehensive analysis of transcriptome variation uncovers known and novel driver events in T-cell acute lymphoblastic leukemia. PLoS Genet 2013; 9(12): e1003997.
MAP3K11	Kunz JB, Rausch T, Bandapalli OR, Eilers J, Pechanska P, Schuessele S, et al. Pediatric T-lymphoblastic leukemia evolves into relapse by clonal selection, acquisition of mutations and promoter hypomethylation. Haematologica 2015 Aug 20.
MAP3K2	Zhang J, Ding L, Holmfeldt L, Wu G, Heatley SL, Payne-Turner D, et al. The genetic basis of early T-cell precursor acute lymphoblastic leukaemia. Nature 2012 Jan 12; 481(7380): 157-163.
MAP3K7	Kunz JB, Rausch T, Bandapalli OR, Eilers J, Pechanska P, Schuessele S, et al. Pediatric T-lymphoblastic leukemia evolves into relapse by clonal selection, acquisition of mutations and promoter hypomethylation. Haematologica 2015 Aug 20.
MAPK10	Atak ZK, Gianfelici V, Hulselmans G, De Keersmaecker K, Devasia AG, Geerdens E, et al. Comprehensive analysis of transcriptome variation uncovers known and novel driver events in T-cell acute lymphoblastic leukemia. PLoS Genet 2013; 9(12): e1003997.
MAPK13	Tzoneva G, Perez-Garcia A, Carpenter Z, Khiabanian H, Tosello V, Allegretta M, et al. Activating mutations in the NT5C2 nucleotidase gene drive chemotherapy resistance in relapsed ALL. Nat Med 2013 Mar; 19(3): 368-371
MECP2	Kunz JB, Rausch T, Bandapalli OR, Eilers J, Pechanska P, Schuessele S, et al. Pediatric T-lymphoblastic leukemia evolves into relapse by clonal selection, acquisition of mutations and promoter hypomethylation. Haematologica 2015 Aug 20.
MED12	Kunz JB, Rausch T, Bandapalli OR, Eilers J, Pechanska P, Schuessele S, et al. Pediatric T-lymphoblastic leukemia evolves into relapse by clonal selection, acquisition of mutations and promoter hypomethylation. Haematologica 2015 Aug 20.
MEF2C	Neumann, ASH 2013
MET	Atak ZK, Gianfelici V, Hulselmans G, De Keersmaecker K, Devasia AG, Geerdens E, et al. Comprehensive analysis of transcriptome variation uncovers known and novel driver events in T-cell acute lymphoblastic leukemia. PLoS Genet 2013; 9(12): e1003997.
MKRN1	Kunz JB, Rausch T, Bandapalli OR, Eilers J, Pechanska P, Schuessele S, et al. Pediatric T-lymphoblastic leukemia evolves into relapse by clonal selection, acquisition of mutations and promoter hypomethylation. Haematologica 2015 Aug 20.
MLH1	Atak ZK, Gianfelici V, Hulselmans G, De Keersmaecker K, Devasia AG, Geerdens E, et al. Comprehensive analysis of transcriptome variation uncovers known and novel driver events in T-cell acute lymphoblastic leukemia. PLoS Genet 2013; 9(12): e1003997.
MLL	Atak ZK, Gianfelici V, Hulselmans G, De Keersmaecker K, Devasia AG, Geerdens E, et al. Comprehensive analysis of transcriptome variation uncovers known and novel driver events in T-cell acute lymphoblastic leukemia. PLoS Genet 2013; 9(12): e1003997.
MLL2	Neumann, ASH 2013
MLLT3	Shochat C, Tal N, Gryshkova V, Birger Y, Bandapalli OR, Cazzaniga G, et al. Novel activating mutations lacking cysteine in type I cytokine receptors in acute lymphoblastic leukemia. Blood 2014 Jul 3; 124(1): 106-110.
MPL	Atak ZK, Gianfelici V, Hulselmans G, De Keersmaecker K, Devasia AG, Geerdens E, et al. Comprehensive analysis of transcriptome variation uncovers known and novel driver events in T-cell acute lymphoblastic leukemia. PLoS Genet 2013; 9(12): e1003997.
MSH2	Atak ZK, Gianfelici V, Hulselmans G, De Keersmaecker K, Devasia AG, Geerdens E, et al. Comprehensive analysis of transcriptome variation uncovers known and novel driver events in T-cell acute lymphoblastic leukemia. PLoS Genet 2013; 9(12): e1003997.
MSH3	Atak ZK, Gianfelici V, Hulselmans G, De Keersmaecker K, Devasia AG, Geerdens E, et al. Comprehensive analysis of transcriptome variation uncovers known and novel driver events in T-cell acute lymphoblastic leukemia. PLoS Genet 2013; 9(12): e1003997.
MSH6	Atak ZK, Gianfelici V, Hulselmans G, De Keersmaecker K, Devasia AG, Geerdens E, et al. Comprehensive analysis of transcriptome variation uncovers known and novel driver events in T-cell acute lymphoblastic leukemia. PLoS Genet 2013; 9(12): e1003997.
MST1R	Atak ZK, Gianfelici V, Hulselmans G, De Keersmaecker K, Devasia AG, Geerdens E, et al. Comprehensive analysis of transcriptome variation uncovers known and novel driver events in T-cell acute lymphoblastic leukemia. PLoS Genet 2013; 9(12): e1003997.
MTHFS	Kunz JB, Rausch T, Bandapalli OR, Eilers J, Pechanska P, Schuessele S, et al. Pediatric T-lymphoblastic leukemia evolves into relapse by clonal selection, acquisition of mutations and promoter hypomethylation. Haematologica 2015 Aug 20.
MTOR	Kunz JB, Rausch T, Bandapalli OR, Eilers J, Pechanska P, Schuessele S, et al. Pediatric T-lymphoblastic leukemia evolves into relapse by clonal selection, acquisition of mutations and promoter hypomethylation. Haematologica 2015 Aug 20.
MYB	Kunz JB, Rausch T, Bandapalli OR, Eilers J, Pechanska P, Schuessele S, et al. Pediatric T-lymphoblastic leukemia evolves into relapse by clonal selection, acquisition of mutations and promoter hypomethylation. Haematologica 2015 Aug 20.
MYC	Van Vlierberghe P, Ferrando A. The molecular basis of T cell acute lymphoblastic leukemia. J Clin Invest 2012 Oct; 122(10): 3398-3406.
NAALAD2	Kunz JB, Rausch T, Bandapalli OR, Eilers J, Pechanska P, Schuessele S, et al. Pediatric T-lymphoblastic leukemia evolves into relapse by clonal selection, acquisition of mutations and promoter hypomethylation. Haematologica 2015 Aug 20.
NAT10	Atak ZK, Gianfelici V, Hulselmans G, De Keersmaecker K, Devasia AG, Geerdens E, et al. Comprehensive analysis of transcriptome variation uncovers known and novel driver events in T-cell acute lymphoblastic leukemia. PLoS Genet 2013; 9(12): e1003997.
NAV2	Kunz JB, Rausch T, Bandapalli OR, Eilers J, Pechanska P, Schuessele S, et al. Pediatric T-lymphoblastic leukemia evolves into relapse by clonal selection, acquisition of mutations and promoter hypomethylation. Haematologica 2015 Aug 20.
NCAM1	Kunz JB, Rausch T, Bandapalli OR, Eilers J, Pechanska P, Schuessele S, et al. Pediatric T-lymphoblastic leukemia evolves into relapse by clonal selection, acquisition of mutations and promoter hypomethylation. Haematologica 2015 Aug 20.
NCK2	Atak ZK, Gianfelici V, Hulselmans G, De Keersmaecker K, Devasia AG, Geerdens E, et al. Comprehensive analysis of transcriptome variation uncovers known and novel driver events in T-cell acute lymphoblastic leukemia. PLoS Genet 2013; 9(12): e1003997.
NCOA2	Atak ZK, Gianfelici V, Hulselmans G, De Keersmaecker K, Devasia AG, Geerdens E, et al. Comprehensive analysis of transcriptome variation uncovers known and novel driver events in T-cell acute lymphoblastic leukemia. PLoS Genet 2013; 9(12): e1003997.
NCOR2	Kunz JB, Rausch T, Bandapalli OR, Eilers J, Pechanska P, Schuessele S, et al. Pediatric T-lymphoblastic leukemia evolves into relapse by clonal selection, acquisition of mutations and promoter hypomethylation. Haematologica 2015 Aug 20.
NDUFB8	Kunz JB, Rausch T, Bandapalli OR, Eilers J, Pechanska P, Schuessele S, et al. Pediatric T-lymphoblastic leukemia evolves into relapse by clonal selection, acquisition of mutations and promoter hypomethylation. Haematologica 2015 Aug 20.
NEK9	Kunz JB, Rausch T, Bandapalli OR, Eilers J, Pechanska P, Schuessele S, et al. Pediatric T-lymphoblastic leukemia evolves into relapse by clonal selection, acquisition of mutations and promoter hypomethylation. Haematologica 2015 Aug 20.
NF1	Van Vlierberghe P, Ferrando A. The molecular basis of T cell acute lymphoblastic leukemia. J Clin Invest 2012 Oct; 122(10): 3398-3406.
NF2	Atak ZK, Gianfelici V, Hulselmans G, De Keersmaecker K, Devasia AG, Geerdens E, et al. Comprehensive analysis of transcriptome variation uncovers known and novel driver events in T-cell acute lymphoblastic leukemia. PLoS Genet 2013; 9(12): e1003997.
NFKB2	Atak ZK, Gianfelici V, Hulselmans G, De Keersmaecker K, Devasia AG, Geerdens E, et al. Comprehensive analysis of transcriptome variation uncovers known and novel driver events in T-cell acute lymphoblastic leukemia. PLoS Genet 2013; 9(12): e1003997.
NINL	Kunz JB, Rausch T, Bandapalli OR, Eilers J, Pechanska P, Schuessele S, et al. Pediatric T-lymphoblastic leukemia evolves into relapse by clonal selection, acquisition of mutations and promoter hypomethylation. Haematologica 2015 Aug 20.
NKTR	Tzoneva G, Perez-Garcia A, Carpenter Z, Khiabanian H, Tosello V, Allegretta M, et al. Activating mutations in the NT5C2 nucleotidase gene drive chemotherapy resistance in relapsed ALL. Nat Med 2013 Mar; 19(3): 368-371
NOTCH1	Kunz JB, Rausch T, Bandapalli OR, Eilers J, Pechanska P, Schuessele S, et al. Pediatric T-lymphoblastic leukemia evolves into relapse by clonal selection, acquisition of mutations and promoter hypomethylation. Haematologica 2015 Aug 20.
NOTCH2	by similarity
NOTCH3	Kunz JB, Rausch T, Bandapalli OR, Eilers J, Pechanska P, Schuessele S, et al. Pediatric T-lymphoblastic leukemia evolves into relapse by clonal selection, acquisition of mutations and promoter hypomethylation. Haematologica 2015 Aug 20.
NRAS	Mullighan CG, Goorha S, Radtke I, Miller CB, Coustan-Smith E, Dalton JD, et al. Genome-wide analysis of genetic alterations in acute lymphoblastic leukaemia. Nature 2007 Apr 12; 446(7137): 758-764.
NRG1	Kunz JB, Rausch T, Bandapalli OR, Eilers J, Pechanska P, Schuessele S, et al. Pediatric T-lymphoblastic leukemia evolves into relapse by clonal selection, acquisition of mutations and promoter hypomethylation. Haematologica 2015 Aug 20.
NT5C1B	Zhang J, Ding L, Holmfeldt L, Wu G, Heatley SL, Payne-Turner D, et al. The genetic basis of early T-cell precursor acute lymphoblastic leukaemia. Nature 2012 Jan 12; 481(7380): 157-163.
NT5C2	Kunz JB, Rausch T, Bandapalli OR, Eilers J, Pechanska P, Schuessele S, et al. Pediatric T-lymphoblastic leukemia evolves into relapse by clonal selection, acquisition of mutations and promoter hypomethylation. Haematologica 2015 Aug 20.
OBSCN	Kunz JB, Rausch T, Bandapalli OR, Eilers J, Pechanska P, Schuessele S, et al. Pediatric T-lymphoblastic leukemia evolves into relapse by clonal selection, acquisition of mutations and promoter hypomethylation. Haematologica 2015 Aug 20.
OCA2	Kunz JB, Rausch T, Bandapalli OR, Eilers J, Pechanska P, Schuessele S, et al. Pediatric T-lymphoblastic leukemia evolves into relapse by clonal selection, acquisition of mutations and promoter hypomethylation. Haematologica 2015 Aug 20.
ODZ2	De Keersmaecker K, Atak ZK, Li N, Vicente C, Patchett S, Girardi T, et al. Exome sequencing identifies mutation in CNOT3 and ribosomal genes RPL5 and RPL10 in T-cell acute lymphoblastic leukemia. Nat Genet 2013 Feb; 45(2): 186-190.
OPN1LW	Kunz JB, Rausch T, Bandapalli OR, Eilers J, Pechanska P, Schuessele S, et al. Pediatric T-lymphoblastic leukemia evolves into relapse by clonal selection, acquisition of mutations and promoter hypomethylation. Haematologica 2015 Aug 20.
OPN5	Kunz JB, Rausch T, Bandapalli OR, Eilers J, Pechanska P, Schuessele S, et al. Pediatric T-lymphoblastic leukemia evolves into relapse by clonal selection, acquisition of mutations and promoter hypomethylation. Haematologica 2015 Aug 20.
OR2T12	Kunz JB, Rausch T, Bandapalli OR, Eilers J, Pechanska P, Schuessele S, et al. Pediatric T-lymphoblastic leukemia evolves into relapse by clonal selection, acquisition of mutations and promoter hypomethylation. Haematologica 2015 Aug 20.
OR2T2	Kunz JB, Rausch T, Bandapalli OR, Eilers J, Pechanska P, Schuessele S, et al. Pediatric T-lymphoblastic leukemia evolves into relapse by clonal selection, acquisition of mutations and promoter hypomethylation. Haematologica 2015 Aug 20.
OXER1	Kunz JB, Rausch T, Bandapalli OR, Eilers J, Pechanska P, Schuessele S, et al. Pediatric T-lymphoblastic leukemia evolves into relapse by clonal selection, acquisition of mutations and promoter hypomethylation. Haematologica 2015 Aug 20.
PAX5	Zhang J, Ding L, Holmfeldt L, Wu G, Heatley SL, Payne-Turner D, et al. The genetic basis of early T-cell precursor acute lymphoblastic leukaemia. Nature 2012 Jan 12; 481(7380): 157-163.
PAX5	Mullighan CG1, Goorha S, Radtke I, Miller CB, Coustan-Smith E, Dalton JD, Girtman K, Mathew S, Ma J, Pounds SB, Su X, Pui CH, Relling MV, Evans WE, Shurtleff SA, Downing JR.Genome-wide analysis of genetic alterations in acute lymphoblastic leukaemia. Nature. 2007 Apr 12;446(7137):758-64.
PCDHAC2	Kunz JB, Rausch T, Bandapalli OR, Eilers J, Pechanska P, Schuessele S, et al. Pediatric T-lymphoblastic leukemia evolves into relapse by clonal selection, acquisition of mutations and promoter hypomethylation. Haematologica 2015 Aug 20.
PDE1B	Kunz JB, Rausch T, Bandapalli OR, Eilers J, Pechanska P, Schuessele S, et al. Pediatric T-lymphoblastic leukemia evolves into relapse by clonal selection, acquisition of mutations and promoter hypomethylation. Haematologica 2015 Aug 20.
PDGFRA	Atak ZK, Gianfelici V, Hulselmans G, De Keersmaecker K, Devasia AG, Geerdens E, et al. Comprehensive analysis of transcriptome variation uncovers known and novel driver events in T-cell acute lymphoblastic leukemia. PLoS Genet 2013; 9(12): e1003997.
PDGFRA	Cools J1. Identification and characterization of novel oncogenes in chronic eosinophilic leukemia and T-cell acute lymphoblastic leukemia. Verh K Acad Geneeskd Belg. 2010;72(1-2):55-70.
PDGFRB	Atak ZK, Gianfelici V, Hulselmans G, De Keersmaecker K, Devasia AG, Geerdens E, et al. Comprehensive analysis of transcriptome variation uncovers known and novel driver events in T-cell acute lymphoblastic leukemia. PLoS Genet 2013; 9(12): e1003997.
PEG3	Kunz JB, Rausch T, Bandapalli OR, Eilers J, Pechanska P, Schuessele S, et al. Pediatric T-lymphoblastic leukemia evolves into relapse by clonal selection, acquisition of mutations and promoter hypomethylation. Haematologica 2015 Aug 20.
PHF6	Kunz JB, Rausch T, Bandapalli OR, Eilers J, Pechanska P, Schuessele S, et al. Pediatric T-lymphoblastic leukemia evolves into relapse by clonal selection, acquisition of mutations and promoter hypomethylation. Haematologica 2015 Aug 20.
PHIP	Kunz JB, Rausch T, Bandapalli OR, Eilers J, Pechanska P, Schuessele S, et al. Pediatric T-lymphoblastic leukemia evolves into relapse by clonal selection, acquisition of mutations and promoter hypomethylation. Haematologica 2015 Aug 20.
PIK3CA	Atak ZK, Gianfelici V, Hulselmans G, De Keersmaecker K, Devasia AG, Geerdens E, et al. Comprehensive analysis of transcriptome variation uncovers known and novel driver events in T-cell acute lymphoblastic leukemia. PLoS Genet 2013; 9(12): e1003997.
PIK3CD	Atak ZK, Gianfelici V, Hulselmans G, De Keersmaecker K, Devasia AG, Geerdens E, et al. Comprehensive analysis of transcriptome variation uncovers known and novel driver events in T-cell acute lymphoblastic leukemia. PLoS Genet 2013; 9(12): e1003997.
PIK3R1	Atak ZK, Gianfelici V, Hulselmans G, De Keersmaecker K, Devasia AG, Geerdens E, et al. Comprehensive analysis of transcriptome variation uncovers known and novel driver events in T-cell acute lymphoblastic leukemia. PLoS Genet 2013; 9(12): e1003997.
PIM1	Atak ZK, Gianfelici V, Hulselmans G, De Keersmaecker K, Devasia AG, Geerdens E, et al. Comprehensive analysis of transcriptome variation uncovers known and novel driver events in T-cell acute lymphoblastic leukemia. PLoS Genet 2013; 9(12): e1003997.
PLEKHO2	Kunz JB, Rausch T, Bandapalli OR, Eilers J, Pechanska P, Schuessele S, et al. Pediatric T-lymphoblastic leukemia evolves into relapse by clonal selection, acquisition of mutations and promoter hypomethylation. Haematologica 2015 Aug 20.
PMM2	Kunz JB, Rausch T, Bandapalli OR, Eilers J, Pechanska P, Schuessele S, et al. Pediatric T-lymphoblastic leukemia evolves into relapse by clonal selection, acquisition of mutations and promoter hypomethylation. Haematologica 2015 Aug 20.
PMS2	Atak ZK, Gianfelici V, Hulselmans G, De Keersmaecker K, Devasia AG, Geerdens E, et al. Comprehensive analysis of transcriptome variation uncovers known and novel driver events in T-cell acute lymphoblastic leukemia. PLoS Genet 2013; 9(12): e1003997.
PPP1R13L	Kunz JB, Rausch T, Bandapalli OR, Eilers J, Pechanska P, Schuessele S, et al. Pediatric T-lymphoblastic leukemia evolves into relapse by clonal selection, acquisition of mutations and promoter hypomethylation. Haematologica 2015 Aug 20.
PRDM2	Kunz JB, Rausch T, Bandapalli OR, Eilers J, Pechanska P, Schuessele S, et al. Pediatric T-lymphoblastic leukemia evolves into relapse by clonal selection, acquisition of mutations and promoter hypomethylation. Haematologica 2015 Aug 20.
PRKCG	Kunz JB, Rausch T, Bandapalli OR, Eilers J, Pechanska P, Schuessele S, et al. Pediatric T-lymphoblastic leukemia evolves into relapse by clonal selection, acquisition of mutations and promoter hypomethylation. Haematologica 2015 Aug 20.
PRKDC	Atak ZK, Gianfelici V, Hulselmans G, De Keersmaecker K, Devasia AG, Geerdens E, et al. Comprehensive analysis of transcriptome variation uncovers known and novel driver events in T-cell acute lymphoblastic leukemia. PLoS Genet 2013; 9(12): e1003997.
PSMB11	Neumann, ASH 2013
PTEN	Kunz JB, Rausch T, Bandapalli OR, Eilers J, Pechanska P, Schuessele S, et al. Pediatric T-lymphoblastic leukemia evolves into relapse by clonal selection, acquisition of mutations and promoter hypomethylation. Haematologica 2015 Aug 20.
PTK2B	Atak ZK, Gianfelici V, Hulselmans G, De Keersmaecker K, Devasia AG, Geerdens E, et al. Comprehensive analysis of transcriptome variation uncovers known and novel driver events in T-cell acute lymphoblastic leukemia. PLoS Genet 2013; 9(12): e1003997.
PTPN11	Zhang J, Ding L, Holmfeldt L, Wu G, Heatley SL, Payne-Turner D, et al. The genetic basis of early T-cell precursor acute lymphoblastic leukaemia. Nature 2012 Jan 12; 481(7380): 157-163.
PTPN13	Atak ZK, Gianfelici V, Hulselmans G, De Keersmaecker K, Devasia AG, Geerdens E, et al. Comprehensive analysis of transcriptome variation uncovers known and novel driver events in T-cell acute lymphoblastic leukemia. PLoS Genet 2013; 9(12): e1003997.
PTPN14	Atak ZK, Gianfelici V, Hulselmans G, De Keersmaecker K, Devasia AG, Geerdens E, et al. Comprehensive analysis of transcriptome variation uncovers known and novel driver events in T-cell acute lymphoblastic leukemia. PLoS Genet 2013; 9(12): e1003997.
PTPN2	Kunz JB, Rausch T, Bandapalli OR, Eilers J, Pechanska P, Schuessele S, et al. Pediatric T-lymphoblastic leukemia evolves into relapse by clonal selection, acquisition of mutations and promoter hypomethylation. Haematologica 2015 Aug 20.
PTPN9	Atak ZK, Gianfelici V, Hulselmans G, De Keersmaecker K, Devasia AG, Geerdens E, et al. Comprehensive analysis of transcriptome variation uncovers known and novel driver events in T-cell acute lymphoblastic leukemia. PLoS Genet 2013; 9(12): e1003997.
PTPRC	Atak ZK, Gianfelici V, Hulselmans G, De Keersmaecker K, Devasia AG, Geerdens E, et al. Comprehensive analysis of transcriptome variation uncovers known and novel driver events in T-cell acute lymphoblastic leukemia. PLoS Genet 2013; 9(12): e1003997.
PTPRE	Atak ZK, Gianfelici V, Hulselmans G, De Keersmaecker K, Devasia AG, Geerdens E, et al. Comprehensive analysis of transcriptome variation uncovers known and novel driver events in T-cell acute lymphoblastic leukemia. PLoS Genet 2013; 9(12): e1003997.
PTPRO	Atak ZK, Gianfelici V, Hulselmans G, De Keersmaecker K, Devasia AG, Geerdens E, et al. Comprehensive analysis of transcriptome variation uncovers known and novel driver events in T-cell acute lymphoblastic leukemia. PLoS Genet 2013; 9(12): e1003997.
PTPRT	Atak ZK, Gianfelici V, Hulselmans G, De Keersmaecker K, Devasia AG, Geerdens E, et al. Comprehensive analysis of transcriptome variation uncovers known and novel driver events in T-cell acute lymphoblastic leukemia. PLoS Genet 2013; 9(12): e1003997.
PUM1	Atak ZK, Gianfelici V, Hulselmans G, De Keersmaecker K, Devasia AG, Geerdens E, et al. Comprehensive analysis of transcriptome variation uncovers known and novel driver events in T-cell acute lymphoblastic leukemia. PLoS Genet 2013; 9(12): e1003997.
RASGRP2	Kunz JB, Rausch T, Bandapalli OR, Eilers J, Pechanska P, Schuessele S, et al. Pediatric T-lymphoblastic leukemia evolves into relapse by clonal selection, acquisition of mutations and promoter hypomethylation. Haematologica 2015 Aug 20.
RB1	Van Vlierberghe P, Ferrando A. The molecular basis of T cell acute lymphoblastic leukemia. J Clin Invest 2012 Oct; 122(10): 3398-3406.
RBL2	Kunz JB, Rausch T, Bandapalli OR, Eilers J, Pechanska P, Schuessele S, et al. Pediatric T-lymphoblastic leukemia evolves into relapse by clonal selection, acquisition of mutations and promoter hypomethylation. Haematologica 2015 Aug 20.
RELN	Neumann, ASH 2013
RET	Kunz JB, Rausch T, Bandapalli OR, Eilers J, Pechanska P, Schuessele S, et al. Pediatric T-lymphoblastic leukemia evolves into relapse by clonal selection, acquisition of mutations and promoter hypomethylation. Haematologica 2015 Aug 20.
ROCK1	Tzoneva G, Perez-Garcia A, Carpenter Z, Khiabanian H, Tosello V, Allegretta M, et al. Activating mutations in the NT5C2 nucleotidase gene drive chemotherapy resistance in relapsed ALL. Nat Med 2013 Mar; 19(3): 368-371
RPH3A	Kunz JB, Rausch T, Bandapalli OR, Eilers J, Pechanska P, Schuessele S, et al. Pediatric T-lymphoblastic leukemia evolves into relapse by clonal selection, acquisition of mutations and promoter hypomethylation. Haematologica 2015 Aug 20.
RPL10	De Keersmaecker K, Atak ZK, Li N, Vicente C, Patchett S, Girardi T, et al. Exome sequencing identifies mutation in CNOT3 and ribosomal genes RPL5 and RPL10 in T-cell acute lymphoblastic leukemia. Nat Genet 2013 Feb; 45(2): 186-190.
RPL11	Tzoneva G, Perez-Garcia A, Carpenter Z, Khiabanian H, Tosello V, Allegretta M, et al. Activating mutations in the NT5C2 nucleotidase gene drive chemotherapy resistance in relapsed ALL. Nat Med 2013 Mar; 19(3): 368-371
RPL22	De Keersmaecker K, Atak ZK, Li N, Vicente C, Patchett S, Girardi T, et al. Exome sequencing identifies mutation in CNOT3 and ribosomal genes RPL5 and RPL10 in T-cell acute lymphoblastic leukemia. Nat Genet 2013 Feb; 45(2): 186-190.
RPL5	De Keersmaecker K, Atak ZK, Li N, Vicente C, Patchett S, Girardi T, et al. Exome sequencing identifies mutation in CNOT3 and ribosomal genes RPL5 and RPL10 in T-cell acute lymphoblastic leukemia. Nat Genet 2013 Feb; 45(2): 186-190.
RSPO1	Kunz JB, Rausch T, Bandapalli OR, Eilers J, Pechanska P, Schuessele S, et al. Pediatric T-lymphoblastic leukemia evolves into relapse by clonal selection, acquisition of mutations and promoter hypomethylation. Haematologica 2015 Aug 20.
RUNX1	Van Vlierberghe P, Ferrando A. The molecular basis of T cell acute lymphoblastic leukemia. J Clin Invest 2012 Oct; 122(10): 3398-3406.
RYK	Atak ZK, Gianfelici V, Hulselmans G, De Keersmaecker K, Devasia AG, Geerdens E, et al. Comprehensive analysis of transcriptome variation uncovers known and novel driver events in T-cell acute lymphoblastic leukemia. PLoS Genet 2013; 9(12): e1003997.
SAFB2	Atak ZK, Gianfelici V, Hulselmans G, De Keersmaecker K, Devasia AG, Geerdens E, et al. Comprehensive analysis of transcriptome variation uncovers known and novel driver events in T-cell acute lymphoblastic leukemia. PLoS Genet 2013; 9(12): e1003997.
SART3	Atak ZK, Gianfelici V, Hulselmans G, De Keersmaecker K, Devasia AG, Geerdens E, et al. Comprehensive analysis of transcriptome variation uncovers known and novel driver events in T-cell acute lymphoblastic leukemia. PLoS Genet 2013; 9(12): e1003997.
SCN9A	Kunz JB, Rausch T, Bandapalli OR, Eilers J, Pechanska P, Schuessele S, et al. Pediatric T-lymphoblastic leukemia evolves into relapse by clonal selection, acquisition of mutations and promoter hypomethylation. Haematologica 2015 Aug 20.
SECISBP2L	Kunz JB, Rausch T, Bandapalli OR, Eilers J, Pechanska P, Schuessele S, et al. Pediatric T-lymphoblastic leukemia evolves into relapse by clonal selection, acquisition of mutations and promoter hypomethylation. Haematologica 2015 Aug 20.
SEPSECS	Tzoneva G, Perez-Garcia A, Carpenter Z, Khiabanian H, Tosello V, Allegretta M, et al. Activating mutations in the NT5C2 nucleotidase gene drive chemotherapy resistance in relapsed ALL. Nat Med 2013 Mar; 19(3): 368-371
SETD2	Zhang J, Ding L, Holmfeldt L, Wu G, Heatley SL, Payne-Turner D, et al. The genetic basis of early T-cell precursor acute lymphoblastic leukaemia. Nature 2012 Jan 12; 481(7380): 157-163.
SF3B1	Malcovati L, Papaemmanuil E, Bowen DT, Boultwood J, Della Porta MG, Pascutto C, Travaglino E, Groves MJ, Godfrey AL, Ambaglio I, Gallì A, Da Vià MC, Conte S, Tauro S, Keenan N, Hyslop A, Hinton J, Mudie LJ, Wainscoat JS, Futreal PA, Stratton MR, Campbell PJ, Hellström-Lindberg E, Cazzola M;Clinical significance of SF3B1 mutations in myelodysplastic syndromes and myelodysplastic/myeloproliferative…
SF3B2	Kunz JB, Rausch T, Bandapalli OR, Eilers J, Pechanska P, Schuessele S, et al. Pediatric T-lymphoblastic leukemia evolves into relapse by clonal selection, acquisition of mutations and promoter hypomethylation. Haematologica 2015 Aug 20.
SH2B3	Kunz JB, Rausch T, Bandapalli OR, Eilers J, Pechanska P, Schuessele S, et al. Pediatric T-lymphoblastic leukemia evolves into relapse by clonal selection, acquisition of mutations and promoter hypomethylation. Haematologica 2015 Aug 20.
SHROOM3	Tzoneva G, Perez-Garcia A, Carpenter Z, Khiabanian H, Tosello V, Allegretta M, et al. Activating mutations in the NT5C2 nucleotidase gene drive chemotherapy resistance in relapsed ALL. Nat Med 2013 Mar; 19(3): 368-371
SLC45A1	Kunz JB, Rausch T, Bandapalli OR, Eilers J, Pechanska P, Schuessele S, et al. Pediatric T-lymphoblastic leukemia evolves into relapse by clonal selection, acquisition of mutations and promoter hypomethylation. Haematologica 2015 Aug 20.
SMARCA4	Kunz JB, Rausch T, Bandapalli OR, Eilers J, Pechanska P, Schuessele S, et al. Pediatric T-lymphoblastic leukemia evolves into relapse by clonal selection, acquisition of mutations and promoter hypomethylation. Haematologica 2015 Aug 20.
SMARCC1	Kunz JB, Rausch T, Bandapalli OR, Eilers J, Pechanska P, Schuessele S, et al. Pediatric T-lymphoblastic leukemia evolves into relapse by clonal selection, acquisition of mutations and promoter hypomethylation. Haematologica 2015 Aug 20.
SMG8	Kunz JB, Rausch T, Bandapalli OR, Eilers J, Pechanska P, Schuessele S, et al. Pediatric T-lymphoblastic leukemia evolves into relapse by clonal selection, acquisition of mutations and promoter hypomethylation. Haematologica 2015 Aug 20.
SOX1	Kunz JB, Rausch T, Bandapalli OR, Eilers J, Pechanska P, Schuessele S, et al. Pediatric T-lymphoblastic leukemia evolves into relapse by clonal selection, acquisition of mutations and promoter hypomethylation. Haematologica 2015 Aug 20.
SPRED2	Atak ZK, Gianfelici V, Hulselmans G, De Keersmaecker K, Devasia AG, Geerdens E, et al. Comprehensive analysis of transcriptome variation uncovers known and novel driver events in T-cell acute lymphoblastic leukemia. PLoS Genet 2013; 9(12): e1003997.
SPRY3	Atak ZK, Gianfelici V, Hulselmans G, De Keersmaecker K, Devasia AG, Geerdens E, et al. Comprehensive analysis of transcriptome variation uncovers known and novel driver events in T-cell acute lymphoblastic leukemia. PLoS Genet 2013; 9(12): e1003997.
SPRY4	Atak ZK, Gianfelici V, Hulselmans G, De Keersmaecker K, Devasia AG, Geerdens E, et al. Comprehensive analysis of transcriptome variation uncovers known and novel driver events in T-cell acute lymphoblastic leukemia. PLoS Genet 2013; 9(12): e1003997.
SRSF2	Neumann, ASH 2013
STAT3	Kunz JB, Rausch T, Bandapalli OR, Eilers J, Pechanska P, Schuessele S, et al. Pediatric T-lymphoblastic leukemia evolves into relapse by clonal selection, acquisition of mutations and promoter hypomethylation. Haematologica 2015 Aug 20.
STAT5A	by similarity
STAT5B	Kunz JB, Rausch T, Bandapalli OR, Eilers J, Pechanska P, Schuessele S, et al. Pediatric T-lymphoblastic leukemia evolves into relapse by clonal selection, acquisition of mutations and promoter hypomethylation. Haematologica 2015 Aug 20.
STAT5B	Bandapalli OR, Schuessele S, Kunz JB, Rausch T, Stutz AM, Tal N, et al. The activating STAT5B N642H mutation is a common abnormality in pediatric T-cell acute lymphoblastic leukemia and confers a higher risk of relapse. Haematologica 2014 Oct; 99(10): e188-192.
SUZ12	Van Vlierberghe P, Ferrando A. The molecular basis of T cell acute lymphoblastic leukemia. J Clin Invest 2012 Oct; 122(10): 3398-3406.
SYT16	Tzoneva G, Perez-Garcia A, Carpenter Z, Khiabanian H, Tosello V, Allegretta M, et al. Activating mutations in the NT5C2 nucleotidase gene drive chemotherapy resistance in relapsed ALL. Nat Med 2013 Mar; 19(3): 368-371
TADA2B	Kunz JB, Rausch T, Bandapalli OR, Eilers J, Pechanska P, Schuessele S, et al. Pediatric T-lymphoblastic leukemia evolves into relapse by clonal selection, acquisition of mutations and promoter hypomethylation. Haematologica 2015 Aug 20.
TAPBPL	Atak ZK, Gianfelici V, Hulselmans G, De Keersmaecker K, Devasia AG, Geerdens E, et al. Comprehensive analysis of transcriptome variation uncovers known and novel driver events in T-cell acute lymphoblastic leukemia. PLoS Genet 2013; 9(12): e1003997.
TBCK	Tzoneva G, Perez-Garcia A, Carpenter Z, Khiabanian H, Tosello V, Allegretta M, et al. Activating mutations in the NT5C2 nucleotidase gene drive chemotherapy resistance in relapsed ALL. Nat Med 2013 Mar; 19(3): 368-371
TCEA1	Kunz JB, Rausch T, Bandapalli OR, Eilers J, Pechanska P, Schuessele S, et al. Pediatric T-lymphoblastic leukemia evolves into relapse by clonal selection, acquisition of mutations and promoter hypomethylation. Haematologica 2015 Aug 20.
TET1	De Keersmaecker K, Atak ZK, Li N, Vicente C, Patchett S, Girardi T, et al. Exome sequencing identifies mutation in CNOT3 and ribosomal genes RPL5 and RPL10 in T-cell acute lymphoblastic leukemia. Nat Genet 2013 Feb; 45(2): 186-190.
TET2	Neumann, ASH 2013
TET3	Atak ZK, Gianfelici V, Hulselmans G, De Keersmaecker K, Devasia AG, Geerdens E, et al. Comprehensive analysis of transcriptome variation uncovers known and novel driver events in T-cell acute lymphoblastic leukemia. PLoS Genet 2013; 9(12): e1003997.
TIFAB	Kunz JB, Rausch T, Bandapalli OR, Eilers J, Pechanska P, Schuessele S, et al. Pediatric T-lymphoblastic leukemia evolves into relapse by clonal selection, acquisition of mutations and promoter hypomethylation. Haematologica 2015 Aug 20.
TLR9	Kunz JB, Rausch T, Bandapalli OR, Eilers J, Pechanska P, Schuessele S, et al. Pediatric T-lymphoblastic leukemia evolves into relapse by clonal selection, acquisition of mutations and promoter hypomethylation. Haematologica 2015 Aug 20.
TMEM174	Kunz JB, Rausch T, Bandapalli OR, Eilers J, Pechanska P, Schuessele S, et al. Pediatric T-lymphoblastic leukemia evolves into relapse by clonal selection, acquisition of mutations and promoter hypomethylation. Haematologica 2015 Aug 20.
TMEM99	Kunz JB, Rausch T, Bandapalli OR, Eilers J, Pechanska P, Schuessele S, et al. Pediatric T-lymphoblastic leukemia evolves into relapse by clonal selection, acquisition of mutations and promoter hypomethylation. Haematologica 2015 Aug 20.
TP53	Tzoneva G, Perez-Garcia A, Carpenter Z, Khiabanian H, Tosello V, Allegretta M, et al. Activating mutations in the NT5C2 nucleotidase gene drive chemotherapy resistance in relapsed ALL. Nat Med 2013 Mar; 19(3): 368-371
TP73	Kunz JB, Rausch T, Bandapalli OR, Eilers J, Pechanska P, Schuessele S, et al. Pediatric T-lymphoblastic leukemia evolves into relapse by clonal selection, acquisition of mutations and promoter hypomethylation. Haematologica 2015 Aug 20.
TRIP13	Kunz JB, Rausch T, Bandapalli OR, Eilers J, Pechanska P, Schuessele S, et al. Pediatric T-lymphoblastic leukemia evolves into relapse by clonal selection, acquisition of mutations and promoter hypomethylation. Haematologica 2015 Aug 20.
TRIP6	Kunz JB, Rausch T, Bandapalli OR, Eilers J, Pechanska P, Schuessele S, et al. Pediatric T-lymphoblastic leukemia evolves into relapse by clonal selection, acquisition of mutations and promoter hypomethylation. Haematologica 2015 Aug 20.
TRNT1	Kunz JB, Rausch T, Bandapalli OR, Eilers J, Pechanska P, Schuessele S, et al. Pediatric T-lymphoblastic leukemia evolves into relapse by clonal selection, acquisition of mutations and promoter hypomethylation. Haematologica 2015 Aug 20.
TSHR	Kunz JB, Rausch T, Bandapalli OR, Eilers J, Pechanska P, Schuessele S, et al. Pediatric T-lymphoblastic leukemia evolves into relapse by clonal selection, acquisition of mutations and promoter hypomethylation. Haematologica 2015 Aug 20.
TYK2	Atak ZK, Gianfelici V, Hulselmans G, De Keersmaecker K, Devasia AG, Geerdens E, et al. Comprehensive analysis of transcriptome variation uncovers known and novel driver events in T-cell acute lymphoblastic leukemia. PLoS Genet 2013; 9(12): e1003997.
TYRO3	Zhang J, Ding L, Holmfeldt L, Wu G, Heatley SL, Payne-Turner D, et al. The genetic basis of early T-cell precursor acute lymphoblastic leukaemia. Nature 2012 Jan 12; 481(7380): 157-163.
U2AF1	Graubert TA, Shen D, Ding L, Okeyo-Owuor T, Lunn CL, Shao J, Krysiak K, Harris CC, Koboldt DC, Larson DE, McLellan MD, Dooling DJ, Abbott RM, Fulton RS, Schmidt H, Kalicki-Veizer J, O'Laughlin M, Grillot M, Baty J, Heath S, Frater JL, Nasim T, Link DC, Tomasson MH, Westervelt P, DiPersio JF, Mardis ER, Ley TJ, Wilson RK, Walter MJ.Recurrent mutations in the U2AF1 splicing factor in myelodysplasti…
UNC5D	De Keersmaecker K, Atak ZK, Li N, Vicente C, Patchett S, Girardi T, et al. Exome sequencing identifies mutation in CNOT3 and ribosomal genes RPL5 and RPL10 in T-cell acute lymphoblastic leukemia. Nat Genet 2013 Feb; 45(2): 186-190.
USH2A	Zhang J, Ding L, Holmfeldt L, Wu G, Heatley SL, Payne-Turner D, et al. The genetic basis of early T-cell precursor acute lymphoblastic leukaemia. Nature 2012 Jan 12; 481(7380): 157-163.
USP7	Kunz JB, Rausch T, Bandapalli OR, Eilers J, Pechanska P, Schuessele S, et al. Pediatric T-lymphoblastic leukemia evolves into relapse by clonal selection, acquisition of mutations and promoter hypomethylation. Haematologica 2015 Aug 20.
USP9X	Kunz JB, Rausch T, Bandapalli OR, Eilers J, Pechanska P, Schuessele S, et al. Pediatric T-lymphoblastic leukemia evolves into relapse by clonal selection, acquisition of mutations and promoter hypomethylation. Haematologica 2015 Aug 20.
VCPIP1	Tzoneva G, Perez-Garcia A, Carpenter Z, Khiabanian H, Tosello V, Allegretta M, et al. Activating mutations in the NT5C2 nucleotidase gene drive chemotherapy resistance in relapsed ALL. Nat Med 2013 Mar; 19(3): 368-371
WHSC1	Neumann, ASH 2013
WT1	Kunz JB, Rausch T, Bandapalli OR, Eilers J, Pechanska P, Schuessele S, et al. Pediatric T-lymphoblastic leukemia evolves into relapse by clonal selection, acquisition of mutations and promoter hypomethylation. Haematologica 2015 Aug 20.
WWC1	Kunz JB, Rausch T, Bandapalli OR, Eilers J, Pechanska P, Schuessele S, et al. Pediatric T-lymphoblastic leukemia evolves into relapse by clonal selection, acquisition of mutations and promoter hypomethylation. Haematologica 2015 Aug 20.
XIRP2	Kunz JB, Rausch T, Bandapalli OR, Eilers J, Pechanska P, Schuessele S, et al. Pediatric T-lymphoblastic leukemia evolves into relapse by clonal selection, acquisition of mutations and promoter hypomethylation. Haematologica 2015 Aug 20.
XPO1	Kunz JB, Rausch T, Bandapalli OR, Eilers J, Pechanska P, Schuessele S, et al. Pediatric T-lymphoblastic leukemia evolves into relapse by clonal selection, acquisition of mutations and promoter hypomethylation. Haematologica 2015 Aug 20.
YES1	Kunz JB, Rausch T, Bandapalli OR, Eilers J, Pechanska P, Schuessele S, et al. Pediatric T-lymphoblastic leukemia evolves into relapse by clonal selection, acquisition of mutations and promoter hypomethylation. Haematologica 2015 Aug 20.
YY1AP1	Kunz JB, Rausch T, Bandapalli OR, Eilers J, Pechanska P, Schuessele S, et al. Pediatric T-lymphoblastic leukemia evolves into relapse by clonal selection, acquisition of mutations and promoter hypomethylation. Haematologica 2015 Aug 20.
ZBP1	Kunz JB, Rausch T, Bandapalli OR, Eilers J, Pechanska P, Schuessele S, et al. Pediatric T-lymphoblastic leukemia evolves into relapse by clonal selection, acquisition of mutations and promoter hypomethylation. Haematologica 2015 Aug 20.
ZFP36L1	Kunz JB, Rausch T, Bandapalli OR, Eilers J, Pechanska P, Schuessele S, et al. Pediatric T-lymphoblastic leukemia evolves into relapse by clonal selection, acquisition of mutations and promoter hypomethylation. Haematologica 2015 Aug 20.
ZMYM2	Atak ZK, Gianfelici V, Hulselmans G, De Keersmaecker K, Devasia AG, Geerdens E, et al. Comprehensive analysis of transcriptome variation uncovers known and novel driver events in T-cell acute lymphoblastic leukemia. PLoS Genet 2013; 9(12): e1003997.
ZNHIT6	Kunz JB, Rausch T, Bandapalli OR, Eilers J, Pechanska P, Schuessele S, et al. Pediatric T-lymphoblastic leukemia evolves into relapse by clonal selection, acquisition of mutations and promoter hypomethylation. Haematologica 2015 Aug 20.
