# Supplementary material for: Identification of a genetically defined ultra-high-risk group in relapsed pediatric T-lymphoblastic leukemia
Source: Blood Cancer J. 2017 Feb 3;7(2):e523–. doi: 10.1038/bcj.2017.3 (PMC5386337; doi:10.1038/bcj.2017.3)
Supplement: Supplementary Table 3 [file bcj20173x9.xlsx]

## Sheet: MLPA_SALSA_P200-A1_Sequences
Suppl. Tab. 3 Sequences of the probes in MLPA-SALSA-P200-A1
Gene	LPO	Length	RPO	Length
PDGFRB	GGGTTCCCTAAGGGTTGGAGAGGCTGGAGATTTGCTGGCTGACAGAGACT	50	GTGGTAGGTTAGGATGGAGCAGTGTCCACCTTTCTTCTAGATTGGATCTTGCTGGCAC	58
PDGFRB	GGGTTCCCTAAGGGTTGGACTGACAGTGGGGAACAGACAGTCCGCTGTCGTGGCCGGGGCATGCCCCAGCCG	72	AACATCATCTGGTCTGCCTGCAGAGACCTCAAAAGGTGAGCAGACCTGGGTCTAGATTGGATCTTGCTGGCAC	73
MYC	GGGTTCCCTAAGGGTTGGACGCACCGAAGTCCACTTGCCTTTTAATTTATTTTTTTATCACTTTAATGCTGAGA	74	TGAGTCGAATGCCTAAATAGGGTGTCTTTTCTCCCATTCCTGCGCTATTGACATCTAGATTGGATCTTGCTGGCAC	76
MYC	GGGTTCCCTAAGGGTTGGATGATGGTGACCGAGCTGCTGGGAGGAGACAT	50	GGTGAACCAGAGTTTCATCTGCGACCCGGACTCTAGATTGGATCTTGCTGGCAC	54
AKT1	GGGTTCCCTAAGGGTTGGAGCCCAACACCTTCATCATCCGCTGCCT	46	GCAGTGGACCACTGTCATCGAACGCACTCTAGATTGGATCTTGCTGGCAC	50
AKT1	GGGTTCCCTAAGGGTTGGACAGCCAAAGCTTGATGTCCTTGGCCAGGGCTGATCTCCAAAGCCTCAG	67	GCCCAAGCAGAGTGGCGGGCAGGCCGGGGTCAGTTGGGCCTCTGTCCCCATCTAGATTGGATCTTGCTGGCAC	73
PTK2B	GGGTTCCCTAAGGGTTGGACTAGAGCCCATTGTGTACAAATCTTCCCCTAAATGCTAGAGAATCAGAGACAAATCGAACAT	81	GAAGACAGAATCCCACCCTAGAGAATCCCACTTTTCAGGTCTGTGTGAGAATTATGGGAGCTCTAGATTGGATCTTGCTGGCAC	84
PTK2B	GGGTTCCCTAAGGGTTGGAGTGCATGTGGGAGATCCTGAGCTTT	44	GGGAAGCAGCCCTTCTTCTGGTCTAGATTGGATCTTGCTGGCAC	44
STAT5B	GGGTTCCCTAAGGGTTGGAGCTACCCCAAATTATATTATTTACTCCGCATGTCCTGAGACCCTGGCATGGG	71	TTTGGAGCTGGTCTCTCTCTGATTTGCAGTGATTACAGTGGCGAGATCTTGAACAACTGCTTCTAGATTGGATCTTGCTGGCAC	84
STAT5B	GGGTTCCCTAAGGGTTGGAGTCCTTGGTGATCCAGGGCCATTTT	44	GGGGTTTGTAAACAAGCAACAGGCCTCTAGATTGGATCTTGCTGGCAC	48
ABCA5	GGGTTCCCTAAGGGTTGGAGACATATTTCTGATTTACAGGTTTTTTGCCTTATTGGTTATGTTCCATC	68	AGTTATTCTGTTCACTTATATTGCTTCTTTCACCTTTAAGAAAATCTAGATTGGATCTTGCTGGCAC	67
ABCA5	GGGTTCCCTAAGGGTTGGATATTTGTCATTTGACATATATGAGGGTCAGATTACTGC	57	CTTACTTGGCCACAGTGGAACAGGAAAGAGTATCTAGATTGGATCTTGCTGGCAC	55
CTCF	GGGTTCCCTAAGGGTTGGAGGAAGAAAAAGAAAGATGCGCTCTAAGAAAGAAGATT	56	CCTCTGACAGTGGTAAGTGACTTGTTCCTTGATTTGCTCTAGATTGGATCTTGCTGGCAC	60
CTCF	GGGTTCCCTAAGGGTTGGACGTCCTCACAAGTGCCCAGACTGCGACATGGCCTTTGTGACCAG	63	TGGAGAATTGGTTCGGCATCGTCGTTACAAACACACCCACGAGATCTAGATTGGATCTTGCTGGCAC	67
CNOT6	GGGTTCCCTAAGGGTTGGATGACAATTCCCTGTCCCGAATTCCTTCA	47	GACATTGCCAAGCTTCACAATCTGGTGTATTCTAGATTGGATCTTGCTGGCAC	53
CNOT6	GGGTTCCCTAAGGGTTGGATTCAGAAACACACTGTTGAATTTAATCAGCTAGCCATGGCAAATTCTGAGGGGTCT	75	GAAGCTATGCTGAACAGAGTCATGACAAAAGATAACATTGGGGTTGCAGTACTGCTAGAACTTCTAGATTGGATCTTGCTGGCAC	85
CNOT3	GGGTTCCCTAAGGGTTGGACAGCTTCAGTGATGCCAAGGCAGCCGGTGCCCTGCTCAA	58	TGGGCCTCCACAGTTCAGCACCGCCCCAGAAATCAAGGTTCTAGATTGGATCTTGCTGGCAC	62
CNOT3	GGGTTCCCTAAGGGTTGGAGAACATACCGCTGTCGCTGGGTGTCTGTCCACTGGGCCCTGTGC	63	CCCTCACCAAGGAGCAGCTCTATCAGCAGGCCATGGAAGTCTAGATTGGATCTTGCTGGCAC	62
