# Supplementary material for: Identification of a genetically defined ultra-high-risk group in relapsed pediatric T-lymphoblastic leukemia
Source: Blood Cancer J. 2017 Feb 3;7(2):e523–. doi: 10.1038/bcj.2017.3 (PMC5386337; doi:10.1038/bcj.2017.3)
Supplement: Supplementary Table 4 [file bcj20173x10.xlsx]

## Sheet: SupplTabMLPA_NGS_4a
Suppl. Tab. 4a Comparison of the CNA identification by MLPA and in coverage NGS data. DEL - deletion; AMP - amplification; Hom - homozygous; Het - heterozygous, orange - found by MLPA, but not by NGS; blue - found by NGS, but not by MLPA; NA - not analyzed; UD – undecided
SAMPLEID	LEF1 DEL		CASP8AP2/MAP3K7 DEL		MYB/AHI1 AMP		EZH2 DEL		MLLT3 DEL		CDKN2A DEL		CDKN2B DEL+		NUP214/ABL1 AMP		PTEN DEL		NF1 DEL		SUZ12 DEL		PTPN2 DEL		PHF6 DEL
	MLPA	NGS_Cov	MLPA	NGS_Cov	MLPA	NGS_Cov	MLPA	NGS_Cov	MLPA	NGS_Cov	MLPA	NGS_Cov	MLPA	NGS_Cov	MLPA	NGS_Cov	MLPA	NGS_Cov	MLPA	NGS_Cov	MLPA	NGS_Cov	MLPA	NGS_Cov	MLPA	NGS_Cov
1115MU46	-	-	subclonal	-	-	-	-	-	-	-	DEL Het	DEL	DEL Het	DEL	-	-	-	-	-	-	-	-	-	-	-	-
1262N20	-	-	-	-	-	-	-	-	DEL Het1	2	DEL Hom	DEL	DEL Hom	DEL	-	-	-	-	-	-	-	-	DEL Het	DEL	-	-
1612GI33	-	-	DEL Het	DEL	-	-	-	-	-	-	DEL Hom	DEL	-	DEL	-	-	-	-	-	-	-	-	-	-	-	-
1634M103	-	-	DEL Het	DEL	-	-	-	-	-	-	DEL Hom	DEL	-	DEL	-	-	-	-	-	-	-	-	-	-	-	-
569LB12	-	-	DEL Het	DEL	-	-	-	-	-	-	DEL Hom	DEL	DEL Hom	DEL	-	-	-	-	-	-	-	-	-	-	-	-
5	-	-	-	-	-	-	-	-	-	-	-	-	-	-	-	-	-	-	-	-	-	-	-	-	-	-
9	-	-	-	-	DEL Het	DEL	-	-	-	-	-	-	DEL Hom	DEL	-	-	-	-	-	-	-	-	-	-	-	-
15	-	-	-	-	-	-	-	-	DEL Het	DEL	DEL Hom	DEL	DEL Hom	DEL	-	-	-	-	-	-	-	-	-	-	-	-
16	-	-	-	-	-	-	-	-	-	-	DEL Hom	DEL	DEL Hom	DEL	-	-	-	-	AMP	AMP	-	-	-	-	-	-
17	-	-	-	-	-	-	-	-	-	-	DEL Hom	DEL	DEL Hom	DEL	AMP	AMP	-	-	-	-	-	-	-	-	-	-
18	-	-	DEL Het	DEL	AMP	AMP	-	-	DEL Het	DEL	DEL Hom	DEL	DEL Hom	DEL	-	-	-	-	-	-	-	-	-	-	-	-
19	-	-	-	-	-	-	-	-	DEL Het1	2	DEL Hom	DEL	DEL Hom	DEL	-	-	-	-	-	-	-	-	-	-	-	-
20	-	-	DEL Het	DEL	-	-	-	-	-	-	DEL Hom	DEL	DEL Het	DEL	-	-	-	-	-	-	-	-	-	-	-	-
21	-	-	-	-	-	-	-	-	-	-	-	-	-	-	-	-	-	-	-	-	-	-	-	-	-	-
22	-	-	-	-	AMP	AMP	-	-	-	-	-	-	-	-	-	-	-	-	-	-	-	-	-	-	-	-
23	-	-	-	-	AMP	AMP	-	-	-	-	DEL Hom	DEL	DEL Hom	DEL	-	-	-	-	-	-	-	-	-	-	-	-
75	-	-	-	-	-	-	-	-	-	-	-	-	-	-	-	-	-	-	-	-	-	-	-	-	-	-
82	-	-	-	-	-	-	AMP	AMP	-	-	DEL Hom	DEL	DEL Hom	DEL	-	-	-	-	-	-	-	-	-	-	-	-
24	-	-	-	-	AMP	AMP	-	-	-	-	DEL Hom	DEL	-	-	-	-	-	-	-	-	-	-	-	-	-	-
25	-	-	-	-	-	-	-	-	-	-	DEL Het3	-	DEL Het4	-	-	-	-	-	-	-	-	-	-	-	-	-
26	-	-	-	-	-	-	AMP	AMP	-	-	DEL Hom	DEL	DEL Het	DEL	-	-	-	-	-	-	-	-	DEL Het	DEL	-	-
28	DEL Het	DEL	DEL Het	DEL	-	-	-	-	-	-	DEL Hom	DEL	-	-	-	-	-	-	-	-	-	-	-	-	DEL Het	-
85	-	-	-	-	-	-	-	-	-	-	-	-	-	-	-	-	-	-	-	-	-	-	-	-	-	-
29	-	-	-	-	-	-	-	-	-	-	DEL Hom	DEL	DEL Het	DEL	-	-	-	-	-	-	-	-	-	-	-	-
32	-	-	-	-	-	-	-	-	-	-	-	-	-	-	-	-	-	-	-	-	-	-	-	-	-	-
33	-	-	-	-	-	-	-	-	-	-	-	-	-	-	-	-	-	-	-	-	-	-	-	-	-	-
35	-	-	-	-	-	-	-	-	-	-	-	-	-	-	-	-	-	-	-	-	-	-	-	-	-	-
36	-	-	-	-	-	-	-	-	-	-	DEL Hom	DEL	DEL Hom	DEL	-	-	-	-	-	-	-	-	-	-	-	-
37	DEL Het	DEL	-	-	-	-	-	-	-	-	DEL Hom	DEL	-	-	-	-	-	-	-	-	-	-	-	-	-	-
38	-	-	-	-	-	-	-	-	-	-	DEL Hom	DEL	-	-	-	-	-	-	-	-	-	-	-	-	-	-
39	-	-	-	-	-	-	-	-	-	-	-	-	-	-	-	-	-	-	-	-	-	-	-	-	-	-
77	DEL Hom	DEL	-	-	-	-	-	-	-	-	DEL Hom	DEL	DEL Het	DEL	-	-	-	-	-	-	-	-	-	-	-	-
78	DEL Hom	DEL	-	-	-	-	-	-	-	-	DEL Hom	DEL	DEL Hom	DEL	-	-	DEL Het	DEL	-	-	-	-	-	-	-	-
41	-	-	-	-	-	-	-	-	-	-	-	-	-	-	-	-	-	-	-	-	-	-	-	-	-	-
42	-	-	-	-	AMP	AMP	-	-	-	-	DEL Hom	DEL	-	DEL	-	-	-	-	-	-	-	-	-	-	-	-
43	-	-	-	-	-	-	-	-	DEL Het1	2	DEL Het5	-	DEL Het6	-	-	-	-	-	-	-	-	-	-	-	-	-
14	-	-	-	-	-	-	-	-	-	-	DEL Hom	DEL	DEL Hom	DEL	-	-	-	-	-	-	-	-	-	-	DEL Hom	DEL
27	-	-	-	-	AMP	AMP	-	-	-	-	-	-	-	-	-	-	-	-	-	-	-	-	-	-	-	-
30	DEL Hom	DEL	-	-	-	-	-	-	DEL Het	DEL	DEL Hom	DEL	DEL Hom	DEL	-	-	SNV/InDel	-	-	-	-	-	-	-	-	-
31	-	-	-	-	-	-	-	-	-	-	DEL Het	-	DEL Het	DEL	UD	-	-	-	-	-	-	-	-	-	-	-
45	-	-	-	-	-	-	-	-	-	-	DEL Hom	DEL	DEL Hom	DEL	UD	-	-	-	-	-	-	-	-	-	-	-
46	-	-	-	-	-	-	AMP	AMP	-	-	DEL Hom	DEL	DEL Hom	DEL	-	-	-	-	-	-	-	-	-	-	-	-
87	-	-	-	-	-	-	-	-	-	-	-	-	-	-	-	-	-	-	-	-	-	-	-	-	-	-
47	-	-	-	-	-	-	UD	-	-	-	-	-	-	-	-	-	SNV/InDel	-	-	-	-	-	-	-	-	-
48	-	-	DEL Het	DEL	-	-	-	-	-	-	DEL Hom	DEL	-	-	-	-	-	-	-	-	-	-	-	-	-	-
88	-	-	-	-	-	-	-	-	-	-	DEL Het7	-	DEL Het8	-	-	-	-	-	-	-	-	-	-	-	-	-
49	-	-	-	-	-	-	-	-	-	-	DEL Hom	DEL	DEL Hom	DEL	-	-	-	-	-	-	-	-	-	-	-	-
79	-	-	-	-	-	-	-	-	-	-	DEL Het	DEL	DEL Het	DEL	-	-	-	-	-	-	-	-	-	-	-	-
50	-	-	-	-	AMP	AMP	-	-	DEL Het	DEL	DEL Hom	DEL	DEL Hom	DEL	-	-	-	-	AMP	AMP	AMP	AMP	-	-	-	-
80	-	-	-	-	AMP	AMP	-	-	DEL Het	DEL	DEL Hom	DEL	DEL Hom	DEL	-	-	-	-	-	-	-	-	-	-	-	-
54	-	-	-	-	-	-	-	-	-	-	DEL Hom	9	DEL Hom	DEL	-	-	-	-	-	-	-	-	-	-	-	-
55	-	-	-	-	-	-	-	-	-	-	-	-	-	-	-	-	-	-	-	-	-	-	-	-	-	-
56	-	-	AMP	AMP	AMP	AMP	AMP	AMP	-	-	DEL Hom	DEL	DEL Hom	DEL	-	-	-	-	AMP	AMP	AMP	AMP	-	-	-	-
58	-	-	-	-	-	-	-	-	-	-	DEL Hom	DEL	-	-	-	-	-	-	-	-	-	-	-	-	-	-
59	-	-	-	-	-	-	-	-	-	-	DEL Hom	DEL	DEL Hom	DEL	-	-	-	-	-	-	-	-	DEL Het	DEL	-	-
61	-	-	-	-	-	-	-	-	-	-	-	-	-	-	-	-	-	-	-	-	-	-	-	-	-	-
63	DEL Het	DEL	UD	-	-	-	-	-	-	-	DEL Hom	DEL	DEL Hom	DEL	-	-	-	-	-	-	-	-	DEL Hom	DEL	-	-
64	-	-	-	-	-	-	-	-	-	-	-	-	-	-	-	-	-	-	-	-	-	-	-	-	-	-
66	-	-	-	-	-	-	-	-	-	-	DEL Hom	DEL	-	-	-	-	DEL Hom	DEL	-	-	-	-	-	-	-	-
A4	-	-	-	-	AMP	AMP	-	-	DEL Het	DEL	DEL Hom	DEL	DEL Hom	DEL	-	-	-	-	-	-	-	-	-	-	-	-
A5	DEL Hom	DEL	-	-	-	-	-	-	-	-	DEL Het10	-	-	-	-	-	-	-	-	-	-	-	-	-	-	-
BS1	-	-	-	-	-	-	-	-	-	-	-	-	-	-	-	-	-	-	-	-	-	-	-	-	-	-
DT1	DEL Het	DEL	-	-	-	-	-	-	DEL Hom	DEL	DEL Hom	DEL	DEL Hom	DEL	-	-	-	-	-	-	-	-	-	-	-	-
EF3	-	-	-	-	-	-	-	-	-	-	DEL Het	DEL	-	-	-	-	-	-	-	-	-	-	-	-	-	-
F7	-	-	DEL Het	DEL	-	-	-	-	-	-	-	-	-	-	-	-	-	-	-	-	-	-	-	-	-	-
HW2	-	-	-	-	-	-	-	-	DEL Hom	DEL	DEL Hom	DEL	DEL Hom	DEL	-	-	-	-	-	-	-	-	-	-	-	-
KK1	-	-	-	-	-	-	DEL Het	DEL	-	-	-	-	-	-	-	-	-	-	-	-	-	-	-	-	DEL Het	-
N1	subclonal	-	subclonal	-	-	-	DEL Het 11	-	-	-	DEL Hom	DEL	-	-	-	-	-	-	subclonal	-	DEL Het	-	DEL Het 12	-	subclonal	-
OL3	-	-	-	-	-	-	-	AMP	-	-	DEL Hom	DEL	-	DEL	-	-	-	-	-	-	-	-	-	-	-	-
TR2	-	-	-	-	-	-	-	-	-	-	DEL Hom	DEL	-	-	-	-	-	-	-	-	-	-	-	-	-	-
A13	DEL Hom	DEL	-	-	-	-	-	-	-	-	DEL Het	DEL	DEL Het	DEL	-	-	-	-	-	-	-	-	-	-	-	-
A16	DEL Het13	-	-	-	-	-	-	-	-	-	DEL Hom	DEL	DEL Hom	DEL	-	AMP	-	-	-	-	-	-	-	-	-	DEL
A28	-	-	-	-	-	-	-	-	-	-	DEL Hom	DEL	-	-	-	-	UD	-	-	-	-	-	-	-	-	-
AU1	-	-	-	-	-	-	-	-	-	-	DEL Hom	DEL	DEL Hom	DEL	-	-	-	-	-	-	-	-	-	-	-	-
B24	-	-	DEL Het	DEL	-	-	-	-	-	-	DEL Hom	DEL	DEL Het	DEL	-	-	-	-	-	-	-	-	-	-	-	-
DA5	-	-	-	-	-	-	DEL Het	DEL	-	-	DEL Hom	DEL	DEL Hom	DEL	-	-	-	-	-	-	-	-	-	-	-	-
DO4	-	-	-	-	-	-	-	-	-	-	DEL Hom	DEL	DEL Hom	DEL	-	-	-	-	-	-	-	-	-	-	-	-
F13	-	-	-	-	-	-	-	-	-	-	-	-	-	-	-	-	-	-	-	-	-	-	-	-	-	-
FB7	-	-	-	-	-	-	-	-	DEL Hom	DEL	DEL Hom	DEL	DEL Hom	DEL	-	-	-	-	-	-	-	-	-	-	-	-
GI15	-	-	-	-	-	-	-	-	-	-	-	-	-	-	-	-	-	-	-	-	-	-	-	-	DEL Hom14	-
GI6	-	-	-	-	-	-	-	-	-	-	-	-	-	-	-	-	-	-	-	-	-	-	-	-	-	-
H11	-	-	-	-	-	-	-	-	-	-	DEL Hom	DEL	DEL Hom	DEL	UD	-	-	-	-	-	-	-	-	-	-	-
H12	-	-	-	-	-	-	-	-	-	-	DEL Hom	DEL	DEL Hom	DEL	-	-	-	-	-	-	-	-	-	-	-	-
HS5	-	-	-	-	-	-	-	-	-	-	DEL Hom	DEL	DEL Hom	DEL	AMP	AMP	-	-	-	-	-	-	-	-	-	-
HV14	-	-	DEL Het	DEL	-	-	-	-	-	-	-	-	-	-	-	-	-	-	-	-	-	-	-	-	-	-
HW9	DEL Het	DEL	-	-	-	-	-	-	-	-	DEL Hom	DEL	DEL Hom	DEL	-	-	-	-	-	-	-	-	-	-	-	-
K11	-	-	-	-	-	-	-	-	-	-	-	-	-	-	-	-	-	-	-	-	-	-	-	-	-	-
K14	-	-	-	-	-	-	-	-	-	-	-	-	-	-	-	-	-	-	-	-	UD	-	-	-	-	-
K6	-	-	-	-	-	-	-	-	-	-	DEL Het	DEL	DEL Het	DEL	-	-	-	-	-	-	-	-	-	-	-	-
KO2	-	-	-	-	-	-	-	-	-	-	DEL Hom	DEL	DEL Het	DEL	AMP	AMP	-	-	-	-	-	-	-	-	DEL Hom	DEL
LB10	-	-	-	-	-	-	AMP	AMP	-	-	DEL Hom	DEL	DEL Hom	DEL	-	-	DEL Het	DEL	-	-	-	-	-	-	-	-
LB6	-	-	-	-	-	-	-	-	DEL Hom	DEL	DEL Hom	DEL	DEL Hom	DEL	-	-	-	-	-	-	-	-	-	-	-	-
LB7	-	-	-	-	AMP	AMP	-	-	-	-	-	-	-	-	-	-	-	-	-	-	-	-	-	-	-	-
LB8_2009	-	-	-	-	AMP	AMP	-	-	DEL Hom	DEL	DEL Hom	DEL	DEL Hom	DEL	-	-	subclonal	-	-	-	-	-	-	-	-	-
M18	-	-	-	-	-	-	-	-	-	-	-	-	-	-	-	-	-	-	-	-	-	-	-	-	-	-
M28	-	-	-	-	-	-	-	-	-	-	DEL Hom	DEL	DEL Hom	DEL	-	-	-	-	-	-	-	-	-	-	-	-
MI2	DEL Het	DEL	-	-	-	-	-	-	-	-	DEL Hom	DEL	-	-	-	-	-	-	-	-	-	-	-	-	-	-
N7	-	-	-	-	AMP	AMP	-	-	-	-	-	-	-	-	-	-	-	-	-	-	-	-	-	-	-	-
N9	-	-	-	-	AMP	AMP	-	-	-	-	DEL Hom	DEL	DEL Hom	DEL	-	-	-	-	-	-	-	-	DEL Het	DEL	-	-
OL11	-	-	-	-	-	-	-	-	-	-	-	-	-	-	-	-	-	-	-	-	-	-	-	-	-	-
OL6	SNV/InDel	-	-	-	-	-	-	-	DEL Hom	DEL	DEL Hom	DEL	DEL Hom	DEL	-	-	-	-	-	-	-	-	-	-	-	-
RG26	DEL Het	DEL	-	-	-	-	-	-	-	-	DEL Het	DEL	DEL Het	DEL	-	-	-	-	-	-	-	-	-	-	-	-
RO4	-	-	-	-	-	-	-	-	DEL Hom	DEL	DEL Hom	DEL	DEL Hom	DEL	-	-	-	-	-	-	-	-	AMP	AMP	-	-
S20	-	-	-	-	-	-	-	-	DEL	DEL	DEL	DEL	DEL	DEL	-	-	-	-	-	-	-	-	-	-	-	-
T17	-	-	subclonal	-	-	-	-	-	-	-	DEL Hom	DEL	-	-	-	-	-	-	-	-	-	-	-	-	-	-
T6	DEL Het	DEL	-	-	-	-	-	-	DEL Het	DEL	DEL Hom	DEL	DEL Hom	DEL	-	-	-	-	-	-	-	-	-	-	-	-
U17	-	-	-	-	-	-	-	-	-	-	DEL Hom	DEL	DEL Hom	DEL	-	-	-	-	-	-	-	-	-	-	-	-
U23	-	-	-	-	-	-	-	-	subclonal	-	DEL Hom	DEL	DEL Hom	DEL	-	-	-	-	-	-	-	-	-	-	-	-
WB11	DEL Hom	DEL	-	-	-	-	-	-	DEL Hom	DEL	DEL Hom	DEL	DEL Hom	DEL	-	-	-	-	-	-	-	-	-	-	-	-
WB18	-	-	-	-	-	-	-	-	-	-	DEL Hom	DEL	DEL Hom	DEL	-	-	SNV/InDel	-	-	-	-	-	-	-	-	-
WB20	-	-	-	-	-	-	-	-	-	-	DEL Hom	DEL	DEL Hom	DEL	-	-	AMP	AMP	-	-	-	-	-	-	-	-
WG2	-	-	-	-	-	-	-	-	-	-	DEL Hom	DEL	-	-	-	-	-	-	-	-	-	-	-	-	-	-
B44	-	-	-	-	-	-	-	-	-	-	DEL Hom	DEL	DEL Hom	DEL	-	-	-	-	-	-	-	-	-	-	-	-
BB16	-	-	-	-	-	-	-	-	-	-	-	-	-	-	-	-	AMP	AMP	-	-	-	-	-	-	SNV/InDel	-
BB33	-	-	-	-	-	-	-	-	-	-	-	-	-	-	-	-	-	-	-	-	-	-	-	-	-	-
C3	-	-	-	-	-	-	-	-	-	-	-	-	-	-	-	-	-	-	-	-	-	-	-	-	DEL Het15	-
CB5	-	-	-	-	-	-	-	-	-	-	-	-	-	-	-	-	-	-	-	-	-	-	-	-	-	-
DA16	-	-	-	-	-	-	-	-	-	-	DEL Hom	DEL	DEL Hom	DEL	AMP	AMP	-	-	-	-	-	-	DEL Het	DEL	-	-
DEKI33	-	-	-	-	AMP	AMP	-	-	-	-	DEL Hom	DEL	-	-	-	-	DEL Hom	DEL	-	-	-	-	-	-	-	-
ER18	-	-	-	-	-	-	-	-	-	-	-	-	-	-	-	-	-	-	-	-	-	-	-	-	-	-
F35	-	-	-	-	-	-	-	-	-	-	DEL Hom	DEL	-	-	-	-	-	-	-	-	-	-	-	-	-	-
F39	-	-	-	-	-	-	-	-	-	-	DEL Hom	DEL	DEL Hom	DEL	-	-	-	-	-	-	-	-	-	-	SNV/InDel	-
G13	-	-	-	-	-	-	-	-	-	-	-	-	-	-	-	-	-	-	-	-	-	-	-	-	-	-
G6	-	-	DEL Het	DEL	-	-	-	-	-	-	DEL Hom	DEL	DEL Hom	DEL	-	-	-	-	-	-	-	-	-	-	-	-
GI29	-	-	-	-	-	-	-	-	-	-	DEL Hom	DEL	DEL Hom	DEL	-	-	-	-	-	-	-	-	DEL Hom	DEL	-	-
GI30	-	-	-	-	-	-	-	-	DEL Het1	2	DEL Hom	DEL	DEL Hom	DEL	-	-	-	-	-	-	-	-	-	-	-	-
GI31	-	-	-	-	-	-	-	-	-	-	DEL Hom	DEL	DEL Hom	DEL	-	-	-	-	-	-	-	-	-	-	-	-
GI43	-	-	-	-	-	-	-	-	DEL Het	DEL	DEL Hom	DEL	DEL Het	DEL	-	-	-	-	-	-	-	-	-	-	-	-
GW11	-	-	DEL Het	DEL	-	-	-	-	DEL Het	DEL	DEL Hom	DEL	DEL Het	DEL	-	-	SNV/InDel	-	-	-	-	-	-	-	-	-
H15	-	-	-	-	-	-	DEL Het	DEL	-	-	-	-	-	-	-	-	-	-	-	-	-	-	-	-	DEL Hom	DEL
H16	-	-	-	-	AMP	AMP	-	-	-	-	DEL Hom	DEL	DEL Hom	DEL	-	-	-	-	-	-	-	-	-	-	-	-
H32	DEL Het	DEL	DEL Het	DEL	AMP	AMP	-	-	-	-	DEL Hom	DEL	-	-	-	-	-	-	-	-	-	-	-	-	-	-
HN9	-	-	DEL Het	DEL	-	-	-	-	DEL Het	DEL	DEL Hom	DEL	DEL Hom	DEL	-	-	-	-	-	-	-	-	-	-	AMP	AMP
HV39	-	-	-	-	-	-	-	-	-	-	DEL Hom	DEL	DEL Het	DEL	-	-	-	-	-	-	-	-	-	-	-	-
HW15	-	-	-	-	-	-	-	-	-	-	DEL Hom	DEL	DEL Hom	DEL	-	-	-	-	-	-	-	-	-	-	-	-
K15	-	-	-	-	-	-	-	-	-	-	DEL Hom	DEL	DEL Hom	DEL	AMP	AMP	-	-	-	-	-	-	-	-	-	-
K22	-	-	DEL Het	DEL	-	-	-	-	-	-	-	-	-	-	-	-	-	-	-	-	-	-	-	-	-	-
K26	-	-	-	-	-	-	-	-	-	-	DEL Hom	DEL	DEL Hom	DEL	-	-	-	-	-	-	-	-	-	-	-	-
KI17	-	-	-	-	-	-	-	-	-	-	DEL Hom	DEL	DEL Hom	DEL	-	-	-	-	-	-	-	-	-	-	-	-
M36	-	-	-	-	-	-	-	-	-	-	-	-	-	-	-	-	-	-	-	-	-	-	-	-	-	-
M40	-	-	-	-	-	-	-	-	DEL Hom	DEL	DEL Hom	DEL	DEL Hom	DEL	-	-	-	-	-	-	-	-	-	-	-	-
M44	-	-	-	-	UD	-	-	-	-	-	DEL Hom	DEL	DEL Hom	DEL	AMP	AMP	-	-	-	-	-	-	-	-	-	-
M61	DEL Het	DEL	subclonal	-	-	-	-	-	-	-	DEL Hom	DEL	DEL Hom	DEL	-	-	-	-	-	-	-	-	-	-	-	-
MA14	-	-	-	-	AMP	AMP	-	-	-	-	-	-	-	-	-	-	-	-	-	-	DEL Het	DEL	-	-	-	-
MS21	-	-	-	-	-	-	-	-	-	-	DEL Het	DEL	DEL Het	DEL	-	-	-	-	-	-	-	-	DEL Hom	DEL	-	-
MS48	-	-	-	-	-	-	-	-	-	-	DEL Hom	DEL	DEL Het	DEL	-	-	-	-	-	-	-	-	-	-	-	-
OL39	-	-	-	-	-	-	-	-	-	-	DEL Hom	DEL	DEL Hom	DEL	-	-	-	-	-	-	-	-	-	-	-	-
RG28	-	-	-	-	-	-	-	-	-	-	-	-	-	-	-	-	SNV/InDel	-	-	-	-	-	-	-	-	-
RG46	-	-	-	-	-	-	-	-	-	-	-	-	-	-	-	-	-	-	-	-	-	-	-	-	-	-
RG47	-	-	-	-	-	-	-	-	-	-	DEL Hom	DEL	DEL Hom	DEL	-	-	-	-	-	-	-	-	-	-	-	-
RO7	DEL Het	DEL	-	-	-	-	-	-	-	-	DEL Hom	DEL	-	-	-	-	-	-	-	-	-	-	-	-	-	-
TR8	-	-	-	-	-	-	-	-	DEL Het	DEL	DEL Hom	DEL	DEL Hom	DEL	-	-	-	-	-	-	-	-	-	-	-	-
U24	DEL Het	DEL	-	-	AMP	AMP	-	-	DEL Het	DEL	DEL Hom	DEL	DEL Hom	DEL	-	-	DEL Het	-	-	-	-	-	-	-	-	-
A6	-	-	-	-	-	-	-	-	DEL Het	DEL	DEL Hom	DEL	DEL Hom	DEL	-	-	-	-	-	-	-	-	-	-	-	-
AC24	-	-	-	-	-	-	-	-	-	-	DEL Hom	DEL	DEL Het	DEL	-	-	-	-	-	-	-	-	-	-	-	-
B23	AMP	AMP	-	-	-	-	-	-	-	-	-	-	-	-	-	-	-	-	-	-	-	-	-	-	-	-
BB13	-	-	-	-	-	-	-	-	-	-	-	-	-	-	-	-	-	-	-	-	-	-	-	-	-	-
BN17	-	-	-	-	-	-	-	-	DEL Hom	DEL	DEL Hom	DEL	DEL Hom	DEL	UD	-	-	-	-	-	-	-	-	-	-	-
FB15	-	-	-	-	-	-	-	-	-	-	-	-	-	-	UD	-	-	-	-	-	-	-	-	-	-	-
FB51	-	-	-	-	-	-	-	-	-	DEL	DEL Hom	DEL	DEL Hom	DEL	DEL	DEL	-	-	-	-	-	-	-	-	-	-
FB5	-	-	-	-	-	-	-	-	-	-	DEL Hom	DEL	DEL Hom	DEL	-	-	-	-	-	-	-	-	-	-	-	-
G22	-	-	DEL Het	DEL	-	-	-	-	-	-	DEL Het	DEL	DEL Het	DEL	-	-	DEL Het	DEL	-	-	-	-	-	-	-	-
G23	-	-	-	-	-	-	-	-	-	-	DEL Hom	DEL	-	DEL	UD	-	-	-	-	-	-	-	-	-	-	-
GW15	-	-	-	-	-	-	-	-	-	-	-	-	-	-	-	-	-	-	-	-	-	-	-	-	-	-
HS11	-	-	-	-	-	-	-	-	-	-	DEL Het	DEL	DEL Het	DEL	-	-	-	-	AMP	AMP	AMP	AMP	-	-	-	-
HV35	-	-	-	-	-	-	-	-	-	-	-	-	-	-	-	-	-	-	-	-	-	-	-	-	-	-
K16	-	-	-	-	-	-	-	-	DEL Het	DEL	DEL Hom	DEL	DEL Hom	DEL	AMP	AMP	-	-	-	-	-	-	-	-	-	-
K25	-	-	-	-	-	-	-	-	-	DEL16	DEL Het	DEL	DEL Het	DEL	AMP	AMP	-	-	-	-	-	-	-	-	DEL Hom	DEL
KA12	-	-	-	-	-	-	-	-	DEL Het	DEL	DEL Hom	DEL	DEL Hom	DEL	AMP	AMP	-	-	-	-	-	-	-	-	-	-
KI12	-	-	-	-	-	-	-	-	-	-	-	-	-	-	-	-	-	-	-	-	-	-	-	-	-	-
LB8_2000	-	-	-	-	-	-	-	-	DEL Hom	DEL	DEL Hom	DEL	DEL Hom	DEL	-	-	-	-	-	-	-	-	-	-	-	-
MD1	-	-	-	-	-	-	-	-	-	-	DEL Hom	DEL	DEL Hom	DEL	-	-	-	-	-	-	-	-	-	-	UD	-
MI4	-	-	-	-	-	-	-	-	-	-	DEL Hom	DEL	DEL Hom	DEL	-	-	DEL Hom	DEL	-	-	-	-	-	-	-	-
MU17	-	-	-	-	-	-	-	-	-	-	DEL Hom	DEL	DEL Hom	DEL	-	-	-	-	-	-	-	-	-	-	-	-
MU30	-	-	-	-	-	-	-	-	-	-	-	-	-	-	-	-	-	-	-	-	-	-	-	-	-	-
MU6	-	-	-	-	-	-	-	-	-	-	DEL Hom	DEL	DEL Hom	DEL	-	-	-	-	-	-	-	-	-	-	-	-
S24	-	-	-	-	-	-	AMP	AMP	-	-	DEL Hom	DEL	DEL Hom	DEL	-	-	DEL Het	DEL	-	-	-	-	-	-	-	-
S4	-	-	-	-	-	-	-	-	-	-	-	-	-	-	-	-	-	-	-	-	-	-	-	-	-	-
S59	-	-	-	-	-	-	-	-	-	-	DEL Hom	DEL	DEL Hom	DEL	-	-	-	-	-	-	-	-	-	-	-	-
SG3	-	-	DEL Het	DEL	-	-	-	-	DEL Het	DEL	DEL Hom	DEL	DEL Hom	DEL	-	-	-	-	-	-	-	-	-	-	-	-
T29	-	-	DEL Het	DEL	-	-	-	-	DEL Het	DEL	DEL Hom	DEL	DEL Hom	DEL	-	-	-	-	-	-	-	-	-	-	-	-
76	-	-	-	-	-	-	-	-	subclonal DEL Het	-	subclonal DEL Hom	-	DEL Hom	DEL	-	-	-	-	-	-	-	-	-	-	-	-
+
1	deletion of exon 1 (probe binds at chr9:20612341)
2	deletion of one region (chr9:20622233-20622266)
3	deletion detected by MLPA with ratio of 0.72
4	deletion detected by MLPA with ratio of 0.81
5	deletion detected by MLPA with ratio of 0.73
6	deletion detected by MLPA with ratio of 0.69
7	deletion detected by MLPA with ratio of 0.76
8	deletion detected by MLPA with ratio of 0.76
9	deleted regions chr9:21974465-21974837;21994127-21994464
10	deletion detected by MLPA with ratio of 0.77
11	deletion of exon 21 (probe binds at chr7:148135363)
12	deletion of exon 1 (probe binds at chr18:12820961)
13	deletion of exon 4 (probe binds at chr4:109304173)
14	deletion of exon 1 (probe binds at chrX:133335083)
15	deletion of exon 3 (probe binds at chrX:133339696)
16	deletion of 3 regions (20448110-20448275; 20456691-20456795; 20620642-20620974) that are not covered by MLPA probes

## Sheet: SupplTabMLPA_NGS_4b
Suppl. Tab. 4b Comparison of the CNV identification by MLPA and in coverage NGS data in additional genes in relapse cohort. DEL - deletion; AMP - amplification; Hom - homozygous; Het - heterozygous, orange - found by MLPA, but not by NGS; blue - found by NGS, but not by MLPA; NA - not analyzed; grey -UD - undecided
SAMPLEID	PDGFRB DEL		CNOT6 DEL		PTK2B AMP		MYC AMP		AKT1 AMP		CTCF DEL		STAT5B AMP		ABCA5 AMP		CNOT3 AMP
	MLPA	NGS_Cov	MLPA	NGS_Cov	MLPA	NGS_Cov	MLPA	NGS_Cov	MLPA	NGS_Cov	MLPA	NGS_Cov	MLPA	NGS_Cov	MLPA	NGS_Cov	MLPA	NGS_Cov
5	-	-	-	-	-	-	-	-	-	-	-	-	-	-	-	-	-	-
9	-	-	-	-	-	-	-	-	-	-	-	-	-	-	-	-	-	-
15	-	-	-	-	-	-	-	-	-	-	-	-	-	-	-	-	-	-
16	-	-	-	-	-	-	-	-	-	-	DEL	DEL	AMP	AMP	UD	AMP	-	-
17	-	-	-	-	-	-	-	-	-	-	-	-	-	-	-	-	-	-
18	-	-	-	-	-	-	-	-	-	-	-	-	AMP	AMP	AMP	AMP	-	-
19	-	-	-	-	-	-	-	-	-	-	-	-	-	-	-	-	-	-
20	-	-	-	-	-	-	-	-	-	-	-	-	AMP	AMP	AMP	AMP	-	-
21	-	-	-	-	-	-	-	-	-	-	-	-	-	-	-	-	-	-
22	DEL	DEL	DEL	DEL	-	-	-	-	-	-	-	-	-	-	-	-	-	-
23	-	-	-	-	-	-	-	-	-	-	-	-	-	-	-	-	-	-
75	-	-	-	-	-	-	-	-	-	-	-	-	-	-	-	-	AMP	AMP
82	-	-	-	-	AMP	AMP	UD	AMP	-	-	-	-	-	-	AMP	AMP	-	-
24	-	-	-	-	AMP	AMP	AMP	AMP	-	-	-	-	-	-	-	-	-	-
25	-	-	-	-	-	-	-	-	-	-	-	-	-	-	-	-	-	-
26	-	-	DEL	DEL	-	-	-	-	-	-	-	-	-	-	-	-	AMP	AMP
28	-	-	-	-	-	-	-	-	-	-	-	-	-	-	-	-	-	-
85	-	-	-	-	-	-	-	-	-	-	-	-	-	-	-	-	-	-
29	-	-	-	-	-	-	-	-	DEL	DEL	-	-	-	-	-	-	-	-
32	-	-	-	-	-	-	-	-	-	-	-	-	-	-	-	-	-	-
33	-	-	-	-	-	-	-	-	-	-	-	-	-	-	-	-	-	-
35	-	-	-	-	-	-	-	-	-	-	-	-	-	-	-	-	-	-
36	-	-	-	-	-	-	-	-	-	-	-	-	-	-	-	-	-	-
37	-	-	-	-	-	-	-	-	-	-	-	-	-	-	-	-	-	-
38	-	-	-	-	-	-	-	-	-	-	-	-	-	-	-	-	-	-
39	-	-	-	-	-	-	-	-	-	-	-	-	-	-	-	-	-	-
77	-	-	-	-	-	-	-	-	-	-	-	-	-	-	-	-	-	-
41	-	-	-	-	-	-	-	-	-	-	-	-	-	-	-	-	-	-
42	-	-	-	-	UD	AMP	UD	AMP	-	-	DEL	DEL	-	-	-	-	-	-
43	-	-	-	-	-	-	-	-	-	-	-	-	-	-	-	-	-	-
14	-	-	-	-	-	-	-	-	-	-	-	-	-	-	-	-	-	-
27	-	-	-	-	-	-	-	-	-	-	-	-	-	-	-	-	-	-
30	-	-	-	-	-	-	-	-	-	-	-	-	-	-	-	-	-	-
31	-	-	-	-	-	-	-	-	-	-	-	-	-	-	-	-	-	-
45	-	-	UD	-	-	-	-	-	-	-	UD	-	-	-	-	-	-	-
46	-	-	-	-	-	-	-	-	-	-	-	-	-	-	-	-	-	-
47	-	-	-	-	-	-	UD	AMP	-	-	-	-	-	-	-	-	-	-
48	-	-	-	-	-	-	-	-	-	-	-	-	-	-	-	-	-	-
88	-	-	-	-	-	-	-	-	-	-	-	-	-	-	-	-	-	-
49	-	-	-	-	-	-	-	-	-	-	-	-	-	-	-	-	-	-
79	-	-	-	-	-	-	-	-	-	-	-	-	-	-	-	-	-	-
50	DEL	DEL	-	-	-	-	UD	AMP	-	-	-	-	UD	AMP	UD	AMP		-
80	-	-	-	-	-	-	-	-	-	-	-	-	-	-	-	-	-	-
55	-	-	-	-	-	-	-	-	-	-	-	-	-	-	UD	AMP	-	-
56	-	-	-	-	-	-	-	-	-	-	-	-	UD	AMP	-	AMP	-	-
58	-	-	-	-	-	-	-	-	-	-	-	-	-	-	-	-	-	-
59	-	-	DEL	DEL	-	-	-	-	UD	AMP	-	-	-	-	-	-	-	-
61	DEL	DEL	DEL	DEL	-	-	-	-	-	-	-	-	-	-	-	-	-	-
63	-	-	-	-	-	-	-	-	-	-	-	-	-	-	-	-	-	-
66	-	-	-	-	-	-	-	-	-	-	-	-	-	-	-	-	-	-
76	-	-	-	-	-	-	-	-	-	-	-	-	-	-	-	-	-	-
40	-	-	-	-	-	-	-	-	-	-	-	-	-	-	-	-	-	-
78	-	-	-	-	-	-	-	-	-	-	-	-	-	-	-	-	-	-
81	-	-	-	-	-	-	-	-	-	-	DEL	DEL	-	-	-	-	-	-
