# Supplementary material for: Identification of a genetically defined ultra-high-risk group in relapsed pediatric T-lymphoblastic leukemia
Source: Blood Cancer J. 2017 Feb 3;7(2):e523–. doi: 10.1038/bcj.2017.3 (PMC5386337; doi:10.1038/bcj.2017.3)
Supplement: Supplementary Table 6 [file bcj20173x12.xlsx]

## Sheet: MutDensity_SNVsInDels
Suppl. Tab. 6 Mutation density of SNVs and InDels calculated per Mb for each gene
Gene	Target exons in gene Mbp (BED)	#Patients (SNV/InDels)	#SNVs/InDels	Mutations density ('Mutations/Covered Mbp)
PHF6	1.387	39	47	33.8861
NRAS	0.591	15	15	25.3807
PTEN	1.392	23	34	24.4253
NOTCH1	8.348	123	178	21.3225
WT1	1.784	19	36	20.1794
FBXW7	2.898	36	42	14.4928
RPL22	0.467	5	6	12.848
CCND3	1.151	12	13	11.2945
RPL10	1.25	12	13	10.4
KRAS	0.787	8	8	10.1652
IL7R	1.716	11	17	9.90676
NT5C2	2.269	17	22	9.6959
PDGFRA	0.367	3	3	8.17439
H3F3A	0.503	4	4	7.95229
GATA3	1.437	7	11	7.65484
SOX1	1.196	10	9	7.52508
DNM2	3.75	26	28	7.46667
RUNX1	1.922	11	12	6.2435
BCL11B	2.765	15	17	6.14828
TP53	1.697	9	10	5.89275
PIK3R1	2.779	11	16	5.75747
JAK3	3.987	16	22	5.51793
LEF1	1.635	8	9	5.50459
SH2B3	2.014	8	11	5.46177
CDKN2A	1.135	4	6	5.28634
ETV6	1.519	8	8	5.26662
USP7	4.052	13	20	4.93583
ATXN1	2.488	10	11	4.42122
STAT5B	2.724	12	12	4.40529
RPL11	0.687	3	3	4.36681
HS3ST6	1.186	5	5	4.21585
EED	1.665	4	7	4.2042
OR2T12	0.983	3	4	4.06918
CLCF1	0.738	3	3	4.06504
CNOT3	3.099	8	12	3.87222
RPL5	1.058	4	4	3.78072
CDKN1B	0.8	3	3	3.75
CTCF	2.384	7	8	3.3557
SUZ12	2.54	6	7	2.75591
KDM6A	5.09	11	14	2.75049
PAX5	0.364	1	1	2.74725
IRF1	1.158	1	3	2.59067
MSH6	4.318	8	11	2.54748
CLASRP	2.429	4	6	2.47015
EP300	7.865	13	19	2.41577
IKZF1	2.085	4	5	2.39808
HOXA9	1.266	3	3	2.36967
C19ORF70	0.437	1	1	2.28833
WHSC1	4.873	10	11	2.25734
MAPK13	1.342	3	3	2.23547
PRDM2	5.449	12	12	2.20224
PSMB11	0.923	2	2	2.16685
MAML3	3.729	7	8	2.14535
FDFT1	1.414	3	3	2.12164
CNOT6	1.894	3	4	2.11193
ANXA11	1.908	4	4	2.09644
U2AF1	0.97	2	2	2.06186
C17ORF80	1.981	4	4	2.01918
MYB	3.013	6	6	1.99137
CBL	3.041	6	6	1.97304
LSM4	0.52	0	1	1.92308
XIRP2	12.515	23	24	1.9177
CDH23	12.298	22	23	1.87022
CDKN2B	0.538	1	1	1.85874
BTG1	0.556	1	1	1.79856
PTPN2	1.67	3	3	1.79641
BIN1	2.227	4	4	1.79614
DOK4	1.141	1	2	1.75285
EZH2	2.876	5	5	1.73853
BRF1	2.9	5	5	1.72414
KIF22	2.325	3	4	1.72043
TRIP6	1.748	2	3	1.71625
FOXN4	1.793	3	3	1.67317
IRX4	1.796	3	3	1.67038
OPN1LW	1.215	2	2	1.64609
PDGFRB	3.795	6	6	1.58103
ZFP36L1	1.284	1	2	1.55763
OXER1	1.292	2	2	1.54799
CCDC146	3.232	4	5	1.54703
TADA2B	1.303	1	2	1.53492
MTHFS	0.672	1	1	1.4881
MAP2K3	1.349	2	2	1.48258
IKZF2	2.065	2	3	1.45278
PPP1R13L	2.805	3	4	1.42602
PEG3	4.913	6	7	1.42479
PMS2	2.889	2	4	1.38456
STAT5A	2.904	4	4	1.37741
TP73	2.23	3	3	1.34529
BCLAF1	2.983	4	4	1.34093
SETD2	8.312	7	11	1.32339
PIK3CD	3.799	5	5	1.31614
APC	9.166	10	12	1.30919
TMEM174	0.772	1	1	1.29534
TAPBPL	1.547	2	2	1.29282
MSH3	3.894	5	5	1.28403
TRNT1	1.561	1	2	1.28123
TLR9	3.139	4	4	1.27429
RBL2	4.04	4	5	1.23762
IRS2	4.057	5	5	1.23244
CREBBP	8.153	8	10	1.22654
ATRN	4.943	6	6	1.21384
ESRRG	1.655	2	2	1.20846
TRIP13	1.662	1	2	1.20337
MED12	7.498	8	9	1.20032
CASC5	7.549	9	9	1.19221
OBSCN	30.353	29	35	1.1531
CIR1	1.735	1	2	1.15274
FLT3	3.504	4	4	1.14155
EYS	10.547	12	12	1.13776
PRKCG	2.668	3	3	1.12444
PMM2	0.901	1	1	1.10988
EPHB2	3.628	3	4	1.10254
BPIFC	1.824	2	2	1.09649
MAP3K11	2.744	3	3	1.09329
RSPO1	0.925	1	1	1.08108
IPO9	3.784	4	4	1.05708
ABCA5	5.692	6	6	1.05411
BCOR	5.707	4	6	1.05134
NOTCH3	7.632	8	8	1.04822
WWC1	3.823	3	4	1.0463
NCOR2	8.713	9	9	1.03294
CPNE2	1.947	2	2	1.02722
PTPN14	3.924	4	4	1.01937
OR2T2	0.995	0	1	1.00503
DIP2C	5.983	6	6	1.00284
ENOSF1	6.023	3	6	0.996181
CELF2	2.008	1	2	0.996016
SPRY4	1.009	1	1	0.99108
OCA2	3.053	3	3	0.98264
YY1AP1	3.074	3	3	0.975927
MAGI2	5.155	5	5	0.969932
ECT2L	3.115	3	3	0.963082
HFM1	5.224	5	5	0.957121
SHROOM3	6.311	6	6	0.950721
PTPN11	2.112	2	2	0.94697
TET2	6.365	6	6	0.942655
BNC1	3.183	3	3	0.942507
DGCR2	2.124	2	2	0.94162
CHD8	8.535	8	8	0.937317
MAP3K2	2.18	2	2	0.917431
NT5C1B	2.189	2	2	0.913659
C10ORF71	4.434	4	4	0.90212
NF2	2.221	2	2	0.900495
MSH2	3.344	3	3	0.897129
TET1	6.738	6	6	0.890472
RASGRP2	2.271	2	2	0.880669
EHMT1	4.62	4	4	0.865801
KDR	4.671	4	4	0.856348
DMD	13.194	11	11	0.833712
NCK2	1.203	1	1	0.831255
FAT1	14.602	12	12	0.821805
CASP8AP2	6.091	5	5	0.820883
PTPN13	8.611	7	7	0.812914
GPSM1	2.475	2	2	0.808081
PHIP	6.266	4	5	0.797957
RET	3.777	3	3	0.794281
EIF2AK3	3.786	2	3	0.792393
PDGFRA	3.93	3	3	0.763359
AKAP3	2.622	2	2	0.762777
TSHR	2.648	1	2	0.755287
OPN5	1.324	1	1	0.755287
TET3	5.329	4	4	0.75061
MAGEC3	2.705	2	2	0.739372
ITGAM	4.062	2	3	0.738552
NRG1	4.085	3	3	0.734394
BICD2	2.734	1	2	0.731529
ASPM	11.045	7	8	0.72431
ANK3	15.352	8	11	0.716519
DUSP7	1.397	1	1	0.71582
AFF1	4.225	3	3	0.710059
FICD	1.417	1	1	0.705716
MYC	1.425	1	1	0.701754
USH2A	17.141	12	12	0.700076
DNMT3A	1.445	1	1	0.692042
USP9X	8.764	6	6	0.684619
ARMCX4	7.31	5	5	0.683995
RELN	11.853	7	8	0.674935
PAX5	1.484	1	1	0.673854
MAP2K4	1.502	1	1	0.665779
IGF1R	4.524	3	3	0.66313
SMG8	3.056	2	2	0.65445
BLM	4.674	2	3	0.641849
PTPRC	4.78	1	3	0.627615
FAT3	14.488	9	9	0.621204
SART3	3.272	2	2	0.611247
RB1	3.327	2	2	0.601142
SPRED2	1.682	1	1	0.59453
CCDC88A	6.789	3	4	0.589188
UNC5D	3.396	2	2	0.588928
AKT1	1.703	1	1	0.587199
SAFB2	3.428	2	2	0.583431
NEK9	3.451	2	2	0.579542
MECP2	1.732	0	1	0.577367
HCLS1	1.755	1	1	0.569801
ZBP1	1.842	1	1	0.542888
YES1	1.852	1	1	0.539957
XPO1	3.717	2	2	0.538068
CLTC	5.685	3	3	0.527704
ALK	5.738	3	3	0.52283
JAK1	3.945	2	2	0.506971
SMARCC1	3.996	2	2	0.500501
BAG6	4.007	1	2	0.499127
KPNA1	2.014	1	1	0.496524
ATP6V1B1	2.016	1	1	0.496032
HPS5	4.057	2	2	0.492975
PUM1	4.18	2	2	0.478469
PTPRO	4.186	2	2	0.477783
DHX8	4.246	2	2	0.471032
NAV2	8.608	4	4	0.464684
COL24A1	6.476	3	3	0.463249
MAP3K7	2.161	1	1	0.462749
TYK2	4.324	2	2	0.462535
SYT16	2.167	1	1	0.461467
ERBB2	4.36	2	2	0.458716
SCN9A	6.603	3	3	0.454339
MPL	2.233	1	1	0.447828
NOTCH2	9.195	4	4	0.435019
MTOR	9.217	4	4	0.433981
NINL	4.609	2	2	0.433934
MST1R	4.635	2	2	0.431499
ROCK1	4.725	2	2	0.42328
ZMYM2	4.754	2	2	0.420698
MET	4.779	2	2	0.418498
AKAP8	2.4	1	1	0.416667
SLC45A1	2.529	1	1	0.395413
BANP	2.551	1	1	0.392003
PTPRT	5.112	2	2	0.391236
DNAH11	15.338	6	6	0.391185
DCST1	2.592	1	1	0.385802
CTNNB1	2.626	1	1	0.380807
RPH3A	2.63	1	1	0.380228
MLH1	2.711	1	1	0.368868
PTPRE	2.728	1	1	0.366569
ANKRD11	8.254	3	3	0.36346
HADHA	2.761	1	1	0.362188
STAT3	2.773	1	1	0.36062
BRAF	2.799	1	1	0.35727
TYRO3	3.117	1	1	0.320821
L3MBTL1	3.141	1	1	0.31837
COL4A2	6.296	2	2	0.317662
PCDHAC2	3.194	1	1	0.313087
FGFR2	3.259	1	1	0.306843
CTNND1	3.287	1	1	0.304229
FGFR3	3.36	1	1	0.297619
KIT	3.379	1	1	0.295946
DOCK2	6.761	2	2	0.295814
DNMT3A	3.388	1	1	0.295159
TBCK	3.396	1	1	0.294464
EPHA10	3.594	1	1	0.278242
PIK3CA	3.609	1	1	0.277085
NAT10	3.638	1	1	0.274876
SECISBP2L	3.666	1	1	0.272777
AKAP2	3.764	1	1	0.265675
PTK2B	3.827	1	1	0.261301
ADCY6	3.927	1	1	0.254647
HERC1	16.157	4	4	0.247571
SF3B1	4.585	0	1	0.218103
INSR	4.589	1	1	0.217912
NKTR	4.761	1	1	0.21004
NCOA2	4.843	1	1	0.206484
NF1	9.902	2	2	0.201979
DOT1L	5.956	1	1	0.167898
SMARCA4	6.021	1	1	0.166085
CNOT1	8.345	1	1	0.119832
FLNA	9.059	0	1	0.110387
ABL1	0.964	0	0	0
BAT3	4.034	#N/A	0	0
CEBPA	1.097	#N/A	0	0
CRLF2	2.266	#N/A	0	0
PDE1B	1.964	#N/A	0	0
PTPN9	2.042	#N/A	0	0
SPRY3	1.774	#N/A	0	0
ACP2	1.706	0	0	0
ALOX15B	2.311	0	0	0
ANKHD1	9.013	0	0	0
BAP1	2.599	0	0	0
BCORL1	5.618	0	0	0
CCND2	0.97	0	0	0
CDK8	1.655	0	0	0
DAPK3	1.584	0	0	0
EFEMP1	1.713	0	0	0
EIF4EBP3	0.363	0	0	0
ELOVL4	1.065	0	0	0
FOXJ2	1.969	0	0	0
GATA2	1.543	0	0	0
HRAS	0.733	0	0	0
HTRA3	1.585	0	0	0
IGFL1	0.413	0	0	0
JAK2	3.859	0	0	0
JPH2	2.222	0	0	0
KIF21B	5.783	0	0	0
KPNA3	1.931	0	0	0
LCK	2.146	0	0	0
MAPK10	1.732	0	0	0
MEF2C	1.804	0	0	0
MKRN1	2.079	0	0	0
MLL	12.846	0	0	0
MLL2	17.694	0	0	0
MLLT3	2.08	0	0	0
NAALAD2	2.723	0	0	0
NCAM1	3.672	0	0	0
NDUFB8	0.732	0	0	0
NFKB2	3.143	0	0	0
ODZ2	9.157	0	0	0
PIM1	1.335	0	0	0
PLEKHO2	1.635	0	0	0
PRKDC	14.163	0	0	0
RYK	2.131	0	0	0
SEPSECS	2.009	0	0	0
SF3B2	3.134	0	0	0
SRSF2	0.832	0	0	0
TCEA1	1.244	0	0	0
TIFAB	0.506	0	0	0
TMEM99	0.797	0	0	0
VCPIP1	3.765	0	0	0
ZNHIT6	1.613	0	0	0
TOTAL	1.613		0
