# Supplementary material for: Identification of a genetically defined ultra-high-risk group in relapsed pediatric T-lymphoblastic leukemia
Source: Blood Cancer J. 2017 Feb 3;7(2):e523–. doi: 10.1038/bcj.2017.3 (PMC5386337; doi:10.1038/bcj.2017.3)
Supplement: Supplementary Table 7 [file bcj20173x13.xlsx]

## Sheet: clinic
SupplTab.8. Statistical analyses of relations between clinical data and mutation status in the relapse cohort (n=66) performed by Chisquare and Fischer Exact test.
Clinical.Parameter	Sub-parameter	gene	absolut numbers gene wt	percent	absolut numbers gene SNV	percent	absolut numbers gene deletion	percent	absolut numbers gene amp	percent	absolut numbers gene SNV&del	percent	absolut numbers gene SNV&amp	percent	expected numbers wt	expected numbers SNV	expected numbers del	expected numbers amp	expected numbers SNV.del	expected numbers SNV.amp	Chi.Square	df	p.value.chisq	Chisq.sig P<0.05	Chisq.sig P<0.01	p.value.fisher	fisher.sig P<0.05	fisher.sig P<0.01
Gender	male	NOTCH1	23	0.766667	27	0.771429	1	1	NA	NA	NA	NA	NA	NA	23.1818	27.0455	0.772727	NA	NA	NA	0.301	2	0.86	0	0	1	0	0
Gender	female		7	0.233333	8	0.228571	0	0	NA	NA	NA	NA	NA	NA	6.81818	7.95455	0.227273	NA	NA	NA
Gender	male	PHF6	38	0.791667	11	0.6875	2	1	NA	NA	NA	NA	NA	NA	37.0909	12.3636	1.54545	NA	NA	NA	1.348	2	0.51	0	0	0.701388	0	0
Gender	female		10	0.208333	5	0.3125	0	0	NA	NA	NA	NA	NA	NA	10.9091	3.63636	0.454545	NA	NA	NA
Gender	male	FBXW7	36	0.734694	12	0.857143	NA	NA	1	1	2	1	NA	NA	37.8636	10.8182	NA	0.772727	1.54545	NA	1.854	3	0.603	0	0	0.766182	0	0
Gender	female		13	0.265306	2	0.142857	NA	NA	0	0	0	0	NA	NA	11.1364	3.18182	NA	0.227273	0.454545	NA
Gender	male	OBSCN	40	0.740741	9	1	1	0.5	1	1	NA	NA	NA	NA	41.7273	6.95455	1.54545	0.772727	NA	NA	4.103	3	0.251	0	0	0.192858	0	0
Gender	female		14	0.259259	0	0	1	0.5	0	0	NA	NA	NA	NA	12.2727	2.04545	0.454545	0.227273	NA	NA
Gender	male	DNM2	39	0.75	8	0.8	3	1	1	1	NA	NA	NA	NA	40.1818	7.72727	2.31818	0.772727	NA	NA	1.372	3	0.712	0	0	1	0	0
Gender	female		13	0.25	2	0.2	0	0	0	0	NA	NA	NA	NA	11.8182	2.27273	0.681818	0.227273	NA	NA
Gender	male	PTEN	46	0.793103	2	0.666667	1	0.333333	1	1	1	1	NA	NA	44.8182	2.31818	2.31818	0.772727	0.772727	NA	4.216	4	0.378	0	0	0.269297	0	0
Gender	female		12	0.206897	1	0.333333	2	0.666667	0	0	0	0	NA	NA	13.1818	0.681818	0.681818	0.227273	0.227273	NA
Gender	male	XIRP2	47	0.770492	4	0.8	NA	NA	NA	NA	NA	NA	NA	NA	47.1364	3.86364	NA	NA	NA	NA	0	1	1	0	0	1	0	0
Gender	female		14	0.229508	1	0.2	NA	NA	NA	NA	NA	NA	NA	NA	13.8636	1.13636	NA	NA	NA	NA
Gender	male	CDH23	40	0.740741	10	0.909091	NA	NA	1	1	NA	NA	NA	NA	41.7273	8.5	NA	0.772727	NA	NA	1.773	2	0.412	0	0	0.561996	0	0
Gender	female		14	0.259259	1	0.0909091	NA	NA	0	0	NA	NA	NA	NA	12.2727	2.5	NA	0.227273	NA	NA
Gender	male	WT1	42	0.75	7	0.875	2	1	NA	NA	NA	NA	NA	NA	43.2727	6.18182	1.54545	NA	NA	NA	1.229	2	0.541	0	0	0.802817	0	0
Gender	female		14	0.25	1	0.125	0	0	NA	NA	NA	NA	NA	NA	12.7273	1.81818	0.454545	NA	NA	NA
Gender	male	NT5C2	38	0.77551	12	0.75	NA	NA	1	1	NA	NA	NA	NA	37.8636	12.3636	NA	0.772727	NA	NA	0.343	2	0.842	0	0	1	0	0
Gender	female		11	0.22449	4	0.25	NA	NA	0	0	NA	NA	NA	NA	11.1364	3.63636	NA	0.227273	NA	NA
Gender	male	JAK3	45	0.75	5	1	NA	NA	1	1	NA	NA	NA	NA	46.3636	3.86364	NA	0.772727	NA	NA	1.941	2	0.379	0	0	0.676825	0	0
Gender	female		15	0.25	0	0	NA	NA	0	0	NA	NA	NA	NA	13.6364	1.13636	NA	0.227273	NA	NA
Gender	male	BCL11B	46	0.779661	4	0.8	1	1	0	0	NA	NA	NA	NA	45.5909	3.86364	0.772727	0.772727	NA	NA	3.731	3	0.292	0	0	0.452758	0	0
Gender	female		13	0.220339	1	0.2	0	0	1	1	NA	NA	NA	NA	13.4091	1.13636	0.227273	0.227273	NA	NA
Gender	male	NRAS	47	0.770492	3	0.75	1	1	NA	NA	NA	NA	NA	NA	47.1364	3.09091	0.772727	NA	NA	NA	0.308	2	0.857	0	0	1	0	0
Gender	female		14	0.229508	1	0.25	0	0	NA	NA	NA	NA	NA	NA	13.8636	0.909091	0.227273	NA	NA	NA
Gender	male	USP7	48	0.774194	3	0.75	NA	NA	NA	NA	NA	NA	NA	NA	47.9091	3.09091	NA	NA	NA	NA	0	1	1	0	0	1	0	0
Gender	female		14	0.225806	1	0.25	NA	NA	NA	NA	NA	NA	NA	NA	14.0909	0.909091	NA	NA	NA	NA
Gender	male	EP300	47	0.783333	3	0.6	NA	NA	1	1	NA	NA	NA	NA	46.3636	3.86364	NA	0.772727	NA	NA	1.182	2	0.554	0	0	0.478612	0	0
Gender	female		13	0.216667	2	0.4	NA	NA	0	0	NA	NA	NA	NA	13.6364	1.13636	NA	0.227273	NA	NA
Gender	male	STAT5B	46	0.779661	1	0.5	NA	NA	4	0.8	NA	NA	NA	NA	45.5909	1.54545	NA	3.86364	NA	NA	0.884	2	0.643	0	0	0.752233	0	0
Gender	female		13	0.220339	1	0.5	NA	NA	1	0.2	NA	NA	NA	NA	13.4091	0.454545	NA	1.13636	NA	NA
Gender	male	USH2A	45	0.762712	4	0.8	1	1	1	1	NA	NA	NA	NA	45.5909	3.86364	0.772727	0.772727	NA	NA	0.643	3	0.886	0	0	1	0	0
Gender	female		14	0.237288	1	0.2	0	0	0	0	NA	NA	NA	NA	13.4091	1.13636	0.227273	0.227273	NA	NA
Gender	male	CCND3	48	0.774194	2	1	NA	NA	1	0.5	NA	NA	NA	NA	47.9091	1.54545	NA	1.54545	NA	NA	1.436	2	0.488	0	0	0.653263	0	0
Gender	female		14	0.225806	0	0	NA	NA	1	0.5	NA	NA	NA	NA	14.0909	0.454545	NA	0.454545	NA	NA
Gender	male	RUNX1	48	0.774194	2	0.666667	NA	NA	1	1	NA	NA	NA	NA	47.9091	2.31818	NA	0.772727	NA	NA	0.487	2	0.784	0	0	0.653263	0	0
Gender	female		14	0.225806	1	0.333333	NA	NA	0	0	NA	NA	NA	NA	14.0909	0.681818	NA	0.227273	NA	NA
Gender	male	EYS	47	0.783333	3	0.75	NA	NA	1	0.5	NA	NA	NA	NA	46.3636	3.09091	NA	1.54545	NA	NA	0.897	2	0.639	0	0	0.543247	0	0
Gender	female		13	0.216667	1	0.25	NA	NA	1	0.5	NA	NA	NA	NA	13.6364	0.909091	NA	0.454545	NA	NA
Gender	male	FAT1	48	0.774194	2	0.666667	NA	NA	1	1	NA	NA	NA	NA	47.9091	2.31818	NA	0.772727	NA	NA	0.487	2	0.784	0	0	0.653263	0	0
Gender	female		14	0.225806	1	0.333333	NA	NA	0	0	NA	NA	NA	NA	14.0909	0.681818	NA	0.227273	NA	NA
Gender	male	RPL10	46	0.779661	1	0.5	4	0.8	NA	NA	NA	NA	NA	NA	45.5909	1.54545	3.86364	NA	NA	NA	0.884	2	0.643	0	0	0.752233	0	0
Gender	female		13	0.220339	1	0.5	1	0.2	NA	NA	NA	NA	NA	NA	13.4091	0.454545	1.13636	NA	NA	NA
Gender	male	ATXN1	48	0.786885	2	0.666667	NA	NA	1	0.5	NA	NA	NA	NA	47.1364	2.31818	NA	1.54545	NA	NA	1.109	2	0.574	0	0	0.317712	0	0
Gender	female		13	0.213115	1	0.333333	NA	NA	1	0.5	NA	NA	NA	NA	13.8636	0.681818	NA	0.454545	NA	NA
Gender	male	IL7R	47	0.758065	4	1	NA	NA	NA	NA	NA	NA	NA	NA	47.9091	3.09091	NA	NA	NA	NA	0.254	1	0.615	0	0	0.566579	0	0
Gender	female		15	0.241935	0	0	NA	NA	NA	NA	NA	NA	NA	NA	14.0909	0.909091	NA	NA	NA	NA
Gender	male	DMD	46	0.766667	3	0.75	2	1	NA	NA	NA	NA	NA	NA	46.3636	3.09091	1.54545	NA	NA	NA	0.613	2	0.736	0	0	1	0	0
Gender	female		14	0.233333	1	0.25	0	0	NA	NA	NA	NA	NA	NA	13.6364	0.909091	0.454545	NA	NA	NA
Gender	male	KDM6A	47	0.770492	4	0.8	NA	NA	NA	NA	NA	NA	NA	NA	47.1364	3.86364	NA	NA	NA	NA	0	1	1	0	0	1	0	0
Gender	female		14	0.229508	1	0.2	NA	NA	NA	NA	NA	NA	NA	NA	13.8636	1.13636	NA	NA	NA	NA
Gender	male	WHSC1	47	0.770492	3	0.75	NA	NA	1	1	NA	NA	NA	NA	47.1364	3.09091	NA	0.772727	NA	NA	0.308	2	0.857	0	0	1	0	0
Gender	female		14	0.229508	1	0.25	NA	NA	0	0	NA	NA	NA	NA	13.8636	0.909091	NA	0.227273	NA	NA
Gender	male	APC	44	0.745763	4	1	3	1	NA	NA	NA	NA	NA	NA	45.5909	3.09091	2.31818	NA	NA	NA	2.303	2	0.316	0	0	0.620808	0	0
Gender	female		15	0.254237	0	0	0	0	NA	NA	NA	NA	NA	NA	13.4091	0.909091	0.681818	NA	NA	NA
Gender	male	TP53	43	0.767857	5	0.833333	1	1	1	0.5	1	1	NA	NA	43.2727	4.63636	0.772727	1.54545	0.772727	NA	1.568	4	0.814	0	0	0.764587	0	0
Gender	female		13	0.232143	1	0.166667	0	0	1	0.5	0	0	NA	NA	12.7273	1.36364	0.227273	0.454545	0.227273	NA
Gender	male	FAT3	47	0.770492	3	0.75	NA	NA	NA	NA	1	1	NA	NA	47.1364	3.09091	NA	NA	0.772727	NA	0.308	2	0.857	0	0	1	0	0
Gender	female		14	0.229508	1	0.25	NA	NA	NA	NA	0	0	NA	NA	13.8636	0.909091	NA	NA	0.227273	NA
Gender	male	SOX1	48	0.774194	3	0.75	NA	NA	NA	NA	NA	NA	NA	NA	47.9091	3.09091	NA	NA	NA	NA	0	1	1	0	0	1	0	0
Gender	female		14	0.225806	1	0.25	NA	NA	NA	NA	NA	NA	NA	NA	14.0909	0.909091	NA	NA	NA	NA
Gender	male	CNOT3	45	0.75	4	1	NA	NA	2	1	NA	NA	NA	NA	46.3636	3.09091	NA	1.54545	NA	NA	1.941	2	0.379	0	0	0.74146	0	0
Gender	female		15	0.25	0	0	NA	NA	0	0	NA	NA	NA	NA	13.6364	0.909091	NA	0.454545	NA	NA
Gender	male	MAML3	47	0.758065	3	1	NA	NA	1	1	NA	NA	NA	NA	47.9091	2.31818	NA	0.772727	NA	NA	1.252	2	0.535	0	0	1	0	0
Gender	female		15	0.241935	0	0	NA	NA	0	0	NA	NA	NA	NA	14.0909	0.681818	NA	0.227273	NA	NA
Gender	male	LEF1	47	0.783333	1	1	3	0.6	NA	NA	NA	NA	NA	NA	46.3636	0.772727	3.86364	NA	NA	NA	1.182	2	0.554	0	0	0.478612	0	0
Gender	female		13	0.216667	0	0	2	0.4	NA	NA	NA	NA	NA	NA	13.6364	0.227273	1.13636	NA	NA	NA
Gender	male	ETV6	46	0.766667	2	1	2	0.666667	NA	NA	1	1	NA	NA	46.3636	1.54545	2.31818	NA	0.772727	NA	1.087	3	0.78	0	0	0.801786	0	0
Gender	female		14	0.233333	0	0	1	0.333333	NA	NA	0	0	NA	NA	13.6364	0.454545	0.681818	NA	0.227273	NA
Gender	male	KRAS	46	0.754098	4	1	1	1	NA	NA	NA	NA	NA	NA	47.1364	3.09091	0.772727	NA	NA	NA	1.591	2	0.451	0	0	0.664448	0	0
Gender	female		15	0.245902	0	0	0	0	NA	NA	NA	NA	NA	NA	13.8636	0.909091	0.227273	NA	NA	NA
Gender	male	MSH6	47	0.758065	4	1	NA	NA	NA	NA	NA	NA	NA	NA	47.9091	3.09091	NA	NA	NA	NA	0.254	1	0.615	0	0	0.566579	0	0
Gender	female		15	0.241935	0	0	NA	NA	NA	NA	NA	NA	NA	NA	14.0909	0.909091	NA	NA	NA	NA
Gender	male	MED12	49	0.803279	2	0.4	NA	NA	NA	NA	NA	NA	NA	NA	47.1364	3.86364	NA	NA	NA	NA	2.291	1	0.13	0	0	0.0730389	0	0
Gender	female		12	0.196721	3	0.6	NA	NA	NA	NA	NA	NA	NA	NA	13.8636	1.13636	NA	NA	NA	NA
Gender	male	CHD8	49	0.790323	2	0.5	NA	NA	NA	NA	NA	NA	NA	NA	47.9091	3.09091	NA	NA	NA	NA	0.529	1	0.467	0	0	0.219843	0	0
Gender	female		13	0.209677	2	0.5	NA	NA	NA	NA	NA	NA	NA	NA	14.0909	0.909091	NA	NA	NA	NA
Gender	male	CTCF	47	0.758065	NA	NA	4	1	NA	NA	NA	NA	NA	NA	47.9091	NA	3.09091	NA	NA	NA	0.254	1	0.615	0	0	0.566579	0	0
Gender	female		15	0.241935	NA	NA	0	0	NA	NA	NA	NA	NA	NA	14.0909	NA	0.909091	NA	NA	NA
Gender	male	MYB	43	0.781818	1	1	1	1	6	0.666667	NA	NA	NA	NA	42.5	0.772727	0.772727	6.95455	NA	NA	1.191	3	0.755	0	0	0.659331	0	0
Gender	female		12	0.218182	0	0	0	0	3	0.333333	NA	NA	NA	NA	12.5	0.227273	0.227273	2.04545	NA	NA
Gender	male	ABCA5	45	0.762712	2	1	NA	NA	4	0.8	NA	NA	NA	NA	45.5909	1.54545	NA	3.86364	NA	NA	0.643	2	0.725	0	0	1	0	0
Gender	female		14	0.237288	0	0	NA	NA	1	0.2	NA	NA	NA	NA	13.4091	0.454545	NA	1.13636	NA	NA
Gender	male	DIP2C	48	0.774194	0	0	2	1	1	1	NA	NA	NA	NA	47.9091	0.772727	1.54545	0.772727	NA	NA	4.283	3	0.232	0	0	0.436553	0	0
Gender	female		14	0.225806	1	1	0	0	0	0	NA	NA	NA	NA	14.0909	0.227273	0.454545	0.227273	NA	NA
Gender	male	PEG3	46	0.766667	3	0.75	NA	NA	2	1	NA	NA	NA	NA	46.3636	3.09091	NA	1.54545	NA	NA	0.613	2	0.736	0	0	1	0	0
Gender	female		14	0.233333	1	0.25	NA	NA	0	0	NA	NA	NA	NA	13.6364	0.909091	NA	0.454545	NA	NA
Gender	male	SUZ12	47	0.770492	2	1	NA	NA	2	0.666667	NA	NA	NA	NA	47.1364	1.54545	NA	2.31818	NA	NA	0.782	2	0.676	0	0	0.737151	0	0
Gender	female		14	0.229508	0	0	NA	NA	1	0.333333	NA	NA	NA	NA	13.8636	0.454545	NA	0.681818	NA	NA
Gender	male	DNAH11	47	0.770492	2	1	1	1	1	0.5	NA	NA	NA	NA	47.1364	1.54545	0.772727	1.54545	NA	NA	1.731	3	0.63	0	0	0.737151	0	0
Gender	female		14	0.229508	0	0	0	0	1	0.5	NA	NA	NA	NA	13.8636	0.454545	0.227273	0.454545	NA	NA
Gender	male	CBL	47	0.770492	3	0.75	1	1	NA	NA	NA	NA	NA	NA	47.1364	3.09091	0.772727	NA	NA	NA	0.308	2	0.857	0	0	1	0	0
Gender	female		14	0.229508	1	0.25	0	0	NA	NA	NA	NA	NA	NA	13.8636	0.909091	0.227273	NA	NA	NA
Gender	male	PDGFRB	47	0.770492	1	0.5	3	1	NA	NA	NA	NA	NA	NA	47.1364	1.54545	2.31818	NA	NA	NA	1.731	2	0.421	0	0	0.485488	0	0
Gender	female		14	0.229508	1	0.5	0	0	NA	NA	NA	NA	NA	NA	13.8636	0.454545	0.681818	NA	NA	NA
Gender	male	ATRN	48	0.774194	3	0.75	NA	NA	NA	NA	NA	NA	NA	NA	47.9091	3.09091	NA	NA	NA	NA	0	1	1	0	0	1	0	0
Gender	female		14	0.225806	1	0.25	NA	NA	NA	NA	NA	NA	NA	NA	14.0909	0.909091	NA	NA	NA	NA
Gender	male	EZH2	48	0.774194	1	1	NA	NA	2	0.666667	NA	NA	NA	NA	47.9091	0.772727	NA	2.31818	NA	NA	0.487	2	0.784	0	0	0.653263	0	0
Gender	female		14	0.225806	0	0	NA	NA	1	0.333333	NA	NA	NA	NA	14.0909	0.227273	NA	0.681818	NA	NA
Gender	male	BRF1	47	0.770492	3	1	1	1	0	0	NA	NA	NA	NA	47.1364	2.31818	0.772727	0.772727	NA	NA	4.578	3	0.205	0	0	0.485488	0	0
Gender	female		14	0.229508	0	0	0	0	1	1	NA	NA	NA	NA	13.8636	0.681818	0.227273	0.227273	NA	NA
Gender	male	IRS2	48	0.8	1	0.333333	NA	NA	2	0.666667	NA	NA	NA	NA	46.3636	2.31818	NA	2.31818	NA	NA	3.744	2	0.154	0	0	0.125182	0	0
Gender	female		12	0.2	2	0.666667	NA	NA	1	0.333333	NA	NA	NA	NA	13.6364	0.681818	NA	0.681818	NA	NA
Gender	male	IKZF1	46	0.766667	1	1	3	1	1	0.5	NA	NA	NA	NA	46.3636	0.772727	2.31818	1.54545	NA	NA	2.036	3	0.565	0	0	0.607881	0	0
Gender	female		14	0.233333	0	0	0	0	1	0.5	NA	NA	NA	NA	13.6364	0.227273	0.681818	0.454545	NA	NA
Gender	male	CASP8AP2	46	0.793103	1	0.333333	4	1	0	0	NA	NA	NA	NA	44.8182	2.31818	3.09091	0.772727	NA	NA	8.012	3	0.046	P<0.05	0	0.0338341	P<0.05	0
Gender	female		12	0.206897	2	0.666667	0	0	1	1	NA	NA	NA	NA	13.1818	0.681818	0.909091	0.227273	NA	NA
Gender	male	C17orf80	45	0.762712	2	1	NA	NA	4	0.8	NA	NA	NA	NA	45.5909	1.54545	NA	3.86364	NA	NA	0.643	2	0.725	0	0	1	0	0
Gender	female		14	0.237288	0	0	NA	NA	1	0.2	NA	NA	NA	NA	13.4091	0.454545	NA	1.13636	NA	NA
Gender	male	STAT5A	45	0.762712	1	1	1	1	4	0.8	NA	NA	NA	NA	45.5909	0.772727	0.772727	3.86364	NA	NA	0.643	3	0.886	0	0	1	0	0
Gender	female		14	0.237288	0	0	0	0	1	0.2	NA	NA	NA	NA	13.4091	0.227273	0.227273	1.13636	NA	NA
Gender	male	PPP1R13L	47	0.758065	2	1	NA	NA	2	1	NA	NA	NA	NA	47.9091	1.54545	NA	1.54545	NA	NA	1.252	2	0.535	0	0	1	0	0
Gender	female		15	0.241935	0	0	NA	NA	0	0	NA	NA	NA	NA	14.0909	0.454545	NA	0.454545	NA	NA
Gender	male	C10orf71	47	0.758065	3	1	NA	NA	1	1	NA	NA	NA	NA	47.9091	2.31818	NA	0.772727	NA	NA	1.252	2	0.535	0	0	1	0	0
Gender	female		15	0.241935	0	0	NA	NA	0	0	NA	NA	NA	NA	14.0909	0.681818	NA	0.227273	NA	NA
Gender	male	BCLAF1	49	0.790323	0	0	NA	NA	2	0.666667	NA	NA	NA	NA	47.9091	0.772727	NA	2.31818	NA	NA	3.701	2	0.157	0	0	0.219843	0	0
Gender	female		13	0.209677	1	1	NA	NA	1	0.333333	NA	NA	NA	NA	14.0909	0.227273	NA	0.681818	NA	NA
Gender	male	PHIP	42	0.75	3	1	6	1	0	0	NA	NA	NA	NA	43.2727	2.31818	4.63636	0.772727	NA	NA	6.212	3	0.102	0	0	0.145536	0	0
Gender	female		14	0.25	0	0	0	0	1	1	NA	NA	NA	NA	12.7273	0.681818	1.36364	0.227273	NA	NA
Gender	male	CNOT6	47	0.770492	1	1	3	0.75	NA	NA	NA	NA	NA	NA	47.1364	0.772727	3.09091	NA	NA	NA	0.308	2	0.857	0	0	1	0	0
Gender	female		14	0.229508	0	0	1	0.25	NA	NA	NA	NA	NA	NA	13.8636	0.227273	0.909091	NA	NA	NA
Gender	male	CDKN2A	22	0.709677	2	1	27	0.818182	NA	NA	NA	NA	NA	NA	23.9545	1.54545	25.5	NA	NA	NA	1.678	2	0.432	0	0	0.54885	0	0
Gender	female		9	0.290323	0	0	6	0.181818	NA	NA	NA	NA	NA	NA	7.04545	0.454545	7.5	NA	NA	NA
Gender	male	CLTC	47	0.770492	NA	NA	NA	NA	4	0.8	NA	NA	NA	NA	47.1364	NA	NA	3.86364	NA	NA	0	1	1	0	0	1	0	0
Gender	female		14	0.229508	NA	NA	NA	NA	1	0.2	NA	NA	NA	NA	13.8636	NA	NA	1.13636	NA	NA
Gender	male	HOXA9	47	0.770492	1	1	2	1	1	0.5	NA	NA	NA	NA	47.1364	0.772727	1.54545	1.54545	NA	NA	1.731	3	0.63	0	0	0.737151	0	0
Gender	female		14	0.229508	0	0	0	0	1	0.5	NA	NA	NA	NA	13.8636	0.227273	0.454545	0.454545	NA	NA
Gender	male	ECT2L	48	0.774194	NA	NA	1	1	2	0.666667	NA	NA	NA	NA	47.9091	NA	0.772727	2.31818	NA	NA	0.487	2	0.784	0	0	0.653263	0	0
Gender	female		14	0.225806	NA	NA	0	0	1	0.333333	NA	NA	NA	NA	14.0909	NA	0.227273	0.681818	NA	NA
Gender	male	MAPK13	49	0.790323	1	0.5	NA	NA	1	0.5	NA	NA	NA	NA	47.9091	1.54545	NA	1.54545	NA	NA	1.803	2	0.406	0	0	0.219843	0	0
Gender	female		13	0.209677	1	0.5	NA	NA	1	0.5	NA	NA	NA	NA	14.0909	0.454545	NA	0.454545	NA	NA
Gender	male	PTPN2	48	0.774194	1	1	2	0.666667	NA	NA	NA	NA	NA	NA	47.9091	0.772727	2.31818	NA	NA	NA	0.487	2	0.784	0	0	0.653263	0	0
Gender	female		14	0.225806	0	0	1	0.333333	NA	NA	NA	NA	NA	NA	14.0909	0.227273	0.681818	NA	NA	NA
Gender	male	CDKN1B	47	0.770492	1	1	3	0.75	NA	NA	NA	NA	NA	NA	47.1364	0.772727	3.09091	NA	NA	NA	0.308	2	0.857	0	0	1	0	0
Gender	female		14	0.229508	0	0	1	0.25	NA	NA	NA	NA	NA	NA	13.8636	0.227273	0.909091	NA	NA	NA
Gender	male	SMG8	47	0.770492	NA	NA	NA	NA	4	0.8	NA	NA	NA	NA	47.1364	NA	NA	3.86364	NA	NA	0	1	1	0	0	1	0	0
Gender	female		14	0.229508	NA	NA	NA	NA	1	0.2	NA	NA	NA	NA	13.8636	NA	NA	1.13636	NA	NA
Gender	male	DHX8	46	0.766667	1	1	NA	NA	4	1	NA	NA	0	0	46.3636	0.772727	NA	3.09091	NA	0.772727	4.883	3	0.181	0	0	0.273705	0	0
Gender	female		14	0.233333	0	0	NA	NA	0	0	NA	NA	1	1	13.6364	0.227273	NA	0.909091	NA	0.227273
Gender	male	COL4A2	48	0.774194	1	1	NA	NA	2	0.666667	NA	NA	NA	NA	47.9091	0.772727	NA	2.31818	NA	NA	0.487	2	0.784	0	0	0.653263	0	0
Gender	female		14	0.225806	0	0	NA	NA	1	0.333333	NA	NA	NA	NA	14.0909	0.227273	NA	0.681818	NA	NA
Gender	male	PMS2	50	0.806452	NA	NA	0	0	1	0.5	0	0	NA	NA	47.9091	NA	0.772727	1.54545	0.772727	NA	8.049	3	0.045	P<0.05	0	0.0340909	P<0.05	0
Gender	female		12	0.193548	NA	NA	1	1	1	0.5	1	1	NA	NA	14.0909	NA	0.227273	0.454545	0.227273	NA
Gender	male	RB1	47	0.770492	1	1	2	1	1	0.5	NA	NA	NA	NA	47.1364	0.772727	1.54545	1.54545	NA	NA	1.731	3	0.63	0	0	0.737151	0	0
Gender	female		14	0.229508	0	0	0	0	1	0.5	NA	NA	NA	NA	13.8636	0.227273	0.454545	0.454545	NA	NA
Gender	male	PTPRO	47	0.770492	1	1	3	0.75	NA	NA	NA	NA	NA	NA	47.1364	0.772727	3.09091	NA	NA	NA	0.308	2	0.857	0	0	1	0	0
Gender	female		14	0.229508	0	0	1	0.25	NA	NA	NA	NA	NA	NA	13.8636	0.227273	0.909091	NA	NA	NA
Gender	male	MYC	46	0.754098	NA	NA	NA	NA	4	1	NA	NA	1	1	47.1364	NA	NA	3.09091	NA	0.772727	1.591	2	0.451	0	0	0.664448	0	0
Gender	female		15	0.245902	NA	NA	NA	NA	0	0	NA	NA	0	0	13.8636	NA	NA	0.909091	NA	0.227273
Gender	male	STAT3	47	0.770492	NA	NA	NA	NA	4	0.8	NA	NA	NA	NA	47.1364	NA	NA	3.86364	NA	NA	0	1	1	0	0	1	0	0
Gender	female		14	0.229508	NA	NA	NA	NA	1	0.2	NA	NA	NA	NA	13.8636	NA	NA	1.13636	NA	NA
Gender	male	SMARCA4	46	0.754098	NA	NA	4	1	1	1	NA	NA	NA	NA	47.1364	NA	3.09091	0.772727	NA	NA	1.591	2	0.451	0	0	0.664448	0	0
Gender	female		15	0.245902	NA	NA	0	0	0	0	NA	NA	NA	NA	13.8636	NA	0.909091	0.227273	NA	NA
Gender	male	MAP2K4	48	0.774194	1	1	1	1	1	0.5	NA	NA	NA	NA	47.9091	0.772727	0.772727	1.54545	NA	NA	1.436	3	0.697	0	0	0.653263	0	0
Gender	female		14	0.225806	0	0	0	0	1	0.5	NA	NA	NA	NA	14.0909	0.227273	0.227273	0.454545	NA	NA
Gender	male	MAP3K7	47	0.770492	NA	NA	4	1	0	0	NA	NA	NA	NA	47.1364	NA	3.09091	0.772727	NA	NA	4.578	2	0.101	0	0	0.156927	0	0
Gender	female		14	0.229508	NA	NA	0	0	1	1	NA	NA	NA	NA	13.8636	NA	0.909091	0.227273	NA	NA
Gender	male	PAX5	47	0.770492	NA	NA	4	1	0	0	NA	NA	NA	NA	47.1364	NA	3.09091	0.772727	NA	NA	4.578	2	0.101	0	0	0.156927	0	0
Gender	female		14	0.229508	NA	NA	0	0	1	1	NA	NA	NA	NA	13.8636	NA	0.909091	0.227273	NA	NA
Gender	male	CDKN2B	29	0.763158	NA	NA	22	0.785714	NA	NA	NA	NA	NA	NA	29.3636	NA	21.6364	NA	NA	NA	0	1	1	0	0	1	0	0
Gender	female		9	0.236842	NA	NA	6	0.214286	NA	NA	NA	NA	NA	NA	8.63636	NA	6.36364	NA	NA	NA
Gender	male	PCDHAC2	47	0.770492	0	0	4	1	NA	NA	NA	NA	NA	NA	47.1364	0.772727	3.09091	NA	NA	NA	4.578	2	0.101	0	0	0.156927	0	0
Gender	female		14	0.229508	1	1	0	0	NA	NA	NA	NA	NA	NA	13.8636	0.227273	0.909091	NA	NA	NA
Gender	male	IRF1	47	0.758065	NA	NA	4	1	NA	NA	NA	NA	NA	NA	47.9091	NA	3.09091	NA	NA	NA	0.254	1	0.615	0	0	0.566579	0	0
Gender	female		15	0.241935	NA	NA	0	0	NA	NA	NA	NA	NA	NA	14.0909	NA	0.909091	NA	NA	NA
Gender	male	SPRY4	47	0.758065	NA	NA	4	1	NA	NA	NA	NA	NA	NA	47.9091	NA	3.09091	NA	NA	NA	0.254	1	0.615	0	0	0.566579	0	0
Gender	female		15	0.241935	NA	NA	0	0	NA	NA	NA	NA	NA	NA	14.0909	NA	0.909091	NA	NA	NA
Gender	male	ABL1	47	0.758065	NA	NA	1	1	3	1	NA	NA	NA	NA	47.9091	NA	0.772727	2.31818	NA	NA	1.252	2	0.535	0	0	1	0	0
Gender	female		15	0.241935	NA	NA	0	0	0	0	NA	NA	NA	NA	14.0909	NA	0.227273	0.681818	NA	NA
Gender	male	SRSF2	47	0.770492	NA	NA	NA	NA	4	0.8	NA	NA	NA	NA	47.1364	NA	NA	3.86364	NA	NA	0	1	1	0	0	1	0	0
Gender	female		14	0.229508	NA	NA	NA	NA	1	0.2	NA	NA	NA	NA	13.8636	NA	NA	1.13636	NA	NA
Gender	male	TMEM99	48	0.774194	NA	NA	NA	NA	3	0.75	NA	NA	NA	NA	47.9091	NA	NA	3.09091	NA	NA	0	1	1	0	0	1	0	0
Gender	female		14	0.225806	NA	NA	NA	NA	1	0.25	NA	NA	NA	NA	14.0909	NA	NA	0.909091	NA	NA
Gender	male	ELOVL4	46	0.766667	NA	NA	5	1	0	0	NA	NA	NA	NA	46.3636	NA	3.86364	0.772727	NA	NA	4.883	2	0.087	0	0	0.189817	0	0
Gender	female		14	0.233333	NA	NA	0	0	1	1	NA	NA	NA	NA	13.6364	NA	1.13636	0.227273	NA	NA
Gender	male	MLLT3	47	0.770492	NA	NA	4	0.8	NA	NA	NA	NA	NA	NA	47.1364	NA	3.86364	NA	NA	NA	0	1	1	0	0	1	0	0
Gender	female		14	0.229508	NA	NA	1	0.2	NA	NA	NA	NA	NA	NA	13.8636	NA	1.13636	NA	NA	NA
Gender	male	JAK2	48	0.774194	NA	NA	3	0.75	NA	NA	NA	NA	NA	NA	47.9091	NA	3.09091	NA	NA	NA	0	1	1	0	0	1	0	0
Gender	female		14	0.225806	NA	NA	1	0.25	NA	NA	NA	NA	NA	NA	14.0909	NA	0.909091	NA	NA	NA
Gender	male	TIFAB	47	0.758065	NA	NA	4	1	NA	NA	NA	NA	NA	NA	47.9091	NA	3.09091	NA	NA	NA	0.254	1	0.615	0	0	0.566579	0	0
Gender	female		15	0.241935	NA	NA	0	0	NA	NA	NA	NA	NA	NA	14.0909	NA	0.909091	NA	NA	NA
Gender	male	ANKHD1	47	0.758065	NA	NA	4	1	NA	NA	NA	NA	NA	NA	47.9091	NA	3.09091	NA	NA	NA	0.254	1	0.615	0	0	0.566579	0	0
Gender	female		15	0.241935	NA	NA	0	0	NA	NA	NA	NA	NA	NA	14.0909	NA	0.909091	NA	NA	NA
Gender	male	EIF4EBP3	47	0.758065	NA	NA	4	1	NA	NA	NA	NA	NA	NA	47.9091	NA	3.09091	NA	NA	NA	0.254	1	0.615	0	0	0.566579	0	0
Gender	female		15	0.241935	NA	NA	0	0	NA	NA	NA	NA	NA	NA	14.0909	NA	0.909091	NA	NA	NA
TimeToRelapse	very early	NOTCH1	14	0.466667	18	0.514286	1	1	NA	NA	NA	NA	NA	NA	15	17.5	0.5	NA	NA	NA	1.927	4	0.749	0	0	0.826012	0	0
TimeToRelapse	early		7	0.233333	10	0.285714	0	0	NA	NA	NA	NA	NA	NA	7.72727	9.01515	0.257576	NA	NA	NA
TimeToRelapse	late		9	0.3	7	0.2	0	0	NA	NA	NA	NA	NA	NA	7.27273	8.48485	0.242424	NA	NA	NA
TimeToRelapse	very early	PHF6	26	0.541667	6	0.375	1	0.5	NA	NA	NA	NA	NA	NA	24	8	1	NA	NA	NA	4.402	4	0.354	0	0	0.34045	0	0
TimeToRelapse	early		10	0.208333	7	0.4375	0	0	NA	NA	NA	NA	NA	NA	12.3636	4.12121	0.515152	NA	NA	NA
TimeToRelapse	late		12	0.25	3	0.1875	1	0.5	NA	NA	NA	NA	NA	NA	11.6364	3.87879	0.484848	NA	NA	NA
TimeToRelapse	very early	FBXW7	24	0.489796	9	0.642857	NA	NA	0	0	0	0	NA	NA	24.5	7	NA	0.5	1	NA	6.278	6	0.393	0	0	0.327491	0	0
TimeToRelapse	early		12	0.244898	3	0.214286	NA	NA	1	1	1	0.5	NA	NA	12.6212	3.60606	NA	0.257576	0.515152	NA
TimeToRelapse	late		13	0.265306	2	0.142857	NA	NA	0	0	1	0.5	NA	NA	11.8788	3.39394	NA	0.242424	0.484848	NA
TimeToRelapse	very early	OBSCN	25	0.462963	7	0.777778	1	0.5	0	0	NA	NA	NA	NA	27	4.5	1	0.5	NA	NA	7.142	6	0.308	0	0	0.322285	0	0
TimeToRelapse	early		15	0.277778	1	0.111111	1	0.5	0	0	NA	NA	NA	NA	13.9091	2.31818	0.515152	0.257576	NA	NA
TimeToRelapse	late		14	0.259259	1	0.111111	0	0	1	1	NA	NA	NA	NA	13.0909	2.18182	0.484848	0.242424	NA	NA
TimeToRelapse	very early	DNM2	28	0.538462	3	0.3	2	0.666667	0	0	NA	NA	NA	NA	26	5	1.5	0.5	NA	NA	7.836	6	0.25	0	0	0.241771	0	0
TimeToRelapse	early		11	0.211538	5	0.5	1	0.333333	0	0	NA	NA	NA	NA	13.3939	2.57576	0.772727	0.257576	NA	NA
TimeToRelapse	late		13	0.25	2	0.2	0	0	1	1	NA	NA	NA	NA	12.6061	2.42424	0.727273	0.242424	NA	NA
TimeToRelapse	very early	PTEN	29	0.5	2	0.666667	2	0.666667	0	0	0	0	NA	NA	29	1.5	1.5	0.5	0.5	NA	8.01	8	0.432	0	0	0.603306	0	0
TimeToRelapse	early		15	0.258621	0	0	1	0.333333	1	1	0	0	NA	NA	14.9394	0.772727	0.772727	0.257576	0.257576	NA
TimeToRelapse	late		14	0.241379	1	0.333333	0	0	0	0	1	1	NA	NA	14.0606	0.727273	0.727273	0.242424	0.242424	NA
TimeToRelapse	very early	XIRP2	29	0.47541	4	0.8	NA	NA	NA	NA	NA	NA	NA	NA	30.5	2.5	NA	NA	NA	NA	2.407	2	0.3	0	0	0.423993	0	0
TimeToRelapse	early		17	0.278689	0	0	NA	NA	NA	NA	NA	NA	NA	NA	15.7121	1.28788	NA	NA	NA	NA
TimeToRelapse	late		15	0.245902	1	0.2	NA	NA	NA	NA	NA	NA	NA	NA	14.7879	1.21212	NA	NA	NA	NA
TimeToRelapse	very early	CDH23	25	0.462963	8	0.727273	NA	NA	0	0	NA	NA	NA	NA	27	5.5	NA	0.5	NA	NA	7.549	4	0.11	0	0	0.0685912	0	0
TimeToRelapse	early		13	0.240741	3	0.272727	NA	NA	1	1	NA	NA	NA	NA	13.9091	2.83333	NA	0.257576	NA	NA
TimeToRelapse	late		16	0.296296	0	0	NA	NA	0	0	NA	NA	NA	NA	13.0909	2.66667	NA	0.242424	NA	NA
TimeToRelapse	very early	WT1	29	0.517857	3	0.375	1	0.5	NA	NA	NA	NA	NA	NA	28	4	1	NA	NA	NA	1.815	4	0.77	0	0	0.762398	0	0
TimeToRelapse	early		14	0.25	3	0.375	0	0	NA	NA	NA	NA	NA	NA	14.4242	2.06061	0.515152	NA	NA	NA
TimeToRelapse	late		13	0.232143	2	0.25	1	0.5	NA	NA	NA	NA	NA	NA	13.5758	1.93939	0.484848	NA	NA	NA
TimeToRelapse	very early	NT5C2	22	0.44898	11	0.6875	NA	NA	0	0	NA	NA	NA	NA	24.5	8	NA	0.5	NA	NA	9.967	4	0.041	P<0.05	0	0.0117087	P<0.05	0
TimeToRelapse	early		11	0.22449	5	0.3125	NA	NA	1	1	NA	NA	NA	NA	12.6212	4.12121	NA	0.257576	NA	NA
TimeToRelapse	late		16	0.326531	0	0	NA	NA	0	0	NA	NA	NA	NA	11.8788	3.87879	NA	0.242424	NA	NA
TimeToRelapse	very early	JAK3	32	0.533333	1	0.2	NA	NA	0	0	NA	NA	NA	NA	30	2.5	NA	0.5	NA	NA	6.629	4	0.157	0	0	0.117736	0	0
TimeToRelapse	early		14	0.233333	3	0.6	NA	NA	0	0	NA	NA	NA	NA	15.4545	1.28788	NA	0.257576	NA	NA
TimeToRelapse	late		14	0.233333	1	0.2	NA	NA	1	1	NA	NA	NA	NA	14.5455	1.21212	NA	0.242424	NA	NA
TimeToRelapse	very early	BCL11B	28	0.474576	4	0.8	1	1	0	0	NA	NA	NA	NA	29.5	2.5	0.5	0.5	NA	NA	6.339	6	0.386	0	0	0.482881	0	0
TimeToRelapse	early		15	0.254237	1	0.2	0	0	1	1	NA	NA	NA	NA	15.197	1.28788	0.257576	0.257576	NA	NA
TimeToRelapse	late		16	0.271186	0	0	0	0	0	0	NA	NA	NA	NA	14.303	1.21212	0.242424	0.242424	NA	NA
TimeToRelapse	very early	NRAS	29	0.47541	3	0.75	1	1	NA	NA	NA	NA	NA	NA	30.5	2	0.5	NA	NA	NA	2.714	4	0.607	0	0	0.838095	0	0
TimeToRelapse	early		17	0.278689	0	0	0	0	NA	NA	NA	NA	NA	NA	15.7121	1.0303	0.257576	NA	NA	NA
TimeToRelapse	late		15	0.245902	1	0.25	0	0	NA	NA	NA	NA	NA	NA	14.7879	0.969697	0.242424	NA	NA	NA
TimeToRelapse	very early	USP7	30	0.483871	3	0.75	NA	NA	NA	NA	NA	NA	NA	NA	31	2	NA	NA	NA	NA	1.565	2	0.457	0	0	0.800733	0	0
TimeToRelapse	early		16	0.258065	1	0.25	NA	NA	NA	NA	NA	NA	NA	NA	15.9697	1.0303	NA	NA	NA	NA
TimeToRelapse	late		16	0.258065	0	0	NA	NA	NA	NA	NA	NA	NA	NA	15.0303	0.969697	NA	NA	NA	NA
TimeToRelapse	very early	EP300	31	0.516667	1	0.2	NA	NA	1	1	NA	NA	NA	NA	30	2.5	NA	0.5	NA	NA	9.392	4	0.052	0	0	0.0371259	P<0.05	0
TimeToRelapse	early		13	0.216667	4	0.8	NA	NA	0	0	NA	NA	NA	NA	15.4545	1.28788	NA	0.257576	NA	NA
TimeToRelapse	late		16	0.266667	0	0	NA	NA	0	0	NA	NA	NA	NA	14.5455	1.21212	NA	0.242424	NA	NA
TimeToRelapse	very early	STAT5B	30	0.508475	1	0.5	NA	NA	2	0.4	NA	NA	NA	NA	29.5	1	NA	2.5	NA	NA	5.057	4	0.282	0	0	0.255243	0	0
TimeToRelapse	early		13	0.220339	1	0.5	NA	NA	3	0.6	NA	NA	NA	NA	15.197	0.515152	NA	1.28788	NA	NA
TimeToRelapse	late		16	0.271186	0	0	NA	NA	0	0	NA	NA	NA	NA	14.303	0.484848	NA	1.21212	NA	NA
TimeToRelapse	very early	USH2A	31	0.525424	2	0.4	0	0	0	0	NA	NA	NA	NA	29.5	2.5	0.5	0.5	NA	NA	6.715	6	0.348	0	0	0.361982	0	0
TimeToRelapse	early		14	0.237288	2	0.4	1	1	0	0	NA	NA	NA	NA	15.197	1.28788	0.257576	0.257576	NA	NA
TimeToRelapse	late		14	0.237288	1	0.2	0	0	1	1	NA	NA	NA	NA	14.303	1.21212	0.242424	0.242424	NA	NA
TimeToRelapse	very early	CCND3	31	0.5	1	0.5	NA	NA	1	0.5	NA	NA	NA	NA	31	1	NA	1	NA	NA	2.004	4	0.735	0	0	1	0	0
TimeToRelapse	early		15	0.241935	1	0.5	NA	NA	1	0.5	NA	NA	NA	NA	15.9697	0.515152	NA	0.515152	NA	NA
TimeToRelapse	late		16	0.258065	0	0	NA	NA	0	0	NA	NA	NA	NA	15.0303	0.484848	NA	0.484848	NA	NA
TimeToRelapse	very early	RUNX1	32	0.516129	1	0.333333	NA	NA	0	0	NA	NA	NA	NA	31	1.5	NA	0.5	NA	NA	3.309	4	0.507	0	0	0.656227	0	0
TimeToRelapse	early		15	0.241935	1	0.333333	NA	NA	1	1	NA	NA	NA	NA	15.9697	0.772727	NA	0.257576	NA	NA
TimeToRelapse	late		15	0.241935	1	0.333333	NA	NA	0	0	NA	NA	NA	NA	15.0303	0.727273	NA	0.242424	NA	NA
TimeToRelapse	very early	EYS	31	0.516667	1	0.25	NA	NA	1	0.5	NA	NA	NA	NA	30	2	NA	1	NA	NA	2.539	4	0.638	0	0	0.613175	0	0
TimeToRelapse	early		14	0.233333	2	0.5	NA	NA	1	0.5	NA	NA	NA	NA	15.4545	1.0303	NA	0.515152	NA	NA
TimeToRelapse	late		15	0.25	1	0.25	NA	NA	0	0	NA	NA	NA	NA	14.5455	0.969697	NA	0.484848	NA	NA
TimeToRelapse	very early	FAT1	32	0.516129	1	0.333333	NA	NA	0	0	NA	NA	NA	NA	31	1.5	NA	0.5	NA	NA	3.309	4	0.507	0	0	0.656227	0	0
TimeToRelapse	early		15	0.241935	1	0.333333	NA	NA	1	1	NA	NA	NA	NA	15.9697	0.772727	NA	0.257576	NA	NA
TimeToRelapse	late		15	0.241935	1	0.333333	NA	NA	0	0	NA	NA	NA	NA	15.0303	0.727273	NA	0.242424	NA	NA
TimeToRelapse	very early	RPL10	29	0.491525	1	0.5	3	0.6	NA	NA	NA	NA	NA	NA	29.5	1	2.5	NA	NA	NA	1.321	4	0.858	0	0	0.956444	0	0
TimeToRelapse	early		16	0.271186	0	0	1	0.2	NA	NA	NA	NA	NA	NA	15.197	0.515152	1.28788	NA	NA	NA
TimeToRelapse	late		14	0.237288	1	0.5	1	0.2	NA	NA	NA	NA	NA	NA	14.303	0.484848	1.21212	NA	NA	NA
TimeToRelapse	very early	ATXN1	31	0.508197	1	0.333333	NA	NA	1	0.5	NA	NA	NA	NA	30.5	1.5	NA	1	NA	NA	1.32	4	0.858	0	0	1	0	0
TimeToRelapse	early		15	0.245902	1	0.333333	NA	NA	1	0.5	NA	NA	NA	NA	15.7121	0.772727	NA	0.515152	NA	NA
TimeToRelapse	late		15	0.245902	1	0.333333	NA	NA	0	0	NA	NA	NA	NA	14.7879	0.727273	NA	0.484848	NA	NA
TimeToRelapse	very early	IL7R	30	0.483871	3	0.75	NA	NA	NA	NA	NA	NA	NA	NA	31	2	NA	NA	NA	NA	1.565	2	0.457	0	0	0.800733	0	0
TimeToRelapse	early		16	0.258065	1	0.25	NA	NA	NA	NA	NA	NA	NA	NA	15.9697	1.0303	NA	NA	NA	NA
TimeToRelapse	late		16	0.258065	0	0	NA	NA	NA	NA	NA	NA	NA	NA	15.0303	0.969697	NA	NA	NA	NA
TimeToRelapse	very early	DMD	31	0.516667	2	0.5	0	0	NA	NA	NA	NA	NA	NA	30	2	1	NA	NA	NA	8.216	4	0.084	0	0	0.0905959	0	0
TimeToRelapse	early		13	0.216667	2	0.5	2	1	NA	NA	NA	NA	NA	NA	15.4545	1.0303	0.515152	NA	NA	NA
TimeToRelapse	late		16	0.266667	0	0	0	0	NA	NA	NA	NA	NA	NA	14.5455	0.969697	0.484848	NA	NA	NA
TimeToRelapse	very early	KDM6A	31	0.508197	2	0.4	NA	NA	NA	NA	NA	NA	NA	NA	30.5	2.5	NA	NA	NA	NA	0.574	2	0.75	0	0	0.833944	0	0
TimeToRelapse	early		15	0.245902	2	0.4	NA	NA	NA	NA	NA	NA	NA	NA	15.7121	1.28788	NA	NA	NA	NA
TimeToRelapse	late		15	0.245902	1	0.2	NA	NA	NA	NA	NA	NA	NA	NA	14.7879	1.21212	NA	NA	NA	NA
TimeToRelapse	very early	WHSC1	29	0.47541	3	0.75	NA	NA	1	1	NA	NA	NA	NA	30.5	2	NA	0.5	NA	NA	2.714	4	0.607	0	0	0.838095	0	0
TimeToRelapse	early		17	0.278689	0	0	NA	NA	0	0	NA	NA	NA	NA	15.7121	1.0303	NA	0.257576	NA	NA
TimeToRelapse	late		15	0.245902	1	0.25	NA	NA	0	0	NA	NA	NA	NA	14.7879	0.969697	NA	0.242424	NA	NA
TimeToRelapse	very early	APC	30	0.508475	3	0.75	0	0	NA	NA	NA	NA	NA	NA	29.5	2	1.5	NA	NA	NA	5.159	4	0.271	0	0	0.219498	0	0
TimeToRelapse	early		14	0.237288	1	0.25	2	0.666667	NA	NA	NA	NA	NA	NA	15.197	1.0303	0.772727	NA	NA	NA
TimeToRelapse	late		15	0.254237	0	0	1	0.333333	NA	NA	NA	NA	NA	NA	14.303	0.969697	0.727273	NA	NA	NA
TimeToRelapse	very early	TP53	26	0.464286	4	0.666667	1	1	1	0.5	1	1	NA	NA	28	3	0.5	1	0.5	NA	5.451	8	0.708	0	0	0.749339	0	0
TimeToRelapse	early		14	0.25	2	0.333333	0	0	1	0.5	0	0	NA	NA	14.4242	1.54545	0.257576	0.515152	0.257576	NA
TimeToRelapse	late		16	0.285714	0	0	0	0	0	0	0	0	NA	NA	13.5758	1.45455	0.242424	0.484848	0.242424	NA
TimeToRelapse	very early	FAT3	32	0.52459	1	0.25	NA	NA	NA	NA	0	0	NA	NA	30.5	2	NA	NA	0.5	NA	4.559	4	0.336	0	0	0.30524	0	0
TimeToRelapse	early		14	0.229508	2	0.5	NA	NA	NA	NA	1	1	NA	NA	15.7121	1.0303	NA	NA	0.257576	NA
TimeToRelapse	late		15	0.245902	1	0.25	NA	NA	NA	NA	0	0	NA	NA	14.7879	0.969697	NA	NA	0.242424	NA
TimeToRelapse	very early	SOX1	33	0.532258	0	0	NA	NA	NA	NA	NA	NA	NA	NA	31	2	NA	NA	NA	NA	4.266	2	0.118	0	0	0.0567766	0	0
TimeToRelapse	early		15	0.241935	2	0.5	NA	NA	NA	NA	NA	NA	NA	NA	15.9697	1.0303	NA	NA	NA	NA
TimeToRelapse	late		14	0.225806	2	0.5	NA	NA	NA	NA	NA	NA	NA	NA	15.0303	0.969697	NA	NA	NA	NA
TimeToRelapse	very early	CNOT3	30	0.5	3	0.75	NA	NA	0	0	NA	NA	NA	NA	30	2	NA	1	NA	NA	3.502	4	0.478	0	0	0.350089	0	0
TimeToRelapse	early		15	0.25	1	0.25	NA	NA	1	0.5	NA	NA	NA	NA	15.4545	1.0303	NA	0.515152	NA	NA
TimeToRelapse	late		15	0.25	0	0	NA	NA	1	0.5	NA	NA	NA	NA	14.5455	0.969697	NA	0.484848	NA	NA
TimeToRelapse	very early	MAML3	33	0.532258	0	0	NA	NA	0	0	NA	NA	NA	NA	31	1.5	NA	0.5	NA	NA	6.806	4	0.147	0	0	0.0709707	0	0
TimeToRelapse	early		14	0.225806	2	0.666667	NA	NA	1	1	NA	NA	NA	NA	15.9697	0.772727	NA	0.257576	NA	NA
TimeToRelapse	late		15	0.241935	1	0.333333	NA	NA	0	0	NA	NA	NA	NA	15.0303	0.727273	NA	0.242424	NA	NA
TimeToRelapse	very early	LEF1	27	0.45	1	1	5	1	NA	NA	NA	NA	NA	NA	30	0.5	2.5	NA	NA	NA	6.6	4	0.159	0	0	0.140463	0	0
TimeToRelapse	early		17	0.283333	0	0	0	0	NA	NA	NA	NA	NA	NA	15.4545	0.257576	1.28788	NA	NA	NA
TimeToRelapse	late		16	0.266667	0	0	0	0	NA	NA	NA	NA	NA	NA	14.5455	0.242424	1.21212	NA	NA	NA
TimeToRelapse	very early	ETV6	31	0.516667	1	0.5	1	0.333333	NA	NA	0	0	NA	NA	30	1	1.5	NA	0.5	NA	6.972	6	0.323	0	0	0.343044	0	0
TimeToRelapse	early		14	0.233333	0	0	2	0.666667	NA	NA	1	1	NA	NA	15.4545	0.515152	0.772727	NA	0.257576	NA
TimeToRelapse	late		15	0.25	1	0.5	0	0	NA	NA	0	0	NA	NA	14.5455	0.484848	0.727273	NA	0.242424	NA
TimeToRelapse	very early	KRAS	30	0.491803	3	0.75	0	0	NA	NA	NA	NA	NA	NA	30.5	2	0.5	NA	NA	NA	4.493	4	0.343	0	0	0.486447	0	0
TimeToRelapse	early		15	0.245902	1	0.25	1	1	NA	NA	NA	NA	NA	NA	15.7121	1.0303	0.257576	NA	NA	NA
TimeToRelapse	late		16	0.262295	0	0	0	0	NA	NA	NA	NA	NA	NA	14.7879	0.969697	0.242424	NA	NA	NA
TimeToRelapse	very early	MSH6	32	0.516129	1	0.25	NA	NA	NA	NA	NA	NA	NA	NA	31	2	NA	NA	NA	NA	5.573	2	0.062	0	0	0.113553	0	0
TimeToRelapse	early		14	0.225806	3	0.75	NA	NA	NA	NA	NA	NA	NA	NA	15.9697	1.0303	NA	NA	NA	NA
TimeToRelapse	late		16	0.258065	0	0	NA	NA	NA	NA	NA	NA	NA	NA	15.0303	0.969697	NA	NA	NA	NA
TimeToRelapse	very early	MED12	30	0.491803	3	0.6	NA	NA	NA	NA	NA	NA	NA	NA	30.5	2.5	NA	NA	NA	NA	2.056	2	0.358	0	0	0.423993	0	0
TimeToRelapse	early		17	0.278689	0	0	NA	NA	NA	NA	NA	NA	NA	NA	15.7121	1.28788	NA	NA	NA	NA
TimeToRelapse	late		14	0.229508	2	0.4	NA	NA	NA	NA	NA	NA	NA	NA	14.7879	1.21212	NA	NA	NA	NA
TimeToRelapse	very early	CHD8	30	0.483871	3	0.75	NA	NA	NA	NA	NA	NA	NA	NA	31	2	NA	NA	NA	NA	1.565	2	0.457	0	0	0.800733	0	0
TimeToRelapse	early		16	0.258065	1	0.25	NA	NA	NA	NA	NA	NA	NA	NA	15.9697	1.0303	NA	NA	NA	NA
TimeToRelapse	late		16	0.258065	0	0	NA	NA	NA	NA	NA	NA	NA	NA	15.0303	0.969697	NA	NA	NA	NA
TimeToRelapse	very early	CTCF	33	0.532258	NA	NA	0	0	NA	NA	NA	NA	NA	NA	31	NA	2	NA	NA	NA	4.266	2	0.118	0	0	0.0567766	0	0
TimeToRelapse	early		15	0.241935	NA	NA	2	0.5	NA	NA	NA	NA	NA	NA	15.9697	NA	1.0303	NA	NA	NA
TimeToRelapse	late		14	0.225806	NA	NA	2	0.5	NA	NA	NA	NA	NA	NA	15.0303	NA	0.969697	NA	NA	NA
TimeToRelapse	very early	MYB	27	0.490909	1	1	1	1	4	0.444444	NA	NA	NA	NA	27.5	0.5	0.5	4.5	NA	NA	4.229	6	0.646	0	0	0.723266	0	0
TimeToRelapse	early		13	0.236364	0	0	0	0	4	0.444444	NA	NA	NA	NA	14.1667	0.257576	0.257576	2.31818	NA	NA
TimeToRelapse	late		15	0.272727	0	0	0	0	1	0.111111	NA	NA	NA	NA	13.3333	0.242424	0.242424	2.18182	NA	NA
TimeToRelapse	very early	ABCA5	29	0.491525	2	1	NA	NA	2	0.4	NA	NA	NA	NA	29.5	1	NA	2.5	NA	NA	5.892	4	0.207	0	0	0.29533	0	0
TimeToRelapse	early		14	0.237288	0	0	NA	NA	3	0.6	NA	NA	NA	NA	15.197	0.515152	NA	1.28788	NA	NA
TimeToRelapse	late		16	0.271186	0	0	NA	NA	0	0	NA	NA	NA	NA	14.303	0.484848	NA	1.21212	NA	NA
TimeToRelapse	very early	DIP2C	33	0.532258	0	0	0	0	0	0	NA	NA	NA	NA	31	0.5	1	0.5	NA	NA	12.661	6	0.049	P<0.05	0	0.012432	P<0.05	0
TimeToRelapse	early		16	0.258065	0	0	0	0	1	1	NA	NA	NA	NA	15.9697	0.257576	0.515152	0.257576	NA	NA
TimeToRelapse	late		13	0.209677	1	1	2	1	0	0	NA	NA	NA	NA	15.0303	0.242424	0.484848	0.242424	NA	NA
TimeToRelapse	very early	PEG3	30	0.5	3	0.75	NA	NA	0	0	NA	NA	NA	NA	30	2	NA	1	NA	NA	3.575	4	0.467	0	0	0.332667	0	0
TimeToRelapse	early		16	0.266667	0	0	NA	NA	1	0.5	NA	NA	NA	NA	15.4545	1.0303	NA	0.515152	NA	NA
TimeToRelapse	late		14	0.233333	1	0.25	NA	NA	1	0.5	NA	NA	NA	NA	14.5455	0.969697	NA	0.484848	NA	NA
TimeToRelapse	very early	SUZ12	29	0.47541	2	1	NA	NA	2	0.666667	NA	NA	NA	NA	30.5	1	NA	1.5	NA	NA	3.139	4	0.535	0	0	0.701099	0	0
TimeToRelapse	early		16	0.262295	0	0	NA	NA	1	0.333333	NA	NA	NA	NA	15.7121	0.515152	NA	0.772727	NA	NA
TimeToRelapse	late		16	0.262295	0	0	NA	NA	0	0	NA	NA	NA	NA	14.7879	0.484848	NA	0.727273	NA	NA
TimeToRelapse	very early	DNAH11	30	0.491803	1	0.5	0	0	2	1	NA	NA	NA	NA	30.5	1	0.5	1	NA	NA	6.343	6	0.386	0	0	0.393088	0	0
TimeToRelapse	early		17	0.278689	0	0	0	0	0	0	NA	NA	NA	NA	15.7121	0.515152	0.257576	0.515152	NA	NA
TimeToRelapse	late		14	0.229508	1	0.5	1	1	0	0	NA	NA	NA	NA	14.7879	0.484848	0.242424	0.484848	NA	NA
TimeToRelapse	very early	CBL	31	0.508197	2	0.5	0	0	NA	NA	NA	NA	NA	NA	30.5	2	0.5	NA	NA	NA	5.059	4	0.281	0	0	0.30524	0	0
TimeToRelapse	early		14	0.229508	2	0.5	1	1	NA	NA	NA	NA	NA	NA	15.7121	1.0303	0.257576	NA	NA	NA
TimeToRelapse	late		16	0.262295	0	0	0	0	NA	NA	NA	NA	NA	NA	14.7879	0.969697	0.242424	NA	NA	NA
TimeToRelapse	very early	PDGFRB	31	0.508197	1	0.5	1	0.333333	NA	NA	NA	NA	NA	NA	30.5	1	1.5	NA	NA	NA	1.454	4	0.835	0	0	0.749309	0	0
TimeToRelapse	early		16	0.262295	0	0	1	0.333333	NA	NA	NA	NA	NA	NA	15.7121	0.515152	0.772727	NA	NA	NA
TimeToRelapse	late		14	0.229508	1	0.5	1	0.333333	NA	NA	NA	NA	NA	NA	14.7879	0.484848	0.727273	NA	NA	NA
TimeToRelapse	very early	ATRN	31	0.5	2	0.5	NA	NA	NA	NA	NA	NA	NA	NA	31	2	NA	NA	NA	NA	0.002	2	0.999	0	0	1	0	0
TimeToRelapse	early		16	0.258065	1	0.25	NA	NA	NA	NA	NA	NA	NA	NA	15.9697	1.0303	NA	NA	NA	NA
TimeToRelapse	late		15	0.241935	1	0.25	NA	NA	NA	NA	NA	NA	NA	NA	15.0303	0.969697	NA	NA	NA	NA
TimeToRelapse	very early	EZH2	31	0.5	0	0	NA	NA	2	0.666667	NA	NA	NA	NA	31	0.5	NA	1.5	NA	NA	3.924	4	0.416	0	0	0.656227	0	0
TimeToRelapse	early		16	0.258065	1	1	NA	NA	0	0	NA	NA	NA	NA	15.9697	0.257576	NA	0.772727	NA	NA
TimeToRelapse	late		15	0.241935	0	0	NA	NA	1	0.333333	NA	NA	NA	NA	15.0303	0.242424	NA	0.727273	NA	NA
TimeToRelapse	very early	BRF1	30	0.491803	2	0.666667	1	1	0	0	NA	NA	NA	NA	30.5	1.5	0.5	0.5	NA	NA	4.983	6	0.546	0	0	0.781543	0	0
TimeToRelapse	early		15	0.245902	1	0.333333	0	0	1	1	NA	NA	NA	NA	15.7121	0.772727	0.257576	0.257576	NA	NA
TimeToRelapse	late		16	0.262295	0	0	0	0	0	0	NA	NA	NA	NA	14.7879	0.727273	0.242424	0.242424	NA	NA
TimeToRelapse	very early	IRS2	30	0.5	1	0.333333	NA	NA	2	0.666667	NA	NA	NA	NA	30	1.5	NA	1.5	NA	NA	1.324	4	0.857	0	0	1	0	0
TimeToRelapse	early		15	0.25	1	0.333333	NA	NA	1	0.333333	NA	NA	NA	NA	15.4545	0.772727	NA	0.772727	NA	NA
TimeToRelapse	late		15	0.25	1	0.333333	NA	NA	0	0	NA	NA	NA	NA	14.5455	0.727273	NA	0.727273	NA	NA
TimeToRelapse	very early	IKZF1	28	0.466667	0	0	3	1	2	1	NA	NA	NA	NA	30	0.5	1.5	1	NA	NA	8.427	6	0.208	0	0	0.36961	0	0
TimeToRelapse	early		17	0.283333	0	0	0	0	0	0	NA	NA	NA	NA	15.4545	0.257576	0.772727	0.515152	NA	NA
TimeToRelapse	late		15	0.25	1	1	0	0	0	0	NA	NA	NA	NA	14.5455	0.242424	0.727273	0.484848	NA	NA
TimeToRelapse	very early	CASP8AP2	27	0.465517	3	1	2	0.5	1	1	NA	NA	NA	NA	29	1.5	2	0.5	NA	NA	6.288	6	0.392	0	0	0.549967	0	0
TimeToRelapse	early		15	0.258621	0	0	2	0.5	0	0	NA	NA	NA	NA	14.9394	0.772727	1.0303	0.257576	NA	NA
TimeToRelapse	late		16	0.275862	0	0	0	0	0	0	NA	NA	NA	NA	14.0606	0.727273	0.969697	0.242424	NA	NA
TimeToRelapse	very early	C17orf80	30	0.508475	1	0.5	NA	NA	2	0.4	NA	NA	NA	NA	29.5	1	NA	2.5	NA	NA	5.057	4	0.282	0	0	0.255243	0	0
TimeToRelapse	early		13	0.220339	1	0.5	NA	NA	3	0.6	NA	NA	NA	NA	15.197	0.515152	NA	1.28788	NA	NA
TimeToRelapse	late		16	0.271186	0	0	NA	NA	0	0	NA	NA	NA	NA	14.303	0.484848	NA	1.21212	NA	NA
TimeToRelapse	very early	STAT5A	30	0.508475	1	1	0	0	2	0.4	NA	NA	NA	NA	29.5	0.5	0.5	2.5	NA	NA	7.85	6	0.249	0	0	0.266729	0	0
TimeToRelapse	early		14	0.237288	0	0	0	0	3	0.6	NA	NA	NA	NA	15.197	0.257576	0.257576	1.28788	NA	NA
TimeToRelapse	late		15	0.254237	0	0	1	1	0	0	NA	NA	NA	NA	14.303	0.242424	0.242424	1.21212	NA	NA
TimeToRelapse	very early	PPP1R13L	33	0.532258	0	0	NA	NA	0	0	NA	NA	NA	NA	31	1	NA	1	NA	NA	4.266	4	0.371	0	0	0.111722	0	0
TimeToRelapse	early		15	0.241935	1	0.5	NA	NA	1	0.5	NA	NA	NA	NA	15.9697	0.515152	NA	0.515152	NA	NA
TimeToRelapse	late		14	0.225806	1	0.5	NA	NA	1	0.5	NA	NA	NA	NA	15.0303	0.484848	NA	0.484848	NA	NA
TimeToRelapse	very early	C10orf71	30	0.483871	3	1	NA	NA	0	0	NA	NA	NA	NA	31	1.5	NA	0.5	NA	NA	5.977	4	0.201	0	0	0.272527	0	0
TimeToRelapse	early		16	0.258065	0	0	NA	NA	1	1	NA	NA	NA	NA	15.9697	0.772727	NA	0.257576	NA	NA
TimeToRelapse	late		16	0.258065	0	0	NA	NA	0	0	NA	NA	NA	NA	15.0303	0.727273	NA	0.242424	NA	NA
TimeToRelapse	very early	BCLAF1	32	0.516129	0	0	NA	NA	1	0.333333	NA	NA	NA	NA	31	0.5	NA	1.5	NA	NA	6.063	4	0.194	0	0	0.160256	0	0
TimeToRelapse	early		14	0.225806	1	1	NA	NA	2	0.666667	NA	NA	NA	NA	15.9697	0.257576	NA	0.772727	NA	NA
TimeToRelapse	late		16	0.258065	0	0	NA	NA	0	0	NA	NA	NA	NA	15.0303	0.242424	NA	0.727273	NA	NA
TimeToRelapse	very early	PHIP	28	0.5	1	0.333333	3	0.5	1	1	NA	NA	NA	NA	28	1.5	3	0.5	NA	NA	4.449	6	0.616	0	0	0.582135	0	0
TimeToRelapse	early		13	0.232143	1	0.333333	3	0.5	0	0	NA	NA	NA	NA	14.4242	0.772727	1.54545	0.257576	NA	NA
TimeToRelapse	late		15	0.267857	1	0.333333	0	0	0	0	NA	NA	NA	NA	13.5758	0.727273	1.45455	0.242424	NA	NA
TimeToRelapse	very early	CNOT6	33	0.540984	0	0	0	0	NA	NA	NA	NA	NA	NA	30.5	0.5	2	NA	NA	NA	7.586	4	0.108	0	0	0.0241801	P<0.05	0
TimeToRelapse	early		15	0.245902	0	0	2	0.5	NA	NA	NA	NA	NA	NA	15.7121	0.257576	1.0303	NA	NA	NA
TimeToRelapse	late		13	0.213115	1	1	2	0.5	NA	NA	NA	NA	NA	NA	14.7879	0.242424	0.969697	NA	NA	NA
TimeToRelapse	very early	CDKN2A	14	0.451613	1	0.5	18	0.545455	NA	NA	NA	NA	NA	NA	15.5	1	16.5	NA	NA	NA	2.167	4	0.705	0	0	0.675833	0	0
TimeToRelapse	early		8	0.258065	0	0	9	0.272727	NA	NA	NA	NA	NA	NA	7.98485	0.515152	8.5	NA	NA	NA
TimeToRelapse	late		9	0.290323	1	0.5	6	0.181818	NA	NA	NA	NA	NA	NA	7.51515	0.484848	8	NA	NA	NA
TimeToRelapse	very early	CLTC	31	0.508197	NA	NA	NA	NA	2	0.4	NA	NA	NA	NA	30.5	NA	NA	2.5	NA	NA	3.882	2	0.144	0	0	0.21721	0	0
TimeToRelapse	early		14	0.229508	NA	NA	NA	NA	3	0.6	NA	NA	NA	NA	15.7121	NA	NA	1.28788	NA	NA
TimeToRelapse	late		16	0.262295	NA	NA	NA	NA	0	0	NA	NA	NA	NA	14.7879	NA	NA	1.21212	NA	NA
TimeToRelapse	very early	HOXA9	30	0.491803	0	0	1	0.5	2	1	NA	NA	NA	NA	30.5	0.5	1	1	NA	NA	5.961	6	0.428	0	0	0.63792	0	0
TimeToRelapse	early		16	0.262295	1	1	0	0	0	0	NA	NA	NA	NA	15.7121	0.257576	0.515152	0.515152	NA	NA
TimeToRelapse	late		15	0.245902	0	0	1	0.5	0	0	NA	NA	NA	NA	14.7879	0.242424	0.484848	0.484848	NA	NA
TimeToRelapse	very early	ECT2L	31	0.5	NA	NA	1	1	1	0.333333	NA	NA	NA	NA	31	NA	0.5	1.5	NA	NA	3.965	4	0.411	0	0	0.656227	0	0
TimeToRelapse	early		15	0.241935	NA	NA	0	0	2	0.666667	NA	NA	NA	NA	15.9697	NA	0.257576	0.772727	NA	NA
TimeToRelapse	late		16	0.258065	NA	NA	0	0	0	0	NA	NA	NA	NA	15.0303	NA	0.242424	0.727273	NA	NA
TimeToRelapse	very early	MAPK13	31	0.5	1	0.5	NA	NA	1	0.5	NA	NA	NA	NA	31	1	NA	1	NA	NA	2.004	4	0.735	0	0	1	0	0
TimeToRelapse	early		15	0.241935	1	0.5	NA	NA	1	0.5	NA	NA	NA	NA	15.9697	0.515152	NA	0.515152	NA	NA
TimeToRelapse	late		16	0.258065	0	0	NA	NA	0	0	NA	NA	NA	NA	15.0303	0.484848	NA	0.484848	NA	NA
TimeToRelapse	very early	PTPN2	32	0.516129	0	0	1	0.333333	NA	NA	NA	NA	NA	NA	31	0.5	1.5	NA	NA	NA	3.564	4	0.468	0	0	0.407143	0	0
TimeToRelapse	early		16	0.258065	0	0	1	0.333333	NA	NA	NA	NA	NA	NA	15.9697	0.257576	0.772727	NA	NA	NA
TimeToRelapse	late		14	0.225806	1	1	1	0.333333	NA	NA	NA	NA	NA	NA	15.0303	0.242424	0.727273	NA	NA	NA
TimeToRelapse	very early	CDKN1B	31	0.508197	1	1	1	0.25	NA	NA	NA	NA	NA	NA	30.5	0.5	2	NA	NA	NA	6.529	4	0.163	0	0	0.143773	0	0
TimeToRelapse	early		14	0.229508	0	0	3	0.75	NA	NA	NA	NA	NA	NA	15.7121	0.257576	1.0303	NA	NA	NA
TimeToRelapse	late		16	0.262295	0	0	0	0	NA	NA	NA	NA	NA	NA	14.7879	0.242424	0.969697	NA	NA	NA
TimeToRelapse	very early	SMG8	31	0.508197	NA	NA	NA	NA	2	0.4	NA	NA	NA	NA	30.5	NA	NA	2.5	NA	NA	3.882	2	0.144	0	0	0.21721	0	0
TimeToRelapse	early		14	0.229508	NA	NA	NA	NA	3	0.6	NA	NA	NA	NA	15.7121	NA	NA	1.28788	NA	NA
TimeToRelapse	late		16	0.262295	NA	NA	NA	NA	0	0	NA	NA	NA	NA	14.7879	NA	NA	1.21212	NA	NA
TimeToRelapse	very early	DHX8	30	0.5	1	1	NA	NA	1	0.25	NA	NA	1	1	30	0.5	NA	2	NA	0.5	7.518	6	0.276	0	0	0.288056	0	0
TimeToRelapse	early		14	0.233333	0	0	NA	NA	3	0.75	NA	NA	0	0	15.4545	0.257576	NA	1.0303	NA	0.257576
TimeToRelapse	late		16	0.266667	0	0	NA	NA	0	0	NA	NA	0	0	14.5455	0.242424	NA	0.969697	NA	0.242424
TimeToRelapse	very early	COL4A2	30	0.483871	1	1	NA	NA	2	0.666667	NA	NA	NA	NA	31	0.5	NA	1.5	NA	NA	2.056	4	0.726	0	0	0.900366	0	0
TimeToRelapse	early		16	0.258065	0	0	NA	NA	1	0.333333	NA	NA	NA	NA	15.9697	0.257576	NA	0.772727	NA	NA
TimeToRelapse	late		16	0.258065	0	0	NA	NA	0	0	NA	NA	NA	NA	15.0303	0.242424	NA	0.727273	NA	NA
TimeToRelapse	very early	PMS2	30	0.483871	NA	NA	1	1	2	1	0	0	NA	NA	31	NA	0.5	1	0.5	NA	5.977	6	0.426	0	0	0.585836	0	0
TimeToRelapse	early		16	0.258065	NA	NA	0	0	0	0	1	1	NA	NA	15.9697	NA	0.257576	0.515152	0.257576	NA
TimeToRelapse	late		16	0.258065	NA	NA	0	0	0	0	0	0	NA	NA	15.0303	NA	0.242424	0.484848	0.242424	NA
TimeToRelapse	very early	RB1	31	0.508197	0	0	0	0	2	1	NA	NA	NA	NA	30.5	0.5	1	1	NA	NA	10.941	6	0.09	0	0	0.130037	0	0
TimeToRelapse	early		14	0.229508	1	1	2	1	0	0	NA	NA	NA	NA	15.7121	0.257576	0.515152	0.515152	NA	NA
TimeToRelapse	late		16	0.262295	0	0	0	0	0	0	NA	NA	NA	NA	14.7879	0.242424	0.484848	0.484848	NA	NA
TimeToRelapse	very early	PTPRO	31	0.508197	1	1	1	0.25	NA	NA	NA	NA	NA	NA	30.5	0.5	2	NA	NA	NA	6.529	4	0.163	0	0	0.143773	0	0
TimeToRelapse	early		14	0.229508	0	0	3	0.75	NA	NA	NA	NA	NA	NA	15.7121	0.257576	1.0303	NA	NA	NA
TimeToRelapse	late		16	0.262295	0	0	0	0	NA	NA	NA	NA	NA	NA	14.7879	0.242424	0.969697	NA	NA	NA
TimeToRelapse	very early	MYC	31	0.508197	NA	NA	NA	NA	2	0.5	NA	NA	0	0	30.5	NA	NA	2	NA	0.5	5.063	4	0.281	0	0	0.30524	0	0
TimeToRelapse	early		16	0.262295	NA	NA	NA	NA	0	0	NA	NA	1	1	15.7121	NA	NA	1.0303	NA	0.257576
TimeToRelapse	late		14	0.229508	NA	NA	NA	NA	2	0.5	NA	NA	0	0	14.7879	NA	NA	0.969697	NA	0.242424
TimeToRelapse	very early	STAT3	31	0.508197	NA	NA	NA	NA	2	0.4	NA	NA	NA	NA	30.5	NA	NA	2.5	NA	NA	3.882	2	0.144	0	0	0.21721	0	0
TimeToRelapse	early		14	0.229508	NA	NA	NA	NA	3	0.6	NA	NA	NA	NA	15.7121	NA	NA	1.28788	NA	NA
TimeToRelapse	late		16	0.262295	NA	NA	NA	NA	0	0	NA	NA	NA	NA	14.7879	NA	NA	1.21212	NA	NA
TimeToRelapse	very early	SMARCA4	32	0.52459	NA	NA	1	0.25	0	0	NA	NA	NA	NA	30.5	NA	2	0.5	NA	NA	4.687	4	0.321	0	0	0.30524	0	0
TimeToRelapse	early		15	0.245902	NA	NA	2	0.5	0	0	NA	NA	NA	NA	15.7121	NA	1.0303	0.257576	NA	NA
TimeToRelapse	late		14	0.229508	NA	NA	1	0.25	1	1	NA	NA	NA	NA	14.7879	NA	0.969697	0.242424	NA	NA
TimeToRelapse	very early	MAP2K4	31	0.5	0	0	1	1	1	0.5	NA	NA	NA	NA	31	0.5	0.5	1	NA	NA	4.945	6	0.551	0	0	0.818315	0	0
TimeToRelapse	early		15	0.241935	1	1	0	0	1	0.5	NA	NA	NA	NA	15.9697	0.257576	0.257576	0.515152	NA	NA
TimeToRelapse	late		16	0.258065	0	0	0	0	0	0	NA	NA	NA	NA	15.0303	0.242424	0.242424	0.484848	NA	NA
TimeToRelapse	very early	MAP3K7	30	0.491803	NA	NA	2	0.5	1	1	NA	NA	NA	NA	30.5	NA	2	0.5	NA	NA	3.022	4	0.554	0	0	0.676639	0	0
TimeToRelapse	early		15	0.245902	NA	NA	2	0.5	0	0	NA	NA	NA	NA	15.7121	NA	1.0303	0.257576	NA	NA
TimeToRelapse	late		16	0.262295	NA	NA	0	0	0	0	NA	NA	NA	NA	14.7879	NA	0.969697	0.242424	NA	NA
TimeToRelapse	very early	PAX5	30	0.491803	NA	NA	3	0.75	0	0	NA	NA	NA	NA	30.5	NA	2	0.5	NA	NA	4.493	4	0.343	0	0	0.486447	0	0
TimeToRelapse	early		15	0.245902	NA	NA	1	0.25	1	1	NA	NA	NA	NA	15.7121	NA	1.0303	0.257576	NA	NA
TimeToRelapse	late		16	0.262295	NA	NA	0	0	0	0	NA	NA	NA	NA	14.7879	NA	0.969697	0.242424	NA	NA
TimeToRelapse	very early	CDKN2B	18	0.473684	NA	NA	15	0.535714	NA	NA	NA	NA	NA	NA	19	NA	14	NA	NA	NA	1.091	2	0.579	0	0	0.583591	0	0
TimeToRelapse	early		9	0.236842	NA	NA	8	0.285714	NA	NA	NA	NA	NA	NA	9.78788	NA	7.21212	NA	NA	NA
TimeToRelapse	late		11	0.289474	NA	NA	5	0.178571	NA	NA	NA	NA	NA	NA	9.21212	NA	6.78788	NA	NA	NA
TimeToRelapse	very early	PCDHAC2	32	0.52459	0	0	1	0.25	NA	NA	NA	NA	NA	NA	30.5	0.5	2	NA	NA	NA	4.559	4	0.336	0	0	0.30524	0	0
TimeToRelapse	early		14	0.229508	1	1	2	0.5	NA	NA	NA	NA	NA	NA	15.7121	0.257576	1.0303	NA	NA	NA
TimeToRelapse	late		15	0.245902	0	0	1	0.25	NA	NA	NA	NA	NA	NA	14.7879	0.242424	0.969697	NA	NA	NA
TimeToRelapse	very early	IRF1	32	0.516129	NA	NA	1	0.25	NA	NA	NA	NA	NA	NA	31	NA	2	NA	NA	NA	1.505	2	0.471	0	0	0.550916	0	0
TimeToRelapse	early		15	0.241935	NA	NA	2	0.5	NA	NA	NA	NA	NA	NA	15.9697	NA	1.0303	NA	NA	NA
TimeToRelapse	late		15	0.241935	NA	NA	1	0.25	NA	NA	NA	NA	NA	NA	15.0303	NA	0.969697	NA	NA	NA
TimeToRelapse	very early	SPRY4	32	0.516129	NA	NA	1	0.25	NA	NA	NA	NA	NA	NA	31	NA	2	NA	NA	NA	1.505	2	0.471	0	0	0.550916	0	0
TimeToRelapse	early		15	0.241935	NA	NA	2	0.5	NA	NA	NA	NA	NA	NA	15.9697	NA	1.0303	NA	NA	NA
TimeToRelapse	late		15	0.241935	NA	NA	1	0.25	NA	NA	NA	NA	NA	NA	15.0303	NA	0.969697	NA	NA	NA
TimeToRelapse	very early	ABL1	31	0.5	NA	NA	0	0	2	0.666667	NA	NA	NA	NA	31	NA	0.5	1.5	NA	NA	3.924	4	0.416	0	0	0.656227	0	0
TimeToRelapse	early		16	0.258065	NA	NA	1	1	0	0	NA	NA	NA	NA	15.9697	NA	0.257576	0.772727	NA	NA
TimeToRelapse	late		15	0.241935	NA	NA	0	0	1	0.333333	NA	NA	NA	NA	15.0303	NA	0.242424	0.727273	NA	NA
TimeToRelapse	very early	SRSF2	31	0.508197	NA	NA	NA	NA	2	0.4	NA	NA	NA	NA	30.5	NA	NA	2.5	NA	NA	3.882	2	0.144	0	0	0.21721	0	0
TimeToRelapse	early		14	0.229508	NA	NA	NA	NA	3	0.6	NA	NA	NA	NA	15.7121	NA	NA	1.28788	NA	NA
TimeToRelapse	late		16	0.262295	NA	NA	NA	NA	0	0	NA	NA	NA	NA	14.7879	NA	NA	1.21212	NA	NA
TimeToRelapse	very early	TMEM99	31	0.5	NA	NA	NA	NA	2	0.5	NA	NA	NA	NA	31	NA	NA	2	NA	NA	2.004	2	0.367	0	0	0.550916	0	0
TimeToRelapse	early		15	0.241935	NA	NA	NA	NA	2	0.5	NA	NA	NA	NA	15.9697	NA	NA	1.0303	NA	NA
TimeToRelapse	late		16	0.258065	NA	NA	NA	NA	0	0	NA	NA	NA	NA	15.0303	NA	NA	0.969697	NA	NA
TimeToRelapse	very early	ELOVL4	29	0.483333	NA	NA	3	0.6	1	1	NA	NA	NA	NA	30	NA	2.5	0.5	NA	NA	2.898	4	0.575	0	0	0.748194	0	0
TimeToRelapse	early		15	0.25	NA	NA	2	0.4	0	0	NA	NA	NA	NA	15.4545	NA	1.28788	0.257576	NA	NA
TimeToRelapse	late		16	0.266667	NA	NA	0	0	0	0	NA	NA	NA	NA	14.5455	NA	1.21212	0.242424	NA	NA
TimeToRelapse	very early	MLLT3	31	0.508197	NA	NA	2	0.4	NA	NA	NA	NA	NA	NA	30.5	NA	2.5	NA	NA	NA	3.882	2	0.144	0	0	0.21721	0	0
TimeToRelapse	early		14	0.229508	NA	NA	3	0.6	NA	NA	NA	NA	NA	NA	15.7121	NA	1.28788	NA	NA	NA
TimeToRelapse	late		16	0.262295	NA	NA	0	0	NA	NA	NA	NA	NA	NA	14.7879	NA	1.21212	NA	NA	NA
TimeToRelapse	very early	JAK2	31	0.5	NA	NA	2	0.5	NA	NA	NA	NA	NA	NA	31	NA	2	NA	NA	NA	2.004	2	0.367	0	0	0.550916	0	0
TimeToRelapse	early		15	0.241935	NA	NA	2	0.5	NA	NA	NA	NA	NA	NA	15.9697	NA	1.0303	NA	NA	NA
TimeToRelapse	late		16	0.258065	NA	NA	0	0	NA	NA	NA	NA	NA	NA	15.0303	NA	0.969697	NA	NA	NA
TimeToRelapse	very early	TIFAB	32	0.516129	NA	NA	1	0.25	NA	NA	NA	NA	NA	NA	31	NA	2	NA	NA	NA	1.505	2	0.471	0	0	0.550916	0	0
TimeToRelapse	early		15	0.241935	NA	NA	2	0.5	NA	NA	NA	NA	NA	NA	15.9697	NA	1.0303	NA	NA	NA
TimeToRelapse	late		15	0.241935	NA	NA	1	0.25	NA	NA	NA	NA	NA	NA	15.0303	NA	0.969697	NA	NA	NA
TimeToRelapse	very early	ANKHD1	32	0.516129	NA	NA	1	0.25	NA	NA	NA	NA	NA	NA	31	NA	2	NA	NA	NA	1.505	2	0.471	0	0	0.550916	0	0
TimeToRelapse	early		15	0.241935	NA	NA	2	0.5	NA	NA	NA	NA	NA	NA	15.9697	NA	1.0303	NA	NA	NA
TimeToRelapse	late		15	0.241935	NA	NA	1	0.25	NA	NA	NA	NA	NA	NA	15.0303	NA	0.969697	NA	NA	NA
TimeToRelapse	very early	EIF4EBP3	32	0.516129	NA	NA	1	0.25	NA	NA	NA	NA	NA	NA	31	NA	2	NA	NA	NA	1.505	2	0.471	0	0	0.550916	0	0
TimeToRelapse	early		15	0.241935	NA	NA	2	0.5	NA	NA	NA	NA	NA	NA	15.9697	NA	1.0303	NA	NA	NA
TimeToRelapse	late		15	0.241935	NA	NA	1	0.25	NA	NA	NA	NA	NA	NA	15.0303	NA	0.969697	NA	NA	NA
SiteOfRelapse	BM isolated	NOTCH1	19	0.633333	27	0.771429	1	1	NA	NA	NA	NA	NA	NA	21.3636	24.9242	0.712121	NA	NA	NA	1.913	2	0.384	0	0	0.486282	0	0
SiteOfRelapse	BM combined		11	0.366667	8	0.228571	0	0	NA	NA	NA	NA	NA	NA	8.63636	10.0758	0.287879	NA	NA	NA
SiteOfRelapse	BM isolated	PHF6	34	0.708333	12	0.75	1	0.5	NA	NA	NA	NA	NA	NA	34.1818	11.3939	1.42424	NA	NA	NA	0.554	2	0.758	0	0	0.763243	0	0
SiteOfRelapse	BM combined		14	0.291667	4	0.25	1	0.5	NA	NA	NA	NA	NA	NA	13.8182	4.60606	0.575758	NA	NA	NA
SiteOfRelapse	BM isolated	FBXW7	34	0.693878	10	0.714286	NA	NA	1	1	2	1	NA	NA	34.8939	9.9697	NA	0.712121	1.42424	NA	1.293	3	0.731	0	0	1	0	0
SiteOfRelapse	BM combined		15	0.306122	4	0.285714	NA	NA	0	0	0	0	NA	NA	14.1061	4.0303	NA	0.287879	0.575758	NA
SiteOfRelapse	BM isolated	OBSCN	37	0.685185	8	0.888889	1	0.5	1	1	NA	NA	NA	NA	38.4545	6.40909	1.42424	0.712121	NA	NA	2.406	3	0.492	0	0	0.514233	0	0
SiteOfRelapse	BM combined		17	0.314815	1	0.111111	1	0.5	0	0	NA	NA	NA	NA	15.5455	2.59091	0.575758	0.287879	NA	NA
SiteOfRelapse	BM isolated	DNM2	35	0.673077	8	0.8	3	1	1	1	NA	NA	NA	NA	37.0303	7.12121	2.13636	0.712121	NA	NA	2.38	3	0.497	0	0	0.689622	0	0
SiteOfRelapse	BM combined		17	0.326923	2	0.2	0	0	0	0	NA	NA	NA	NA	14.9697	2.87879	0.863636	0.287879	NA	NA
SiteOfRelapse	BM isolated	PTEN	42	0.724138	2	0.666667	1	0.333333	1	1	1	1	NA	NA	41.303	2.13636	2.13636	0.712121	0.712121	NA	2.979	4	0.561	0	0	0.686459	0	0
SiteOfRelapse	BM combined		16	0.275862	1	0.333333	2	0.666667	0	0	0	0	NA	NA	16.697	0.863636	0.863636	0.287879	0.287879	NA
SiteOfRelapse	BM isolated	XIRP2	44	0.721311	3	0.6	NA	NA	NA	NA	NA	NA	NA	NA	43.4394	3.56061	NA	NA	NA	NA	0.004	1	0.95	0	0	0.620794	0	0
SiteOfRelapse	BM combined		17	0.278689	2	0.4	NA	NA	NA	NA	NA	NA	NA	NA	17.5606	1.43939	NA	NA	NA	NA
SiteOfRelapse	BM isolated	CDH23	38	0.703704	8	0.727273	NA	NA	1	1	NA	NA	NA	NA	38.4545	7.83333	NA	0.712121	NA	NA	0.435	2	0.804	0	0	1	0	0
SiteOfRelapse	BM combined		16	0.296296	3	0.272727	NA	NA	0	0	NA	NA	NA	NA	15.5455	3.16667	NA	0.287879	NA	NA
SiteOfRelapse	BM isolated	WT1	39	0.696429	6	0.75	2	1	NA	NA	NA	NA	NA	NA	39.8788	5.69697	1.42424	NA	NA	NA	0.932	2	0.628	0	0	1	0	0
SiteOfRelapse	BM combined		17	0.303571	2	0.25	0	0	NA	NA	NA	NA	NA	NA	16.1212	2.30303	0.575758	NA	NA	NA
SiteOfRelapse	BM isolated	NT5C2	36	0.734694	10	0.625	NA	NA	1	1	NA	NA	NA	NA	34.8939	11.3939	NA	0.712121	NA	NA	1.118	2	0.572	0	0	0.663806	0	0
SiteOfRelapse	BM combined		13	0.265306	6	0.375	NA	NA	0	0	NA	NA	NA	NA	14.1061	4.60606	NA	0.287879	NA	NA
SiteOfRelapse	BM isolated	JAK3	41	0.683333	5	1	NA	NA	1	1	NA	NA	NA	NA	42.7273	3.56061	NA	0.712121	NA	NA	2.668	2	0.263	0	0	0.508897	0	0
SiteOfRelapse	BM combined		19	0.316667	0	0	NA	NA	0	0	NA	NA	NA	NA	17.2727	1.43939	NA	0.287879	NA	NA
SiteOfRelapse	BM isolated	BCL11B	43	0.728814	3	0.6	0	0	1	1	NA	NA	NA	NA	42.0152	3.56061	0.712121	0.712121	NA	NA	3.265	3	0.353	0	0	0.411357	0	0
SiteOfRelapse	BM combined		16	0.271186	2	0.4	1	1	0	0	NA	NA	NA	NA	16.9848	1.43939	0.287879	0.287879	NA	NA
SiteOfRelapse	BM isolated	NRAS	43	0.704918	3	0.75	1	1	NA	NA	NA	NA	NA	NA	43.4394	2.84848	0.712121	NA	NA	NA	0.448	2	0.799	0	0	1	0	0
SiteOfRelapse	BM combined		18	0.295082	1	0.25	0	0	NA	NA	NA	NA	NA	NA	17.5606	1.15152	0.287879	NA	NA	NA
SiteOfRelapse	BM isolated	USP7	44	0.709677	3	0.75	NA	NA	NA	NA	NA	NA	NA	NA	44.1515	2.84848	NA	NA	NA	NA	0	1	1	0	0	1	0	0
SiteOfRelapse	BM combined		18	0.290323	1	0.25	NA	NA	NA	NA	NA	NA	NA	NA	17.8485	1.15152	NA	NA	NA	NA
SiteOfRelapse	BM isolated	EP300	42	0.7	4	0.8	NA	NA	1	1	NA	NA	NA	NA	42.7273	3.56061	NA	0.712121	NA	NA	0.636	2	0.728	0	0	1	0	0
SiteOfRelapse	BM combined		18	0.3	1	0.2	NA	NA	0	0	NA	NA	NA	NA	17.2727	1.43939	NA	0.287879	NA	NA
SiteOfRelapse	BM isolated	STAT5B	40	0.677966	2	1	NA	NA	5	1	NA	NA	NA	NA	42.0152	1.42424	NA	3.56061	NA	NA	3.166	2	0.205	0	0	0.365297	0	0
SiteOfRelapse	BM combined		19	0.322034	0	0	NA	NA	0	0	NA	NA	NA	NA	16.9848	0.575758	NA	1.43939	NA	NA
SiteOfRelapse	BM isolated	USH2A	42	0.711864	4	0.8	0	0	1	1	NA	NA	NA	NA	42.0152	3.56061	0.712121	0.712121	NA	NA	3.066	3	0.382	0	0	0.571743	0	0
SiteOfRelapse	BM combined		17	0.288136	1	0.2	1	1	0	0	NA	NA	NA	NA	16.9848	1.43939	0.287879	0.287879	NA	NA
SiteOfRelapse	BM isolated	CCND3	43	0.693548	2	1	NA	NA	2	1	NA	NA	NA	NA	44.1515	1.42424	NA	1.42424	NA	NA	1.721	2	0.423	0	0	1	0	0
SiteOfRelapse	BM combined		19	0.306452	0	0	NA	NA	0	0	NA	NA	NA	NA	17.8485	0.575758	NA	0.575758	NA	NA
SiteOfRelapse	BM isolated	RUNX1	43	0.693548	3	1	NA	NA	1	1	NA	NA	NA	NA	44.1515	2.13636	NA	0.712121	NA	NA	1.721	2	0.423	0	0	0.679399	0	0
SiteOfRelapse	BM combined		19	0.306452	0	0	NA	NA	0	0	NA	NA	NA	NA	17.8485	0.863636	NA	0.287879	NA	NA
SiteOfRelapse	BM isolated	EYS	41	0.683333	4	1	NA	NA	2	1	NA	NA	NA	NA	42.7273	2.84848	NA	1.42424	NA	NA	2.668	2	0.263	0	0	0.472842	0	0
SiteOfRelapse	BM combined		19	0.316667	0	0	NA	NA	0	0	NA	NA	NA	NA	17.2727	1.15152	NA	0.575758	NA	NA
SiteOfRelapse	BM isolated	FAT1	44	0.709677	2	0.666667	NA	NA	1	1	NA	NA	NA	NA	44.1515	2.13636	NA	0.712121	NA	NA	0.436	2	0.804	0	0	1	0	0
SiteOfRelapse	BM combined		18	0.290323	1	0.333333	NA	NA	0	0	NA	NA	NA	NA	17.8485	0.863636	NA	0.287879	NA	NA
SiteOfRelapse	BM isolated	RPL10	43	0.728814	1	0.5	3	0.6	NA	NA	NA	NA	NA	NA	42.0152	1.42424	3.56061	NA	NA	NA	0.826	2	0.662	0	0	0.492113	0	0
SiteOfRelapse	BM combined		16	0.271186	1	0.5	2	0.4	NA	NA	NA	NA	NA	NA	16.9848	0.575758	1.43939	NA	NA	NA
SiteOfRelapse	BM isolated	ATXN1	43	0.704918	2	0.666667	NA	NA	2	1	NA	NA	NA	NA	43.4394	2.13636	NA	1.42424	NA	NA	0.854	2	0.652	0	0	1	0	0
SiteOfRelapse	BM combined		18	0.295082	1	0.333333	NA	NA	0	0	NA	NA	NA	NA	17.5606	0.863636	NA	0.575758	NA	NA
SiteOfRelapse	BM isolated	IL7R	43	0.693548	4	1	NA	NA	NA	NA	NA	NA	NA	NA	44.1515	2.84848	NA	NA	NA	NA	0.551	1	0.458	0	0	0.316051	0	0
SiteOfRelapse	BM combined		19	0.306452	0	0	NA	NA	NA	NA	NA	NA	NA	NA	17.8485	1.15152	NA	NA	NA	NA
SiteOfRelapse	BM isolated	DMD	45	0.75	2	0.5	0	0	NA	NA	NA	NA	NA	NA	42.7273	2.84848	1.42424	NA	NA	NA	6.245	2	0.044	P<0.05	0	0.027834	P<0.05	0
SiteOfRelapse	BM combined		15	0.25	2	0.5	2	1	NA	NA	NA	NA	NA	NA	17.2727	1.15152	0.575758	NA	NA	NA
SiteOfRelapse	BM isolated	KDM6A	45	0.737705	2	0.4	NA	NA	NA	NA	NA	NA	NA	NA	43.4394	3.56061	NA	NA	NA	NA	1.187	1	0.276	0	0	0.138894	0	0
SiteOfRelapse	BM combined		16	0.262295	3	0.6	NA	NA	NA	NA	NA	NA	NA	NA	17.5606	1.43939	NA	NA	NA	NA
SiteOfRelapse	BM isolated	WHSC1	43	0.704918	3	0.75	NA	NA	1	1	NA	NA	NA	NA	43.4394	2.84848	NA	0.712121	NA	NA	0.448	2	0.799	0	0	1	0	0
SiteOfRelapse	BM combined		18	0.295082	1	0.25	NA	NA	0	0	NA	NA	NA	NA	17.5606	1.15152	NA	0.287879	NA	NA
SiteOfRelapse	BM isolated	APC	42	0.711864	2	0.5	3	1	NA	NA	NA	NA	NA	NA	42.0152	2.84848	2.13636	NA	NA	NA	2.091	2	0.352	0	0	0.43144	0	0
SiteOfRelapse	BM combined		17	0.288136	2	0.5	0	0	NA	NA	NA	NA	NA	NA	16.9848	1.15152	0.863636	NA	NA	NA
SiteOfRelapse	BM isolated	TP53	39	0.696429	4	0.666667	1	1	2	1	1	1	NA	NA	39.8788	4.27273	0.712121	1.42424	0.712121	NA	1.745	4	0.783	0	0	1	0	0
SiteOfRelapse	BM combined		17	0.303571	2	0.333333	0	0	0	0	0	0	NA	NA	16.1212	1.72727	0.287879	0.575758	0.287879	NA
SiteOfRelapse	BM isolated	FAT3	43	0.704918	4	1	NA	NA	NA	NA	0	0	NA	NA	43.4394	2.84848	NA	NA	0.712121	NA	4.106	2	0.128	0	0	0.214736	0	0
SiteOfRelapse	BM combined		18	0.295082	0	0	NA	NA	NA	NA	1	1	NA	NA	17.5606	1.15152	NA	NA	0.287879	NA
SiteOfRelapse	BM isolated	SOX1	44	0.709677	3	0.75	NA	NA	NA	NA	NA	NA	NA	NA	44.1515	2.84848	NA	NA	NA	NA	0	1	1	0	0	1	0	0
SiteOfRelapse	BM combined		18	0.290323	1	0.25	NA	NA	NA	NA	NA	NA	NA	NA	17.8485	1.15152	NA	NA	NA	NA
SiteOfRelapse	BM isolated	CNOT3	43	0.716667	2	0.5	NA	NA	2	1	NA	NA	NA	NA	42.7273	2.84848	NA	1.42424	NA	NA	1.692	2	0.429	0	0	0.607118	0	0
SiteOfRelapse	BM combined		17	0.283333	2	0.5	NA	NA	0	0	NA	NA	NA	NA	17.2727	1.15152	NA	0.575758	NA	NA
SiteOfRelapse	BM isolated	MAML3	45	0.725806	1	0.333333	NA	NA	1	1	NA	NA	NA	NA	44.1515	2.13636	NA	0.712121	NA	NA	2.561	2	0.278	0	0	0.431917	0	0
SiteOfRelapse	BM combined		17	0.274194	2	0.666667	NA	NA	0	0	NA	NA	NA	NA	17.8485	0.863636	NA	0.287879	NA	NA
SiteOfRelapse	BM isolated	LEF1	42	0.7	1	1	4	0.8	NA	NA	NA	NA	NA	NA	42.7273	0.712121	3.56061	NA	NA	NA	0.636	2	0.728	0	0	1	0	0
SiteOfRelapse	BM combined		18	0.3	0	0	1	0.2	NA	NA	NA	NA	NA	NA	17.2727	0.287879	1.43939	NA	NA	NA
SiteOfRelapse	BM isolated	ETV6	43	0.716667	0	0	3	1	NA	NA	1	1	NA	NA	42.7273	1.42424	2.13636	NA	0.712121	NA	6.57	3	0.087	0	0	0.0921012	0	0
SiteOfRelapse	BM combined		17	0.283333	2	1	0	0	NA	NA	0	0	NA	NA	17.2727	0.575758	0.863636	NA	0.287879	NA
SiteOfRelapse	BM isolated	KRAS	45	0.737705	1	0.25	1	1	NA	NA	NA	NA	NA	NA	43.4394	2.84848	0.712121	NA	NA	NA	4.766	2	0.092	0	0	0.0685689	0	0
SiteOfRelapse	BM combined		16	0.262295	3	0.75	0	0	NA	NA	NA	NA	NA	NA	17.5606	1.15152	0.287879	NA	NA	NA
SiteOfRelapse	BM isolated	MSH6	44	0.709677	3	0.75	NA	NA	NA	NA	NA	NA	NA	NA	44.1515	2.84848	NA	NA	NA	NA	0	1	1	0	0	1	0	0
SiteOfRelapse	BM combined		18	0.290323	1	0.25	NA	NA	NA	NA	NA	NA	NA	NA	17.8485	1.15152	NA	NA	NA	NA
SiteOfRelapse	BM isolated	MED12	44	0.721311	3	0.6	NA	NA	NA	NA	NA	NA	NA	NA	43.4394	3.56061	NA	NA	NA	NA	0.004	1	0.95	0	0	0.620794	0	0
SiteOfRelapse	BM combined		17	0.278689	2	0.4	NA	NA	NA	NA	NA	NA	NA	NA	17.5606	1.43939	NA	NA	NA	NA
SiteOfRelapse	BM isolated	CHD8	43	0.693548	4	1	NA	NA	NA	NA	NA	NA	NA	NA	44.1515	2.84848	NA	NA	NA	NA	0.551	1	0.458	0	0	0.316051	0	0
SiteOfRelapse	BM combined		19	0.306452	0	0	NA	NA	NA	NA	NA	NA	NA	NA	17.8485	1.15152	NA	NA	NA	NA
SiteOfRelapse	BM isolated	CTCF	45	0.725806	NA	NA	2	0.5	NA	NA	NA	NA	NA	NA	44.1515	NA	2.84848	NA	NA	NA	0.158	1	0.691	0	0	0.572532	0	0
SiteOfRelapse	BM combined		17	0.274194	NA	NA	2	0.5	NA	NA	NA	NA	NA	NA	17.8485	NA	1.15152	NA	NA	NA
SiteOfRelapse	BM isolated	MYB	36	0.654545	1	1	1	1	9	1	NA	NA	NA	NA	39.1667	0.712121	0.712121	6.40909	NA	NA	5.336	3	0.149	0	0	0.100642	0	0
SiteOfRelapse	BM combined		19	0.345455	0	0	0	0	0	0	NA	NA	NA	NA	15.8333	0.287879	0.287879	2.59091	NA	NA
SiteOfRelapse	BM isolated	ABCA5	40	0.677966	2	1	NA	NA	5	1	NA	NA	NA	NA	42.0152	1.42424	NA	3.56061	NA	NA	3.166	2	0.205	0	0	0.365297	0	0
SiteOfRelapse	BM combined		19	0.322034	0	0	NA	NA	0	0	NA	NA	NA	NA	16.9848	0.575758	NA	1.43939	NA	NA
SiteOfRelapse	BM isolated	DIP2C	44	0.709677	0	0	2	1	1	1	NA	NA	NA	NA	44.1515	0.712121	1.42424	0.712121	NA	NA	3.688	3	0.297	0	0	0.538784	0	0
SiteOfRelapse	BM combined		18	0.290323	1	1	0	0	0	0	NA	NA	NA	NA	17.8485	0.287879	0.575758	0.287879	NA	NA
SiteOfRelapse	BM isolated	PEG3	43	0.716667	2	0.5	NA	NA	2	1	NA	NA	NA	NA	42.7273	2.84848	NA	1.42424	NA	NA	1.692	2	0.429	0	0	0.607118	0	0
SiteOfRelapse	BM combined		17	0.283333	2	0.5	NA	NA	0	0	NA	NA	NA	NA	17.2727	1.15152	NA	0.575758	NA	NA
SiteOfRelapse	BM isolated	SUZ12	42	0.688525	2	1	NA	NA	3	1	NA	NA	NA	NA	43.4394	1.42424	NA	2.13636	NA	NA	2.187	2	0.335	0	0	0.586321	0	0
SiteOfRelapse	BM combined		19	0.311475	0	0	NA	NA	0	0	NA	NA	NA	NA	17.5606	0.575758	NA	0.863636	NA	NA
SiteOfRelapse	BM isolated	DNAH11	44	0.721311	1	0.5	0	0	2	1	NA	NA	NA	NA	43.4394	1.42424	0.712121	1.42424	NA	NA	3.746	3	0.29	0	0	0.32505	0	0
SiteOfRelapse	BM combined		17	0.278689	1	0.5	1	1	0	0	NA	NA	NA	NA	17.5606	0.575758	0.287879	0.575758	NA	NA
SiteOfRelapse	BM isolated	CBL	44	0.721311	2	0.5	1	1	NA	NA	NA	NA	NA	NA	43.4394	2.84848	0.712121	NA	NA	NA	1.307	2	0.52	0	0	0.696635	0	0
SiteOfRelapse	BM combined		17	0.278689	2	0.5	0	0	NA	NA	NA	NA	NA	NA	17.5606	1.15152	0.287879	NA	NA	NA
SiteOfRelapse	BM isolated	PDGFRB	42	0.688525	2	1	3	1	NA	NA	NA	NA	NA	NA	43.4394	1.42424	2.13636	NA	NA	NA	2.187	2	0.335	0	0	0.586321	0	0
SiteOfRelapse	BM combined		19	0.311475	0	0	0	0	NA	NA	NA	NA	NA	NA	17.5606	0.575758	0.863636	NA	NA	NA
SiteOfRelapse	BM isolated	ATRN	44	0.709677	3	0.75	NA	NA	NA	NA	NA	NA	NA	NA	44.1515	2.84848	NA	NA	NA	NA	0	1	1	0	0	1	0	0
SiteOfRelapse	BM combined		18	0.290323	1	0.25	NA	NA	NA	NA	NA	NA	NA	NA	17.8485	1.15152	NA	NA	NA	NA
SiteOfRelapse	BM isolated	EZH2	43	0.693548	1	1	NA	NA	3	1	NA	NA	NA	NA	44.1515	0.712121	NA	2.13636	NA	NA	1.721	2	0.423	0	0	0.679399	0	0
SiteOfRelapse	BM combined		19	0.306452	0	0	NA	NA	0	0	NA	NA	NA	NA	17.8485	0.287879	NA	0.863636	NA	NA
SiteOfRelapse	BM isolated	BRF1	44	0.721311	2	0.666667	0	0	1	1	NA	NA	NA	NA	43.4394	2.13636	0.712121	0.712121	NA	NA	2.933	3	0.402	0	0	0.600836	0	0
SiteOfRelapse	BM combined		17	0.278689	1	0.333333	1	1	0	0	NA	NA	NA	NA	17.5606	0.863636	0.287879	0.287879	NA	NA
SiteOfRelapse	BM isolated	IRS2	41	0.683333	3	1	NA	NA	3	1	NA	NA	NA	NA	42.7273	2.13636	NA	2.13636	NA	NA	2.668	2	0.263	0	0	0.477815	0	0
SiteOfRelapse	BM combined		19	0.316667	0	0	NA	NA	0	0	NA	NA	NA	NA	17.2727	0.863636	NA	0.863636	NA	NA
SiteOfRelapse	BM isolated	IKZF1	41	0.683333	1	1	3	1	2	1	NA	NA	NA	NA	42.7273	0.712121	2.13636	1.42424	NA	NA	2.668	3	0.446	0	0	0.705338	0	0
SiteOfRelapse	BM combined		19	0.316667	0	0	0	0	0	0	NA	NA	NA	NA	17.2727	0.287879	0.863636	0.575758	NA	NA
SiteOfRelapse	BM isolated	CASP8AP2	41	0.706897	1	0.333333	4	1	1	1	NA	NA	NA	NA	41.303	2.13636	2.84848	0.712121	NA	NA	4.129	3	0.248	0	0	0.317935	0	0
SiteOfRelapse	BM combined		17	0.293103	2	0.666667	0	0	0	0	NA	NA	NA	NA	16.697	0.863636	1.15152	0.287879	NA	NA
SiteOfRelapse	BM isolated	C17orf80	41	0.694915	1	0.5	NA	NA	5	1	NA	NA	NA	NA	42.0152	1.42424	NA	3.56061	NA	NA	2.545	2	0.28	0	0	0.284541	0	0
SiteOfRelapse	BM combined		18	0.305085	1	0.5	NA	NA	0	0	NA	NA	NA	NA	16.9848	0.575758	NA	1.43939	NA	NA
SiteOfRelapse	BM isolated	STAT5A	40	0.677966	1	1	1	1	5	1	NA	NA	NA	NA	42.0152	0.712121	0.712121	3.56061	NA	NA	3.166	3	0.367	0	0	0.652498	0	0
SiteOfRelapse	BM combined		19	0.322034	0	0	0	0	0	0	NA	NA	NA	NA	16.9848	0.287879	0.287879	1.43939	NA	NA
SiteOfRelapse	BM isolated	PPP1R13L	44	0.709677	1	0.5	NA	NA	2	1	NA	NA	NA	NA	44.1515	1.42424	NA	1.42424	NA	NA	1.249	2	0.535	0	0	0.752518	0	0
SiteOfRelapse	BM combined		18	0.290323	1	0.5	NA	NA	0	0	NA	NA	NA	NA	17.8485	0.575758	NA	0.575758	NA	NA
SiteOfRelapse	BM isolated	C10orf71	43	0.693548	3	1	NA	NA	1	1	NA	NA	NA	NA	44.1515	2.13636	NA	0.712121	NA	NA	1.721	2	0.423	0	0	0.679399	0	0
SiteOfRelapse	BM combined		19	0.306452	0	0	NA	NA	0	0	NA	NA	NA	NA	17.8485	0.863636	NA	0.287879	NA	NA
SiteOfRelapse	BM isolated	BCLAF1	43	0.693548	1	1	NA	NA	3	1	NA	NA	NA	NA	44.1515	0.712121	NA	2.13636	NA	NA	1.721	2	0.423	0	0	0.679399	0	0
SiteOfRelapse	BM combined		19	0.306452	0	0	NA	NA	0	0	NA	NA	NA	NA	17.8485	0.287879	NA	0.863636	NA	NA
SiteOfRelapse	BM isolated	PHIP	39	0.696429	2	0.666667	5	0.833333	1	1	NA	NA	NA	NA	39.8788	2.13636	4.27273	0.712121	NA	NA	0.932	3	0.818	0	0	0.891681	0	0
SiteOfRelapse	BM combined		17	0.303571	1	0.333333	1	0.166667	0	0	NA	NA	NA	NA	16.1212	0.863636	1.72727	0.287879	NA	NA
SiteOfRelapse	BM isolated	CNOT6	42	0.688525	1	1	4	1	NA	NA	NA	NA	NA	NA	43.4394	0.712121	2.84848	NA	NA	NA	2.187	2	0.335	0	0	0.51048	0	0
SiteOfRelapse	BM combined		19	0.311475	0	0	0	0	NA	NA	NA	NA	NA	NA	17.5606	0.287879	1.15152	NA	NA	NA
SiteOfRelapse	BM isolated	CDKN2A	19	0.612903	2	1	26	0.787879	NA	NA	NA	NA	NA	NA	22.0758	1.42424	23.5	NA	NA	NA	3.221	2	0.2	0	0	0.237097	0	0
SiteOfRelapse	BM combined		12	0.387097	0	0	7	0.212121	NA	NA	NA	NA	NA	NA	8.92424	0.575758	9.5	NA	NA	NA
SiteOfRelapse	BM isolated	CLTC	42	0.688525	NA	NA	NA	NA	5	1	NA	NA	NA	NA	43.4394	NA	NA	3.56061	NA	NA	0.931	1	0.334	0	0	0.310535	0	0
SiteOfRelapse	BM combined		19	0.311475	NA	NA	NA	NA	0	0	NA	NA	NA	NA	17.5606	NA	NA	1.43939	NA	NA
SiteOfRelapse	BM isolated	HOXA9	43	0.704918	1	1	1	0.5	2	1	NA	NA	NA	NA	43.4394	0.712121	1.42424	1.42424	NA	NA	1.667	3	0.644	0	0	0.828359	0	0
SiteOfRelapse	BM combined		18	0.295082	0	0	1	0.5	0	0	NA	NA	NA	NA	17.5606	0.287879	0.575758	0.575758	NA	NA
SiteOfRelapse	BM isolated	ECT2L	43	0.693548	NA	NA	1	1	3	1	NA	NA	NA	NA	44.1515	NA	0.712121	2.13636	NA	NA	1.721	2	0.423	0	0	0.679399	0	0
SiteOfRelapse	BM combined		19	0.306452	NA	NA	0	0	0	0	NA	NA	NA	NA	17.8485	NA	0.287879	0.863636	NA	NA
SiteOfRelapse	BM isolated	MAPK13	43	0.693548	2	1	NA	NA	2	1	NA	NA	NA	NA	44.1515	1.42424	NA	1.42424	NA	NA	1.721	2	0.423	0	0	1	0	0
SiteOfRelapse	BM combined		19	0.306452	0	0	NA	NA	0	0	NA	NA	NA	NA	17.8485	0.575758	NA	0.575758	NA	NA
SiteOfRelapse	BM isolated	PTPN2	43	0.693548	1	1	3	1	NA	NA	NA	NA	NA	NA	44.1515	0.712121	2.13636	NA	NA	NA	1.721	2	0.423	0	0	0.679399	0	0
SiteOfRelapse	BM combined		19	0.306452	0	0	0	0	NA	NA	NA	NA	NA	NA	17.8485	0.287879	0.863636	NA	NA	NA
SiteOfRelapse	BM isolated	CDKN1B	42	0.688525	1	1	4	1	NA	NA	NA	NA	NA	NA	43.4394	0.712121	2.84848	NA	NA	NA	2.187	2	0.335	0	0	0.51048	0	0
SiteOfRelapse	BM combined		19	0.311475	0	0	0	0	NA	NA	NA	NA	NA	NA	17.5606	0.287879	1.15152	NA	NA	NA
SiteOfRelapse	BM isolated	SMG8	42	0.688525	NA	NA	NA	NA	5	1	NA	NA	NA	NA	43.4394	NA	NA	3.56061	NA	NA	0.931	1	0.334	0	0	0.310535	0	0
SiteOfRelapse	BM combined		19	0.311475	NA	NA	NA	NA	0	0	NA	NA	NA	NA	17.5606	NA	NA	1.43939	NA	NA
SiteOfRelapse	BM isolated	DHX8	41	0.683333	1	1	NA	NA	4	1	NA	NA	1	1	42.7273	0.712121	NA	2.84848	NA	0.712121	2.668	3	0.446	0	0	0.651877	0	0
SiteOfRelapse	BM combined		19	0.316667	0	0	NA	NA	0	0	NA	NA	0	0	17.2727	0.287879	NA	1.15152	NA	0.287879
SiteOfRelapse	BM isolated	COL4A2	43	0.693548	1	1	NA	NA	3	1	NA	NA	NA	NA	44.1515	0.712121	NA	2.13636	NA	NA	1.721	2	0.423	0	0	0.679399	0	0
SiteOfRelapse	BM combined		19	0.306452	0	0	NA	NA	0	0	NA	NA	NA	NA	17.8485	0.287879	NA	0.863636	NA	NA
SiteOfRelapse	BM isolated	PMS2	44	0.709677	NA	NA	0	0	2	1	1	1	NA	NA	44.1515	NA	0.712121	1.42424	0.712121	NA	3.688	3	0.297	0	0	0.538784	0	0
SiteOfRelapse	BM combined		18	0.290323	NA	NA	1	1	0	0	0	0	NA	NA	17.8485	NA	0.287879	0.575758	0.287879	NA
SiteOfRelapse	BM isolated	RB1	42	0.688525	1	1	2	1	2	1	NA	NA	NA	NA	43.4394	0.712121	1.42424	1.42424	NA	NA	2.187	3	0.535	0	0	1	0	0
SiteOfRelapse	BM combined		19	0.311475	0	0	0	0	0	0	NA	NA	NA	NA	17.5606	0.287879	0.575758	0.575758	NA	NA
SiteOfRelapse	BM isolated	PTPRO	42	0.688525	1	1	4	1	NA	NA	NA	NA	NA	NA	43.4394	0.712121	2.84848	NA	NA	NA	2.187	2	0.335	0	0	0.51048	0	0
SiteOfRelapse	BM combined		19	0.311475	0	0	0	0	NA	NA	NA	NA	NA	NA	17.5606	0.287879	1.15152	NA	NA	NA
SiteOfRelapse	BM isolated	MYC	42	0.688525	NA	NA	NA	NA	4	1	NA	NA	1	1	43.4394	NA	NA	2.84848	NA	0.712121	2.187	2	0.335	0	0	0.51048	0	0
SiteOfRelapse	BM combined		19	0.311475	NA	NA	NA	NA	0	0	NA	NA	0	0	17.5606	NA	NA	1.15152	NA	0.287879
SiteOfRelapse	BM isolated	STAT3	42	0.688525	NA	NA	NA	NA	5	1	NA	NA	NA	NA	43.4394	NA	NA	3.56061	NA	NA	0.931	1	0.334	0	0	0.310535	0	0
SiteOfRelapse	BM combined		19	0.311475	NA	NA	NA	NA	0	0	NA	NA	NA	NA	17.5606	NA	NA	1.43939	NA	NA
SiteOfRelapse	BM isolated	SMARCA4	43	0.704918	NA	NA	3	0.75	1	1	NA	NA	NA	NA	43.4394	NA	2.84848	0.712121	NA	NA	0.448	2	0.799	0	0	1	0	0
SiteOfRelapse	BM combined		18	0.295082	NA	NA	1	0.25	0	0	NA	NA	NA	NA	17.5606	NA	1.15152	0.287879	NA	NA
SiteOfRelapse	BM isolated	MAP2K4	43	0.693548	1	1	1	1	2	1	NA	NA	NA	NA	44.1515	0.712121	0.712121	1.42424	NA	NA	1.721	3	0.632	0	0	1	0	0
SiteOfRelapse	BM combined		19	0.306452	0	0	0	0	0	0	NA	NA	NA	NA	17.8485	0.287879	0.287879	0.575758	NA	NA
SiteOfRelapse	BM isolated	MAP3K7	42	0.688525	NA	NA	4	1	1	1	NA	NA	NA	NA	43.4394	NA	2.84848	0.712121	NA	NA	2.187	2	0.335	0	0	0.51048	0	0
SiteOfRelapse	BM combined		19	0.311475	NA	NA	0	0	0	0	NA	NA	NA	NA	17.5606	NA	1.15152	0.287879	NA	NA
SiteOfRelapse	BM isolated	PAX5	43	0.704918	NA	NA	3	0.75	1	1	NA	NA	NA	NA	43.4394	NA	2.84848	0.712121	NA	NA	0.448	2	0.799	0	0	1	0	0
SiteOfRelapse	BM combined		18	0.295082	NA	NA	1	0.25	0	0	NA	NA	NA	NA	17.5606	NA	1.15152	0.287879	NA	NA
SiteOfRelapse	BM isolated	CDKN2B	26	0.684211	NA	NA	21	0.75	NA	NA	NA	NA	NA	NA	27.0606	NA	19.9394	NA	NA	NA	0.095	1	0.758	0	0	0.595138	0	0
SiteOfRelapse	BM combined		12	0.315789	NA	NA	7	0.25	NA	NA	NA	NA	NA	NA	10.9394	NA	8.06061	NA	NA	NA
SiteOfRelapse	BM isolated	PCDHAC2	42	0.688525	1	1	4	1	NA	NA	NA	NA	NA	NA	43.4394	0.712121	2.84848	NA	NA	NA	2.187	2	0.335	0	0	0.51048	0	0
SiteOfRelapse	BM combined		19	0.311475	0	0	0	0	NA	NA	NA	NA	NA	NA	17.5606	0.287879	1.15152	NA	NA	NA
SiteOfRelapse	BM isolated	IRF1	43	0.693548	NA	NA	4	1	NA	NA	NA	NA	NA	NA	44.1515	NA	2.84848	NA	NA	NA	0.551	1	0.458	0	0	0.316051	0	0
SiteOfRelapse	BM combined		19	0.306452	NA	NA	0	0	NA	NA	NA	NA	NA	NA	17.8485	NA	1.15152	NA	NA	NA
SiteOfRelapse	BM isolated	SPRY4	43	0.693548	NA	NA	4	1	NA	NA	NA	NA	NA	NA	44.1515	NA	2.84848	NA	NA	NA	0.551	1	0.458	0	0	0.316051	0	0
SiteOfRelapse	BM combined		19	0.306452	NA	NA	0	0	NA	NA	NA	NA	NA	NA	17.8485	NA	1.15152	NA	NA	NA
SiteOfRelapse	BM isolated	ABL1	44	0.709677	NA	NA	1	1	2	0.666667	NA	NA	NA	NA	44.1515	NA	0.712121	2.13636	NA	NA	0.436	2	0.804	0	0	1	0	0
SiteOfRelapse	BM combined		18	0.290323	NA	NA	0	0	1	0.333333	NA	NA	NA	NA	17.8485	NA	0.287879	0.863636	NA	NA
SiteOfRelapse	BM isolated	SRSF2	42	0.688525	NA	NA	NA	NA	5	1	NA	NA	NA	NA	43.4394	NA	NA	3.56061	NA	NA	0.931	1	0.334	0	0	0.310535	0	0
SiteOfRelapse	BM combined		19	0.311475	NA	NA	NA	NA	0	0	NA	NA	NA	NA	17.5606	NA	NA	1.43939	NA	NA
SiteOfRelapse	BM isolated	TMEM99	43	0.693548	NA	NA	NA	NA	4	1	NA	NA	NA	NA	44.1515	NA	NA	2.84848	NA	NA	0.551	1	0.458	0	0	0.316051	0	0
SiteOfRelapse	BM combined		19	0.306452	NA	NA	NA	NA	0	0	NA	NA	NA	NA	17.8485	NA	NA	1.15152	NA	NA
SiteOfRelapse	BM isolated	ELOVL4	42	0.7	NA	NA	4	0.8	1	1	NA	NA	NA	NA	42.7273	NA	3.56061	0.712121	NA	NA	0.636	2	0.728	0	0	1	0	0
SiteOfRelapse	BM combined		18	0.3	NA	NA	1	0.2	0	0	NA	NA	NA	NA	17.2727	NA	1.43939	0.287879	NA	NA
SiteOfRelapse	BM isolated	MLLT3	42	0.688525	NA	NA	5	1	NA	NA	NA	NA	NA	NA	43.4394	NA	3.56061	NA	NA	NA	0.931	1	0.334	0	0	0.310535	0	0
SiteOfRelapse	BM combined		19	0.311475	NA	NA	0	0	NA	NA	NA	NA	NA	NA	17.5606	NA	1.43939	NA	NA	NA
SiteOfRelapse	BM isolated	JAK2	43	0.693548	NA	NA	4	1	NA	NA	NA	NA	NA	NA	44.1515	NA	2.84848	NA	NA	NA	0.551	1	0.458	0	0	0.316051	0	0
SiteOfRelapse	BM combined		19	0.306452	NA	NA	0	0	NA	NA	NA	NA	NA	NA	17.8485	NA	1.15152	NA	NA	NA
SiteOfRelapse	BM isolated	TIFAB	43	0.693548	NA	NA	4	1	NA	NA	NA	NA	NA	NA	44.1515	NA	2.84848	NA	NA	NA	0.551	1	0.458	0	0	0.316051	0	0
SiteOfRelapse	BM combined		19	0.306452	NA	NA	0	0	NA	NA	NA	NA	NA	NA	17.8485	NA	1.15152	NA	NA	NA
SiteOfRelapse	BM isolated	ANKHD1	43	0.693548	NA	NA	4	1	NA	NA	NA	NA	NA	NA	44.1515	NA	2.84848	NA	NA	NA	0.551	1	0.458	0	0	0.316051	0	0
SiteOfRelapse	BM combined		19	0.306452	NA	NA	0	0	NA	NA	NA	NA	NA	NA	17.8485	NA	1.15152	NA	NA	NA
SiteOfRelapse	BM isolated	EIF4EBP3	43	0.693548	NA	NA	4	1	NA	NA	NA	NA	NA	NA	44.1515	NA	2.84848	NA	NA	NA	0.551	1	0.458	0	0	0.316051	0	0
SiteOfRelapse	BM combined		19	0.306452	NA	NA	0	0	NA	NA	NA	NA	NA	NA	17.8485	NA	1.15152	NA	NA	NA
protocol	ALL-REZ BFM 95/96	NOTCH1	10	0.333333	12	0.342857	1	1	NA	NA	NA	NA	NA	NA	10.4545	12.197	0.348485	NA	NA	NA	1.905	2	0.386	0	0	0.543161	0	0
protocol	ALL-REZ BFM 2002		20	0.666667	23	0.657143	0	0	NA	NA	NA	NA	NA	NA	19.5455	22.803	0.651515	NA	NA	NA
protocol	ALL-REZ BFM 95/96	PHF6	16	0.333333	6	0.375	1	0.5	NA	NA	NA	NA	NA	NA	16.7273	5.57576	0.69697	NA	NA	NA	0.3	2	0.861	0	0	0.893611	0	0
protocol	ALL-REZ BFM 2002		32	0.666667	10	0.625	1	0.5	NA	NA	NA	NA	NA	NA	31.2727	10.4242	1.30303	NA	NA	NA
protocol	ALL-REZ BFM 95/96	FBXW7	15	0.306122	6	0.428571	NA	NA	1	1	1	0.5	NA	NA	17.0758	4.87879	NA	0.348485	0.69697	NA	2.855	3	0.415	0	0	0.316677	0	0
protocol	ALL-REZ BFM 2002		34	0.693878	8	0.571429	NA	NA	0	0	1	0.5	NA	NA	31.9242	9.12121	NA	0.651515	1.30303	NA
protocol	ALL-REZ BFM 95/96	OBSCN	17	0.314815	5	0.555556	1	0.5	0	0	NA	NA	NA	NA	18.8182	3.13636	0.69697	0.348485	NA	NA	2.706	3	0.439	0	0	0.378391	0	0
protocol	ALL-REZ BFM 2002		37	0.685185	4	0.444444	1	0.5	1	1	NA	NA	NA	NA	35.1818	5.86364	1.30303	0.651515	NA	NA
protocol	ALL-REZ BFM 95/96	DNM2	18	0.346154	4	0.4	1	0.333333	0	0	NA	NA	NA	NA	18.1212	3.48485	1.04545	0.348485	NA	NA	0.656	3	0.883	0	0	0.921125	0	0
protocol	ALL-REZ BFM 2002		34	0.653846	6	0.6	2	0.666667	1	1	NA	NA	NA	NA	33.8788	6.51515	1.95455	0.651515	NA	NA
protocol	ALL-REZ BFM 95/96	PTEN	21	0.362069	1	0.333333	0	0	1	1	0	0	NA	NA	20.2121	1.04545	1.04545	0.348485	0.348485	NA	4.059	4	0.398	0	0	0.626094	0	0
protocol	ALL-REZ BFM 2002		37	0.637931	2	0.666667	3	1	0	0	1	1	NA	NA	37.7879	1.95455	1.95455	0.651515	0.651515	NA
protocol	ALL-REZ BFM 95/96	XIRP2	21	0.344262	2	0.4	NA	NA	NA	NA	NA	NA	NA	NA	21.2576	1.74242	NA	NA	NA	NA	0	1	1	0	0	1	0	0
protocol	ALL-REZ BFM 2002		40	0.655738	3	0.6	NA	NA	NA	NA	NA	NA	NA	NA	39.7424	3.25758	NA	NA	NA	NA
protocol	ALL-REZ BFM 95/96	CDH23	18	0.333333	4	0.363636	NA	NA	1	1	NA	NA	NA	NA	18.8182	3.83333	NA	0.348485	NA	NA	1.935	2	0.38	0	0	0.545474	0	0
protocol	ALL-REZ BFM 2002		36	0.666667	7	0.636364	NA	NA	0	0	NA	NA	NA	NA	35.1818	7.16667	NA	0.651515	NA	NA
protocol	ALL-REZ BFM 95/96	WT1	19	0.339286	3	0.375	1	0.5	NA	NA	NA	NA	NA	NA	19.5152	2.78788	0.69697	NA	NA	NA	0.248	2	0.883	0	0	1	0	0
protocol	ALL-REZ BFM 2002		37	0.660714	5	0.625	1	0.5	NA	NA	NA	NA	NA	NA	36.4848	5.21212	1.30303	NA	NA	NA
protocol	ALL-REZ BFM 95/96	NT5C2	16	0.326531	6	0.375	NA	NA	1	1	NA	NA	NA	NA	17.0758	5.57576	NA	0.348485	NA	NA	2.023	2	0.364	0	0	0.416063	0	0
protocol	ALL-REZ BFM 2002		33	0.673469	10	0.625	NA	NA	0	0	NA	NA	NA	NA	31.9242	10.4242	NA	0.651515	NA	NA
protocol	ALL-REZ BFM 95/96	JAK3	20	0.333333	3	0.6	NA	NA	0	0	NA	NA	NA	NA	20.9091	1.74242	NA	0.348485	NA	NA	1.989	2	0.37	0	0	0.567846	0	0
protocol	ALL-REZ BFM 2002		40	0.666667	2	0.4	NA	NA	1	1	NA	NA	NA	NA	39.0909	3.25758	NA	0.651515	NA	NA
protocol	ALL-REZ BFM 95/96	BCL11B	22	0.372881	1	0.2	0	0	0	0	NA	NA	NA	NA	20.5606	1.74242	0.348485	0.348485	NA	NA	1.71	3	0.635	0	0	0.851089	0	0
protocol	ALL-REZ BFM 2002		37	0.627119	4	0.8	1	1	1	1	NA	NA	NA	NA	38.4394	3.25758	0.651515	0.651515	NA	NA
protocol	ALL-REZ BFM 95/96	NRAS	22	0.360656	1	0.25	0	0	NA	NA	NA	NA	NA	NA	21.2576	1.39394	0.348485	NA	NA	NA	0.746	2	0.689	0	0	1	0	0
protocol	ALL-REZ BFM 2002		39	0.639344	3	0.75	1	1	NA	NA	NA	NA	NA	NA	39.7424	2.60606	0.651515	NA	NA	NA
protocol	ALL-REZ BFM 95/96	USP7	20	0.322581	3	0.75	NA	NA	NA	NA	NA	NA	NA	NA	21.6061	1.39394	NA	NA	NA	NA	1.434	1	0.231	0	0	0.117949	0	0
protocol	ALL-REZ BFM 2002		42	0.677419	1	0.25	NA	NA	NA	NA	NA	NA	NA	NA	40.3939	2.60606	NA	NA	NA	NA
protocol	ALL-REZ BFM 95/96	EP300	20	0.333333	3	0.6	NA	NA	0	0	NA	NA	NA	NA	20.9091	1.74242	NA	0.348485	NA	NA	1.989	2	0.37	0	0	0.567846	0	0
protocol	ALL-REZ BFM 2002		40	0.666667	2	0.4	NA	NA	1	1	NA	NA	NA	NA	39.0909	3.25758	NA	0.651515	NA	NA
protocol	ALL-REZ BFM 95/96	STAT5B	19	0.322034	1	0.5	NA	NA	3	0.6	NA	NA	NA	NA	20.5606	0.69697	NA	1.74242	NA	NA	1.777	2	0.411	0	0	0.413208	0	0
protocol	ALL-REZ BFM 2002		40	0.677966	1	0.5	NA	NA	2	0.4	NA	NA	NA	NA	38.4394	1.30303	NA	3.25758	NA	NA
protocol	ALL-REZ BFM 95/96	USH2A	19	0.322034	4	0.8	0	0	0	0	NA	NA	NA	NA	20.5606	1.74242	0.348485	0.348485	NA	NA	5.741	3	0.125	0	0	0.079841	0	0
protocol	ALL-REZ BFM 2002		40	0.677966	1	0.2	1	1	1	1	NA	NA	NA	NA	38.4394	3.25758	0.651515	0.651515	NA	NA
protocol	ALL-REZ BFM 95/96	CCND3	22	0.354839	0	0	NA	NA	1	0.5	NA	NA	NA	NA	21.6061	0.69697	NA	0.69697	NA	NA	1.283	2	0.526	0	0	0.788675	0	0
protocol	ALL-REZ BFM 2002		40	0.645161	2	1	NA	NA	1	0.5	NA	NA	NA	NA	40.3939	1.30303	NA	1.30303	NA	NA
protocol	ALL-REZ BFM 95/96	RUNX1	22	0.354839	0	0	NA	NA	1	1	NA	NA	NA	NA	21.6061	1.04545	NA	0.348485	NA	NA	3.485	2	0.175	0	0	0.216407	0	0
protocol	ALL-REZ BFM 2002		40	0.645161	3	1	NA	NA	0	0	NA	NA	NA	NA	40.3939	1.95455	NA	0.651515	NA	NA
protocol	ALL-REZ BFM 95/96	EYS	21	0.35	1	0.25	NA	NA	1	0.5	NA	NA	NA	NA	20.9091	1.39394	NA	0.69697	NA	NA	0.374	2	0.83	0	0	1	0	0
protocol	ALL-REZ BFM 2002		39	0.65	3	0.75	NA	NA	1	0.5	NA	NA	NA	NA	39.0909	2.60606	NA	1.30303	NA	NA
protocol	ALL-REZ BFM 95/96	FAT1	20	0.322581	2	0.666667	NA	NA	1	1	NA	NA	NA	NA	21.6061	1.04545	NA	0.348485	NA	NA	3.391	2	0.184	0	0	0.117949	0	0
protocol	ALL-REZ BFM 2002		42	0.677419	1	0.333333	NA	NA	0	0	NA	NA	NA	NA	40.3939	1.95455	NA	0.651515	NA	NA
protocol	ALL-REZ BFM 95/96	RPL10	21	0.355932	0	0	2	0.4	NA	NA	NA	NA	NA	NA	20.5606	0.69697	1.74242	NA	NA	NA	1.143	2	0.565	0	0	0.839635	0	0
protocol	ALL-REZ BFM 2002		38	0.644068	2	1	3	0.6	NA	NA	NA	NA	NA	NA	38.4394	1.30303	3.25758	NA	NA	NA
protocol	ALL-REZ BFM 95/96	ATXN1	21	0.344262	1	0.333333	NA	NA	1	0.5	NA	NA	NA	NA	21.2576	1.04545	NA	0.69697	NA	NA	0.21	2	0.9	0	0	1	0	0
protocol	ALL-REZ BFM 2002		40	0.655738	2	0.666667	NA	NA	1	0.5	NA	NA	NA	NA	39.7424	1.95455	NA	1.30303	NA	NA
protocol	ALL-REZ BFM 95/96	IL7R	21	0.33871	2	0.5	NA	NA	NA	NA	NA	NA	NA	NA	21.6061	1.39394	NA	NA	NA	NA	0.013	1	0.909	0	0	0.606167	0	0
protocol	ALL-REZ BFM 2002		41	0.66129	2	0.5	NA	NA	NA	NA	NA	NA	NA	NA	40.3939	2.60606	NA	NA	NA	NA
protocol	ALL-REZ BFM 95/96	DMD	21	0.35	1	0.25	1	0.5	NA	NA	NA	NA	NA	NA	20.9091	1.39394	0.69697	NA	NA	NA	0.374	2	0.83	0	0	1	0	0
protocol	ALL-REZ BFM 2002		39	0.65	3	0.75	1	0.5	NA	NA	NA	NA	NA	NA	39.0909	2.60606	1.30303	NA	NA	NA
protocol	ALL-REZ BFM 95/96	KDM6A	21	0.344262	2	0.4	NA	NA	NA	NA	NA	NA	NA	NA	21.2576	1.74242	NA	NA	NA	NA	0	1	1	0	0	1	0	0
protocol	ALL-REZ BFM 2002		40	0.655738	3	0.6	NA	NA	NA	NA	NA	NA	NA	NA	39.7424	3.25758	NA	NA	NA	NA
protocol	ALL-REZ BFM 95/96	WHSC1	21	0.344262	1	0.25	NA	NA	1	1	NA	NA	NA	NA	21.2576	1.39394	NA	0.348485	NA	NA	2.045	2	0.36	0	0	0.536294	0	0
protocol	ALL-REZ BFM 2002		40	0.655738	3	0.75	NA	NA	0	0	NA	NA	NA	NA	39.7424	2.60606	NA	0.651515	NA	NA
protocol	ALL-REZ BFM 95/96	APC	20	0.338983	2	0.5	1	0.333333	NA	NA	NA	NA	NA	NA	20.5606	1.39394	1.04545	NA	NA	NA	0.431	2	0.806	0	0	0.821307	0	0
protocol	ALL-REZ BFM 2002		39	0.661017	2	0.5	2	0.666667	NA	NA	NA	NA	NA	NA	38.4394	2.60606	1.95455	NA	NA	NA
protocol	ALL-REZ BFM 95/96	TP53	18	0.321429	3	0.5	0	0	1	0.5	1	1	NA	NA	19.5152	2.09091	0.348485	0.69697	0.348485	NA	3.394	4	0.494	0	0	0.502509	0	0
protocol	ALL-REZ BFM 2002		38	0.678571	3	0.5	1	1	1	0.5	0	0	NA	NA	36.4848	3.90909	0.651515	1.30303	0.651515	NA
protocol	ALL-REZ BFM 95/96	FAT3	21	0.344262	2	0.5	NA	NA	NA	NA	0	0	NA	NA	21.2576	1.39394	NA	NA	0.348485	NA	0.944	2	0.624	0	0	0.745914	0	0
protocol	ALL-REZ BFM 2002		40	0.655738	2	0.5	NA	NA	NA	NA	1	1	NA	NA	39.7424	2.60606	NA	NA	0.651515	NA
protocol	ALL-REZ BFM 95/96	SOX1	22	0.354839	1	0.25	NA	NA	NA	NA	NA	NA	NA	NA	21.6061	1.39394	NA	NA	NA	NA	0	1	1	0	0	1	0	0
protocol	ALL-REZ BFM 2002		40	0.645161	3	0.75	NA	NA	NA	NA	NA	NA	NA	NA	40.3939	2.60606	NA	NA	NA	NA
protocol	ALL-REZ BFM 95/96	CNOT3	20	0.333333	2	0.5	NA	NA	1	0.5	NA	NA	NA	NA	20.9091	1.39394	NA	0.69697	NA	NA	0.667	2	0.716	0	0	0.654277	0	0
protocol	ALL-REZ BFM 2002		40	0.666667	2	0.5	NA	NA	1	0.5	NA	NA	NA	NA	39.0909	2.60606	NA	1.30303	NA	NA
protocol	ALL-REZ BFM 95/96	MAML3	21	0.33871	1	0.333333	NA	NA	1	1	NA	NA	NA	NA	21.6061	1.04545	NA	0.348485	NA	NA	1.899	2	0.387	0	0	0.533394	0	0
protocol	ALL-REZ BFM 2002		41	0.66129	2	0.666667	NA	NA	0	0	NA	NA	NA	NA	40.3939	1.95455	NA	0.651515	NA	NA
protocol	ALL-REZ BFM 95/96	LEF1	23	0.383333	0	0	0	0	NA	NA	NA	NA	NA	NA	20.9091	0.348485	1.74242	NA	NA	NA	3.53	2	0.171	0	0	0.212751	0	0
protocol	ALL-REZ BFM 2002		37	0.616667	1	1	5	1	NA	NA	NA	NA	NA	NA	39.0909	0.651515	3.25758	NA	NA	NA
protocol	ALL-REZ BFM 95/96	ETV6	19	0.316667	1	0.5	2	0.666667	NA	NA	1	1	NA	NA	20.9091	0.69697	1.04545	NA	0.348485	NA	3.677	3	0.299	0	0	0.152005	0	0
protocol	ALL-REZ BFM 2002		41	0.683333	1	0.5	1	0.333333	NA	NA	0	0	NA	NA	39.0909	1.30303	1.95455	NA	0.651515	NA
protocol	ALL-REZ BFM 95/96	KRAS	20	0.327869	2	0.5	1	1	NA	NA	NA	NA	NA	NA	21.2576	1.39394	0.348485	NA	NA	NA	2.388	2	0.303	0	0	0.288837	0	0
protocol	ALL-REZ BFM 2002		41	0.672131	2	0.5	0	0	NA	NA	NA	NA	NA	NA	39.7424	2.60606	0.651515	NA	NA	NA
protocol	ALL-REZ BFM 95/96	MSH6	20	0.322581	3	0.75	NA	NA	NA	NA	NA	NA	NA	NA	21.6061	1.39394	NA	NA	NA	NA	1.434	1	0.231	0	0	0.117949	0	0
protocol	ALL-REZ BFM 2002		42	0.677419	1	0.25	NA	NA	NA	NA	NA	NA	NA	NA	40.3939	2.60606	NA	NA	NA	NA
protocol	ALL-REZ BFM 95/96	MED12	22	0.360656	1	0.2	NA	NA	NA	NA	NA	NA	NA	NA	21.2576	1.74242	NA	NA	NA	NA	0.056	1	0.813	0	0	0.650632	0	0
protocol	ALL-REZ BFM 2002		39	0.639344	4	0.8	NA	NA	NA	NA	NA	NA	NA	NA	39.7424	3.25758	NA	NA	NA	NA
protocol	ALL-REZ BFM 95/96	CHD8	22	0.354839	1	0.25	NA	NA	NA	NA	NA	NA	NA	NA	21.6061	1.39394	NA	NA	NA	NA	0	1	1	0	0	1	0	0
protocol	ALL-REZ BFM 2002		40	0.645161	3	0.75	NA	NA	NA	NA	NA	NA	NA	NA	40.3939	2.60606	NA	NA	NA	NA
protocol	ALL-REZ BFM 95/96	CTCF	22	0.354839	NA	NA	1	0.25	NA	NA	NA	NA	NA	NA	21.6061	NA	1.39394	NA	NA	NA	0	1	1	0	0	1	0	0
protocol	ALL-REZ BFM 2002		40	0.645161	NA	NA	3	0.75	NA	NA	NA	NA	NA	NA	40.3939	NA	2.60606	NA	NA	NA
protocol	ALL-REZ BFM 95/96	MYB	18	0.327273	0	0	1	1	4	0.444444	NA	NA	NA	NA	19.1667	0.348485	0.348485	3.13636	NA	NA	2.878	3	0.411	0	0	0.450318	0	0
protocol	ALL-REZ BFM 2002		37	0.672727	1	1	0	0	5	0.555556	NA	NA	NA	NA	35.8333	0.651515	0.651515	5.86364	NA	NA
protocol	ALL-REZ BFM 95/96	ABCA5	20	0.338983	0	0	NA	NA	3	0.6	NA	NA	NA	NA	20.5606	0.69697	NA	1.74242	NA	NA	2.486	2	0.288	0	0	0.413208	0	0
protocol	ALL-REZ BFM 2002		39	0.661017	2	1	NA	NA	2	0.4	NA	NA	NA	NA	38.4394	1.30303	NA	3.25758	NA	NA
protocol	ALL-REZ BFM 95/96	DIP2C	22	0.354839	0	0	0	0	1	1	NA	NA	NA	NA	21.6061	0.348485	0.69697	0.348485	NA	NA	3.485	3	0.323	0	0	0.420527	0	0
protocol	ALL-REZ BFM 2002		40	0.645161	1	1	2	1	0	0	NA	NA	NA	NA	40.3939	0.651515	1.30303	0.651515	NA	NA
protocol	ALL-REZ BFM 95/96	PEG3	21	0.35	1	0.25	NA	NA	1	0.5	NA	NA	NA	NA	20.9091	1.39394	NA	0.69697	NA	NA	0.374	2	0.83	0	0	1	0	0
protocol	ALL-REZ BFM 2002		39	0.65	3	0.75	NA	NA	1	0.5	NA	NA	NA	NA	39.0909	2.60606	NA	1.30303	NA	NA
protocol	ALL-REZ BFM 95/96	SUZ12	21	0.344262	1	0.5	NA	NA	1	0.333333	NA	NA	NA	NA	21.2576	0.69697	NA	1.04545	NA	NA	0.21	2	0.9	0	0	1	0	0
protocol	ALL-REZ BFM 2002		40	0.655738	1	0.5	NA	NA	2	0.666667	NA	NA	NA	NA	39.7424	1.30303	NA	1.95455	NA	NA
protocol	ALL-REZ BFM 95/96	DNAH11	22	0.360656	1	0.5	0	0	0	0	NA	NA	NA	NA	21.2576	0.69697	0.348485	0.69697	NA	NA	1.847	3	0.605	0	0	0.860253	0	0
protocol	ALL-REZ BFM 2002		39	0.639344	1	0.5	1	1	2	1	NA	NA	NA	NA	39.7424	1.30303	0.651515	1.30303	NA	NA
protocol	ALL-REZ BFM 95/96	CBL	21	0.344262	1	0.25	1	1	NA	NA	NA	NA	NA	NA	21.2576	1.39394	0.348485	NA	NA	NA	2.045	2	0.36	0	0	0.536294	0	0
protocol	ALL-REZ BFM 2002		40	0.655738	3	0.75	0	0	NA	NA	NA	NA	NA	NA	39.7424	2.60606	0.651515	NA	NA	NA
protocol	ALL-REZ BFM 95/96	PDGFRB	22	0.360656	0	0	1	0.333333	NA	NA	NA	NA	NA	NA	21.2576	0.69697	1.04545	NA	NA	NA	1.113	2	0.573	0	0	0.790379	0	0
protocol	ALL-REZ BFM 2002		39	0.639344	2	1	2	0.666667	NA	NA	NA	NA	NA	NA	39.7424	1.30303	1.95455	NA	NA	NA
protocol	ALL-REZ BFM 95/96	ATRN	22	0.354839	1	0.25	NA	NA	NA	NA	NA	NA	NA	NA	21.6061	1.39394	NA	NA	NA	NA	0	1	1	0	0	1	0	0
protocol	ALL-REZ BFM 2002		40	0.645161	3	0.75	NA	NA	NA	NA	NA	NA	NA	NA	40.3939	2.60606	NA	NA	NA	NA
protocol	ALL-REZ BFM 95/96	EZH2	23	0.370968	0	0	NA	NA	0	0	NA	NA	NA	NA	21.6061	0.348485	NA	1.04545	NA	NA	2.278	2	0.32	0	0	0.704626	0	0
protocol	ALL-REZ BFM 2002		39	0.629032	1	1	NA	NA	3	1	NA	NA	NA	NA	40.3939	0.651515	NA	1.95455	NA	NA
protocol	ALL-REZ BFM 95/96	BRF1	21	0.344262	2	0.666667	0	0	0	0	NA	NA	NA	NA	21.2576	1.04545	0.348485	0.348485	NA	NA	2.412	3	0.491	0	0	0.701726	0	0
protocol	ALL-REZ BFM 2002		40	0.655738	1	0.333333	1	1	1	1	NA	NA	NA	NA	39.7424	1.95455	0.651515	0.651515	NA	NA
protocol	ALL-REZ BFM 95/96	IRS2	22	0.366667	0	0	NA	NA	1	0.333333	NA	NA	NA	NA	20.9091	1.04545	NA	1.04545	NA	NA	1.695	2	0.428	0	0	0.793816	0	0
protocol	ALL-REZ BFM 2002		38	0.633333	3	1	NA	NA	2	0.666667	NA	NA	NA	NA	39.0909	1.95455	NA	1.95455	NA	NA
protocol	ALL-REZ BFM 95/96	IKZF1	21	0.35	0	0	2	0.666667	0	0	NA	NA	NA	NA	20.9091	0.348485	1.04545	0.69697	NA	NA	2.943	3	0.401	0	0	0.515155	0	0
protocol	ALL-REZ BFM 2002		39	0.65	1	1	1	0.333333	2	1	NA	NA	NA	NA	39.0909	0.651515	1.95455	1.30303	NA	NA
protocol	ALL-REZ BFM 95/96	CASP8AP2	18	0.310345	3	1	2	0.5	0	0	NA	NA	NA	NA	20.2121	1.04545	1.39394	0.348485	NA	NA	6.92	3	0.075	0	0	0.046603	P<0.05	0
protocol	ALL-REZ BFM 2002		40	0.689655	0	0	2	0.5	1	1	NA	NA	NA	NA	37.7879	1.95455	2.60606	0.651515	NA	NA
protocol	ALL-REZ BFM 95/96	C17orf80	19	0.322034	1	0.5	NA	NA	3	0.6	NA	NA	NA	NA	20.5606	0.69697	NA	1.74242	NA	NA	1.777	2	0.411	0	0	0.413208	0	0
protocol	ALL-REZ BFM 2002		40	0.677966	1	0.5	NA	NA	2	0.4	NA	NA	NA	NA	38.4394	1.30303	NA	3.25758	NA	NA
protocol	ALL-REZ BFM 95/96	STAT5A	20	0.338983	0	0	0	0	3	0.6	NA	NA	NA	NA	20.5606	0.348485	0.348485	1.74242	NA	NA	2.486	3	0.478	0	0	0.722484	0	0
protocol	ALL-REZ BFM 2002		39	0.661017	1	1	1	1	2	0.4	NA	NA	NA	NA	38.4394	0.651515	0.651515	3.25758	NA	NA
protocol	ALL-REZ BFM 95/96	PPP1R13L	20	0.322581	2	1	NA	NA	1	0.5	NA	NA	NA	NA	21.6061	0.69697	NA	0.69697	NA	NA	4.125	2	0.127	0	0	0.223611	0	0
protocol	ALL-REZ BFM 2002		42	0.677419	0	0	NA	NA	1	0.5	NA	NA	NA	NA	40.3939	1.30303	NA	1.30303	NA	NA
protocol	ALL-REZ BFM 95/96	C10orf71	21	0.33871	1	0.333333	NA	NA	1	1	NA	NA	NA	NA	21.6061	1.04545	NA	0.348485	NA	NA	1.899	2	0.387	0	0	0.533394	0	0
protocol	ALL-REZ BFM 2002		41	0.66129	2	0.666667	NA	NA	0	0	NA	NA	NA	NA	40.3939	1.95455	NA	0.651515	NA	NA
protocol	ALL-REZ BFM 95/96	BCLAF1	21	0.33871	0	0	NA	NA	2	0.666667	NA	NA	NA	NA	21.6061	0.348485	NA	1.04545	NA	NA	1.899	2	0.387	0	0	0.533394	0	0
protocol	ALL-REZ BFM 2002		41	0.66129	1	1	NA	NA	1	0.333333	NA	NA	NA	NA	40.3939	0.651515	NA	1.95455	NA	NA
protocol	ALL-REZ BFM 95/96	PHIP	20	0.357143	0	0	3	0.5	0	0	NA	NA	NA	NA	19.5152	1.04545	2.09091	0.348485	NA	NA	2.765	3	0.429	0	0	0.58828	0	0
protocol	ALL-REZ BFM 2002		36	0.642857	3	1	3	0.5	1	1	NA	NA	NA	NA	36.4848	1.95455	3.90909	0.651515	NA	NA
protocol	ALL-REZ BFM 95/96	CNOT6	22	0.360656	0	0	1	0.25	NA	NA	NA	NA	NA	NA	21.2576	0.348485	1.39394	NA	NA	NA	0.746	2	0.689	0	0	1	0	0
protocol	ALL-REZ BFM 2002		39	0.639344	1	1	3	0.75	NA	NA	NA	NA	NA	NA	39.7424	0.651515	2.60606	NA	NA	NA
protocol	ALL-REZ BFM 95/96	CDKN2A	14	0.451613	0	0	9	0.272727	NA	NA	NA	NA	NA	NA	10.803	0.69697	11.5	NA	NA	NA	3.356	2	0.187	0	0	0.252031	0	0
protocol	ALL-REZ BFM 2002		17	0.548387	2	1	24	0.727273	NA	NA	NA	NA	NA	NA	20.197	1.30303	21.5	NA	NA	NA
protocol	ALL-REZ BFM 95/96	CLTC	20	0.327869	NA	NA	NA	NA	3	0.6	NA	NA	NA	NA	21.2576	NA	NA	1.74242	NA	NA	0.547	1	0.46	0	0	0.333026	0	0
protocol	ALL-REZ BFM 2002		41	0.672131	NA	NA	NA	NA	2	0.4	NA	NA	NA	NA	39.7424	NA	NA	3.25758	NA	NA
protocol	ALL-REZ BFM 95/96	HOXA9	21	0.344262	1	1	1	0.5	0	0	NA	NA	NA	NA	21.2576	0.348485	0.69697	0.69697	NA	NA	3.146	3	0.37	0	0	0.42688	0	0
protocol	ALL-REZ BFM 2002		40	0.655738	0	0	1	0.5	2	1	NA	NA	NA	NA	39.7424	0.651515	1.30303	1.30303	NA	NA
protocol	ALL-REZ BFM 95/96	ECT2L	20	0.322581	NA	NA	1	1	2	0.666667	NA	NA	NA	NA	21.6061	NA	0.348485	1.04545	NA	NA	3.391	2	0.184	0	0	0.117949	0	0
protocol	ALL-REZ BFM 2002		42	0.677419	NA	NA	0	0	1	0.333333	NA	NA	NA	NA	40.3939	NA	0.651515	1.95455	NA	NA
protocol	ALL-REZ BFM 95/96	MAPK13	21	0.33871	1	0.5	NA	NA	1	0.5	NA	NA	NA	NA	21.6061	0.69697	NA	0.69697	NA	NA	0.431	2	0.806	0	0	1	0	0
protocol	ALL-REZ BFM 2002		41	0.66129	1	0.5	NA	NA	1	0.5	NA	NA	NA	NA	40.3939	1.30303	NA	1.30303	NA	NA
protocol	ALL-REZ BFM 95/96	PTPN2	23	0.370968	0	0	0	0	NA	NA	NA	NA	NA	NA	21.6061	0.348485	1.04545	NA	NA	NA	2.278	2	0.32	0	0	0.704626	0	0
protocol	ALL-REZ BFM 2002		39	0.629032	1	1	3	1	NA	NA	NA	NA	NA	NA	40.3939	0.651515	1.95455	NA	NA	NA
protocol	ALL-REZ BFM 95/96	CDKN1B	20	0.327869	0	0	3	0.75	NA	NA	NA	NA	NA	NA	21.2576	0.348485	1.39394	NA	NA	NA	3.489	2	0.175	0	0	0.18147	0	0
protocol	ALL-REZ BFM 2002		41	0.672131	1	1	1	0.25	NA	NA	NA	NA	NA	NA	39.7424	0.651515	2.60606	NA	NA	NA
protocol	ALL-REZ BFM 95/96	SMG8	20	0.327869	NA	NA	NA	NA	3	0.6	NA	NA	NA	NA	21.2576	NA	NA	1.74242	NA	NA	0.547	1	0.46	0	0	0.333026	0	0
protocol	ALL-REZ BFM 2002		41	0.672131	NA	NA	NA	NA	2	0.4	NA	NA	NA	NA	39.7424	NA	NA	3.25758	NA	NA
protocol	ALL-REZ BFM 95/96	DHX8	20	0.333333	0	0	NA	NA	3	0.75	NA	NA	0	0	20.9091	0.348485	NA	1.39394	NA	0.348485	3.971	3	0.265	0	0	0.305394	0	0
protocol	ALL-REZ BFM 2002		40	0.666667	1	1	NA	NA	1	0.25	NA	NA	1	1	39.0909	0.651515	NA	2.60606	NA	0.651515
protocol	ALL-REZ BFM 95/96	COL4A2	22	0.354839	0	0	NA	NA	1	0.333333	NA	NA	NA	NA	21.6061	0.348485	NA	1.04545	NA	NA	0.549	2	0.76	0	0	1	0	0
protocol	ALL-REZ BFM 2002		40	0.645161	1	1	NA	NA	2	0.666667	NA	NA	NA	NA	40.3939	0.651515	NA	1.95455	NA	NA
protocol	ALL-REZ BFM 95/96	PMS2	23	0.370968	NA	NA	0	0	0	0	0	0	NA	NA	21.6061	NA	0.348485	0.69697	0.348485	NA	2.278	3	0.517	0	0	0.803084	0	0
protocol	ALL-REZ BFM 2002		39	0.629032	NA	NA	1	1	2	1	1	1	NA	NA	40.3939	NA	0.651515	1.30303	0.651515	NA
protocol	ALL-REZ BFM 95/96	RB1	20	0.327869	1	1	2	1	0	0	NA	NA	NA	NA	21.2576	0.348485	0.69697	0.69697	NA	NA	6.793	3	0.079	0	0	0.0821598	0	0
protocol	ALL-REZ BFM 2002		41	0.672131	0	0	0	0	2	1	NA	NA	NA	NA	39.7424	0.651515	1.30303	1.30303	NA	NA
protocol	ALL-REZ BFM 95/96	PTPRO	19	0.311475	1	1	3	0.75	NA	NA	NA	NA	NA	NA	21.2576	0.348485	1.39394	NA	NA	NA	5.078	2	0.079	0	0	0.046371	P<0.05	0
protocol	ALL-REZ BFM 2002		42	0.688525	0	0	1	0.25	NA	NA	NA	NA	NA	NA	39.7424	0.651515	2.60606	NA	NA	NA
protocol	ALL-REZ BFM 95/96	MYC	22	0.360656	NA	NA	NA	NA	0	0	NA	NA	1	1	21.2576	NA	NA	1.39394	NA	0.348485	4.049	2	0.132	0	0	0.109892	0	0
protocol	ALL-REZ BFM 2002		39	0.639344	NA	NA	NA	NA	4	1	NA	NA	0	0	39.7424	NA	NA	2.60606	NA	0.651515
protocol	ALL-REZ BFM 95/96	STAT3	20	0.327869	NA	NA	NA	NA	3	0.6	NA	NA	NA	NA	21.2576	NA	NA	1.74242	NA	NA	0.547	1	0.46	0	0	0.333026	0	0
protocol	ALL-REZ BFM 2002		41	0.672131	NA	NA	NA	NA	2	0.4	NA	NA	NA	NA	39.7424	NA	NA	3.25758	NA	NA
protocol	ALL-REZ BFM 95/96	SMARCA4	22	0.360656	NA	NA	1	0.25	0	0	NA	NA	NA	NA	21.2576	NA	1.39394	0.348485	NA	NA	0.746	2	0.689	0	0	1	0	0
protocol	ALL-REZ BFM 2002		39	0.639344	NA	NA	3	0.75	1	1	NA	NA	NA	NA	39.7424	NA	2.60606	0.651515	NA	NA
protocol	ALL-REZ BFM 95/96	MAP2K4	21	0.33871	1	1	0	0	1	0.5	NA	NA	NA	NA	21.6061	0.348485	0.348485	0.69697	NA	NA	2.633	3	0.452	0	0	0.631852	0	0
protocol	ALL-REZ BFM 2002		41	0.66129	0	0	1	1	1	0.5	NA	NA	NA	NA	40.3939	0.651515	0.651515	1.30303	NA	NA
protocol	ALL-REZ BFM 95/96	MAP3K7	21	0.344262	NA	NA	2	0.5	0	0	NA	NA	NA	NA	21.2576	NA	1.39394	0.348485	NA	NA	0.944	2	0.624	0	0	0.745914	0	0
protocol	ALL-REZ BFM 2002		40	0.655738	NA	NA	2	0.5	1	1	NA	NA	NA	NA	39.7424	NA	2.60606	0.651515	NA	NA
protocol	ALL-REZ BFM 95/96	PAX5	21	0.344262	NA	NA	2	0.5	0	0	NA	NA	NA	NA	21.2576	NA	1.39394	0.348485	NA	NA	0.944	2	0.624	0	0	0.745914	0	0
protocol	ALL-REZ BFM 2002		40	0.655738	NA	NA	2	0.5	1	1	NA	NA	NA	NA	39.7424	NA	2.60606	0.651515	NA	NA
protocol	ALL-REZ BFM 95/96	CDKN2B	15	0.394737	NA	NA	8	0.285714	NA	NA	NA	NA	NA	NA	13.2424	NA	9.75758	NA	NA	NA	0.432	1	0.511	0	0	0.437662	0	0
protocol	ALL-REZ BFM 2002		23	0.605263	NA	NA	20	0.714286	NA	NA	NA	NA	NA	NA	24.7576	NA	18.2424	NA	NA	NA
protocol	ALL-REZ BFM 95/96	PCDHAC2	22	0.360656	0	0	1	0.25	NA	NA	NA	NA	NA	NA	21.2576	0.348485	1.39394	NA	NA	NA	0.746	2	0.689	0	0	1	0	0
protocol	ALL-REZ BFM 2002		39	0.639344	1	1	3	0.75	NA	NA	NA	NA	NA	NA	39.7424	0.651515	2.60606	NA	NA	NA
protocol	ALL-REZ BFM 95/96	IRF1	22	0.354839	NA	NA	1	0.25	NA	NA	NA	NA	NA	NA	21.6061	NA	1.39394	NA	NA	NA	0	1	1	0	0	1	0	0
protocol	ALL-REZ BFM 2002		40	0.645161	NA	NA	3	0.75	NA	NA	NA	NA	NA	NA	40.3939	NA	2.60606	NA	NA	NA
protocol	ALL-REZ BFM 95/96	SPRY4	22	0.354839	NA	NA	1	0.25	NA	NA	NA	NA	NA	NA	21.6061	NA	1.39394	NA	NA	NA	0	1	1	0	0	1	0	0
protocol	ALL-REZ BFM 2002		40	0.645161	NA	NA	3	0.75	NA	NA	NA	NA	NA	NA	40.3939	NA	2.60606	NA	NA	NA
protocol	ALL-REZ BFM 95/96	ABL1	21	0.33871	NA	NA	1	1	1	0.333333	NA	NA	NA	NA	21.6061	NA	0.348485	1.04545	NA	NA	1.899	2	0.387	0	0	0.533394	0	0
protocol	ALL-REZ BFM 2002		41	0.66129	NA	NA	0	0	2	0.666667	NA	NA	NA	NA	40.3939	NA	0.651515	1.95455	NA	NA
protocol	ALL-REZ BFM 95/96	SRSF2	20	0.327869	NA	NA	NA	NA	3	0.6	NA	NA	NA	NA	21.2576	NA	NA	1.74242	NA	NA	0.547	1	0.46	0	0	0.333026	0	0
protocol	ALL-REZ BFM 2002		41	0.672131	NA	NA	NA	NA	2	0.4	NA	NA	NA	NA	39.7424	NA	NA	3.25758	NA	NA
protocol	ALL-REZ BFM 95/96	TMEM99	21	0.33871	NA	NA	NA	NA	2	0.5	NA	NA	NA	NA	21.6061	NA	NA	1.39394	NA	NA	0.013	1	0.909	0	0	0.606167	0	0
protocol	ALL-REZ BFM 2002		41	0.66129	NA	NA	NA	NA	2	0.5	NA	NA	NA	NA	40.3939	NA	NA	2.60606	NA	NA
protocol	ALL-REZ BFM 95/96	ELOVL4	21	0.35	NA	NA	2	0.4	0	0	NA	NA	NA	NA	20.9091	NA	1.74242	0.348485	NA	NA	0.594	2	0.743	0	0	1	0	0
protocol	ALL-REZ BFM 2002		39	0.65	NA	NA	3	0.6	1	1	NA	NA	NA	NA	39.0909	NA	3.25758	0.651515	NA	NA
protocol	ALL-REZ BFM 95/96	MLLT3	21	0.344262	NA	NA	2	0.4	NA	NA	NA	NA	NA	NA	21.2576	NA	1.74242	NA	NA	NA	0	1	1	0	0	1	0	0
protocol	ALL-REZ BFM 2002		40	0.655738	NA	NA	3	0.6	NA	NA	NA	NA	NA	NA	39.7424	NA	3.25758	NA	NA	NA
protocol	ALL-REZ BFM 95/96	JAK2	22	0.354839	NA	NA	1	0.25	NA	NA	NA	NA	NA	NA	21.6061	NA	1.39394	NA	NA	NA	0	1	1	0	0	1	0	0
protocol	ALL-REZ BFM 2002		40	0.645161	NA	NA	3	0.75	NA	NA	NA	NA	NA	NA	40.3939	NA	2.60606	NA	NA	NA
protocol	ALL-REZ BFM 95/96	TIFAB	22	0.354839	NA	NA	1	0.25	NA	NA	NA	NA	NA	NA	21.6061	NA	1.39394	NA	NA	NA	0	1	1	0	0	1	0	0
protocol	ALL-REZ BFM 2002		40	0.645161	NA	NA	3	0.75	NA	NA	NA	NA	NA	NA	40.3939	NA	2.60606	NA	NA	NA
protocol	ALL-REZ BFM 95/96	ANKHD1	22	0.354839	NA	NA	1	0.25	NA	NA	NA	NA	NA	NA	21.6061	NA	1.39394	NA	NA	NA	0	1	1	0	0	1	0	0
protocol	ALL-REZ BFM 2002		40	0.645161	NA	NA	3	0.75	NA	NA	NA	NA	NA	NA	40.3939	NA	2.60606	NA	NA	NA
protocol	ALL-REZ BFM 95/96	EIF4EBP3	22	0.354839	NA	NA	1	0.25	NA	NA	NA	NA	NA	NA	21.6061	NA	1.39394	NA	NA	NA	0	1	1	0	0	1	0	0
protocol	ALL-REZ BFM 2002		40	0.645161	NA	NA	3	0.75	NA	NA	NA	NA	NA	NA	40.3939	NA	2.60606	NA	NA	NA
HSCT	no HSCT	NOTCH1	14	0.466667	14	0.4	1	1	NA	NA	NA	NA	NA	NA	13.1818	15.3788	0.439394	NA	NA	NA	1.587	2	0.452	0	0	0.452044	0	0
HSCT	HSCT		16	0.533333	21	0.6	0	0	NA	NA	NA	NA	NA	NA	16.8182	19.6212	0.560606	NA	NA	NA
HSCT	no HSCT	PHF6	20	0.416667	8	0.5	1	0.5	NA	NA	NA	NA	NA	NA	21.0909	7.0303	0.878788	NA	NA	NA	0.369	2	0.831	0	0	0.787803	0	0
HSCT	HSCT		28	0.583333	8	0.5	1	0.5	NA	NA	NA	NA	NA	NA	26.9091	8.9697	1.12121	NA	NA	NA
HSCT	no HSCT	FBXW7	20	0.408163	8	0.571429	NA	NA	1	1	0	0	NA	NA	21.5303	6.15152	NA	0.439394	0.878788	NA	4.028	3	0.258	0	0	0.271711	0	0
HSCT	HSCT		29	0.591837	6	0.428571	NA	NA	0	0	2	1	NA	NA	27.4697	7.84848	NA	0.560606	1.12121	NA
HSCT	no HSCT	OBSCN	21	0.388889	7	0.777778	1	0.5	0	0	NA	NA	NA	NA	23.7273	3.95455	0.878788	0.439394	NA	NA	5.556	3	0.135	0	0	0.0722896	0	0
HSCT	HSCT		33	0.611111	2	0.222222	1	0.5	1	1	NA	NA	NA	NA	30.2727	5.04545	1.12121	0.560606	NA	NA
HSCT	no HSCT	DNM2	26	0.5	3	0.3	0	0	0	0	NA	NA	NA	NA	22.8485	4.39394	1.31818	0.439394	NA	NA	4.699	3	0.195	0	0	0.211353	0	0
HSCT	HSCT		26	0.5	7	0.7	3	1	1	1	NA	NA	NA	NA	29.1515	5.60606	1.68182	0.560606	NA	NA
HSCT	no HSCT	PTEN	27	0.465517	0	0	2	0.666667	0	0	0	0	NA	NA	25.4848	1.31818	1.31818	0.439394	0.439394	NA	4.709	4	0.319	0	0	0.39825	0	0
HSCT	HSCT		31	0.534483	3	1	1	0.333333	1	1	1	1	NA	NA	32.5152	1.68182	1.68182	0.560606	0.560606	NA
HSCT	no HSCT	XIRP2	28	0.459016	1	0.2	NA	NA	NA	NA	NA	NA	NA	NA	26.803	2.19697	NA	NA	NA	NA	0.427	1	0.514	0	0	0.374709	0	0
HSCT	HSCT		33	0.540984	4	0.8	NA	NA	NA	NA	NA	NA	NA	NA	34.197	2.80303	NA	NA	NA	NA
HSCT	no HSCT	CDH23	23	0.425926	6	0.545455	NA	NA	0	0	NA	NA	NA	NA	23.7273	4.83333	NA	0.439394	NA	NA	1.326	2	0.515	0	0	0.730945	0	0
HSCT	HSCT		31	0.574074	5	0.454545	NA	NA	1	1	NA	NA	NA	NA	30.2727	6.16667	NA	0.560606	NA	NA
HSCT	no HSCT	WT1	24	0.428571	4	0.5	1	0.5	NA	NA	NA	NA	NA	NA	24.6061	3.51515	0.878788	NA	NA	NA	0.176	2	0.916	0	0	0.860421	0	0
HSCT	HSCT		32	0.571429	4	0.5	1	0.5	NA	NA	NA	NA	NA	NA	31.3939	4.48485	1.12121	NA	NA	NA
HSCT	no HSCT	NT5C2	23	0.469388	6	0.375	NA	NA	0	0	NA	NA	NA	NA	21.5303	7.0303	NA	0.439394	NA	NA	1.232	2	0.54	0	0	0.760532	0	0
HSCT	HSCT		26	0.530612	10	0.625	NA	NA	1	1	NA	NA	NA	NA	27.4697	8.9697	NA	0.560606	NA	NA
HSCT	no HSCT	JAK3	25	0.416667	4	0.8	NA	NA	0	0	NA	NA	NA	NA	26.3636	2.19697	NA	0.439394	NA	NA	3.549	2	0.17	0	0	0.160395	0	0
HSCT	HSCT		35	0.583333	1	0.2	NA	NA	1	1	NA	NA	NA	NA	33.6364	2.80303	NA	0.560606	NA	NA
HSCT	no HSCT	BCL11B	27	0.457627	1	0.2	1	1	0	0	NA	NA	NA	NA	25.9242	2.19697	0.439394	0.439394	NA	NA	3.303	3	0.347	0	0	0.361234	0	0
HSCT	HSCT		32	0.542373	4	0.8	0	0	1	1	NA	NA	NA	NA	33.0758	2.80303	0.560606	0.560606	NA	NA
HSCT	no HSCT	NRAS	25	0.409836	3	0.75	1	1	NA	NA	NA	NA	NA	NA	26.803	1.75758	0.439394	NA	NA	NA	3.059	2	0.217	0	0	0.203258	0	0
HSCT	HSCT		36	0.590164	1	0.25	0	0	NA	NA	NA	NA	NA	NA	34.197	2.24242	0.560606	NA	NA	NA
HSCT	no HSCT	USP7	26	0.419355	3	0.75	NA	NA	NA	NA	NA	NA	NA	NA	27.2424	1.75758	NA	NA	NA	NA	0.596	1	0.44	0	0	0.312179	0	0
HSCT	HSCT		36	0.580645	1	0.25	NA	NA	NA	NA	NA	NA	NA	NA	34.7576	2.24242	NA	NA	NA	NA
HSCT	no HSCT	EP300	26	0.433333	2	0.4	NA	NA	1	1	NA	NA	NA	NA	26.3636	2.19697	NA	0.439394	NA	NA	1.316	2	0.518	0	0	0.803253	0	0
HSCT	HSCT		34	0.566667	3	0.6	NA	NA	0	0	NA	NA	NA	NA	33.6364	2.80303	NA	0.560606	NA	NA
HSCT	no HSCT	STAT5B	24	0.40678	1	0.5	NA	NA	4	0.8	NA	NA	NA	NA	25.9242	0.878788	NA	2.19697	NA	NA	2.924	2	0.232	0	0	0.253023	0	0
HSCT	HSCT		35	0.59322	1	0.5	NA	NA	1	0.2	NA	NA	NA	NA	33.0758	1.12121	NA	2.80303	NA	NA
HSCT	no HSCT	USH2A	27	0.457627	2	0.4	0	0	0	0	NA	NA	NA	NA	25.9242	2.19697	0.439394	0.439394	NA	NA	1.679	3	0.642	0	0	1	0	0
HSCT	HSCT		32	0.542373	3	0.6	1	1	1	1	NA	NA	NA	NA	33.0758	2.80303	0.560606	0.560606	NA	NA
HSCT	no HSCT	CCND3	26	0.419355	1	0.5	NA	NA	2	1	NA	NA	NA	NA	27.2424	0.878788	NA	0.878788	NA	NA	2.683	2	0.262	0	0	0.437238	0	0
HSCT	HSCT		36	0.580645	1	0.5	NA	NA	0	0	NA	NA	NA	NA	34.7576	1.12121	NA	1.12121	NA	NA
HSCT	no HSCT	RUNX1	26	0.419355	2	0.666667	NA	NA	1	1	NA	NA	NA	NA	27.2424	1.31818	NA	0.439394	NA	NA	2.006	2	0.367	0	0	0.390341	0	0
HSCT	HSCT		36	0.580645	1	0.333333	NA	NA	0	0	NA	NA	NA	NA	34.7576	1.68182	NA	0.560606	NA	NA
HSCT	no HSCT	EYS	27	0.45	0	0	NA	NA	2	1	NA	NA	NA	NA	26.3636	1.75758	NA	0.878788	NA	NA	5.714	2	0.057	0	0	0.0526292	0	0
HSCT	HSCT		33	0.55	4	1	NA	NA	0	0	NA	NA	NA	NA	33.6364	2.24242	NA	1.12121	NA	NA
HSCT	no HSCT	FAT1	27	0.435484	1	0.333333	NA	NA	1	1	NA	NA	NA	NA	27.2424	1.31818	NA	0.439394	NA	NA	1.417	2	0.492	0	0	0.765516	0	0
HSCT	HSCT		35	0.564516	2	0.666667	NA	NA	0	0	NA	NA	NA	NA	34.7576	1.68182	NA	0.560606	NA	NA
HSCT	no HSCT	RPL10	27	0.457627	0	0	2	0.4	NA	NA	NA	NA	NA	NA	25.9242	0.878788	2.19697	NA	NA	NA	1.679	2	0.432	0	0	0.68752	0	0
HSCT	HSCT		32	0.542373	2	1	3	0.6	NA	NA	NA	NA	NA	NA	33.0758	1.12121	2.80303	NA	NA	NA
HSCT	no HSCT	ATXN1	26	0.42623	1	0.333333	NA	NA	2	1	NA	NA	NA	NA	26.803	1.31818	NA	0.878788	NA	NA	2.732	2	0.255	0	0	0.304615	0	0
HSCT	HSCT		35	0.57377	2	0.666667	NA	NA	0	0	NA	NA	NA	NA	34.197	1.68182	NA	1.12121	NA	NA
HSCT	no HSCT	IL7R	25	0.403226	4	1	NA	NA	NA	NA	NA	NA	NA	NA	27.2424	1.75758	NA	NA	NA	NA	3.28	1	0.07	0	0	0.0329545	P<0.05	0
HSCT	HSCT		37	0.596774	0	0	NA	NA	NA	NA	NA	NA	NA	NA	34.7576	2.24242	NA	NA	NA	NA
HSCT	no HSCT	DMD	26	0.433333	3	0.75	0	0	NA	NA	NA	NA	NA	NA	26.3636	1.75758	0.878788	NA	NA	NA	3.143	2	0.208	0	0	0.281824	0	0
HSCT	HSCT		34	0.566667	1	0.25	2	1	NA	NA	NA	NA	NA	NA	33.6364	2.24242	1.12121	NA	NA	NA
HSCT	no HSCT	KDM6A	28	0.459016	1	0.2	NA	NA	NA	NA	NA	NA	NA	NA	26.803	2.19697	NA	NA	NA	NA	0.427	1	0.514	0	0	0.374709	0	0
HSCT	HSCT		33	0.540984	4	0.8	NA	NA	NA	NA	NA	NA	NA	NA	34.197	2.80303	NA	NA	NA	NA
HSCT	no HSCT	WHSC1	26	0.42623	2	0.5	NA	NA	1	1	NA	NA	NA	NA	26.803	1.75758	NA	0.439394	NA	NA	1.378	2	0.502	0	0	0.616757	0	0
HSCT	HSCT		35	0.57377	2	0.5	NA	NA	0	0	NA	NA	NA	NA	34.197	2.24242	NA	0.560606	NA	NA
HSCT	no HSCT	APC	26	0.440678	1	0.25	2	0.666667	NA	NA	NA	NA	NA	NA	25.9242	1.75758	1.31818	NA	NA	NA	1.212	2	0.546	0	0	0.588915	0	0
HSCT	HSCT		33	0.559322	3	0.75	1	0.333333	NA	NA	NA	NA	NA	NA	33.0758	2.24242	1.68182	NA	NA	NA
HSCT	no HSCT	TP53	21	0.375	5	0.833333	1	1	1	0.5	1	1	NA	NA	24.6061	2.63636	0.439394	0.878788	0.439394	NA	7.304	4	0.121	0	0	0.0448429	P<0.05	0
HSCT	HSCT		35	0.625	1	0.166667	0	0	1	0.5	0	0	NA	NA	31.3939	3.36364	0.560606	1.12121	0.560606	NA
HSCT	no HSCT	FAT3	26	0.42623	2	0.5	NA	NA	NA	NA	1	1	NA	NA	26.803	1.75758	NA	NA	0.439394	NA	1.378	2	0.502	0	0	0.616757	0	0
HSCT	HSCT		35	0.57377	2	0.5	NA	NA	NA	NA	0	0	NA	NA	34.197	2.24242	NA	NA	0.560606	NA
HSCT	no HSCT	SOX1	29	0.467742	0	0	NA	NA	NA	NA	NA	NA	NA	NA	27.2424	1.75758	NA	NA	NA	NA	1.709	1	0.191	0	0	0.124592	0	0
HSCT	HSCT		33	0.532258	4	1	NA	NA	NA	NA	NA	NA	NA	NA	34.7576	2.24242	NA	NA	NA	NA
HSCT	no HSCT	CNOT3	26	0.433333	3	0.75	NA	NA	0	0	NA	NA	NA	NA	26.3636	1.75758	NA	0.878788	NA	NA	3.143	2	0.208	0	0	0.281824	0	0
HSCT	HSCT		34	0.566667	1	0.25	NA	NA	2	1	NA	NA	NA	NA	33.6364	2.24242	NA	1.12121	NA	NA
HSCT	no HSCT	MAML3	27	0.435484	1	0.333333	NA	NA	1	1	NA	NA	NA	NA	27.2424	1.31818	NA	0.439394	NA	NA	1.417	2	0.492	0	0	0.765516	0	0
HSCT	HSCT		35	0.564516	2	0.666667	NA	NA	0	0	NA	NA	NA	NA	34.7576	1.68182	NA	0.560606	NA	NA
HSCT	no HSCT	LEF1	26	0.433333	1	1	2	0.4	NA	NA	NA	NA	NA	NA	26.3636	0.439394	2.19697	NA	NA	NA	1.316	2	0.518	0	0	0.803253	0	0
HSCT	HSCT		34	0.566667	0	0	3	0.6	NA	NA	NA	NA	NA	NA	33.6364	0.560606	2.80303	NA	NA	NA
HSCT	no HSCT	ETV6	27	0.45	0	0	2	0.666667	NA	NA	0	0	NA	NA	26.3636	0.878788	1.31818	NA	0.439394	NA	3.008	3	0.39	0	0	0.555261	0	0
HSCT	HSCT		33	0.55	2	1	1	0.333333	NA	NA	1	1	NA	NA	33.6364	1.12121	1.68182	NA	0.560606	NA
HSCT	no HSCT	KRAS	25	0.409836	3	0.75	1	1	NA	NA	NA	NA	NA	NA	26.803	1.75758	0.439394	NA	NA	NA	3.059	2	0.217	0	0	0.203258	0	0
HSCT	HSCT		36	0.590164	1	0.25	0	0	NA	NA	NA	NA	NA	NA	34.197	2.24242	0.560606	NA	NA	NA
HSCT	no HSCT	MSH6	25	0.403226	4	1	NA	NA	NA	NA	NA	NA	NA	NA	27.2424	1.75758	NA	NA	NA	NA	3.28	1	0.07	0	0	0.0329545	P<0.05	0
HSCT	HSCT		37	0.596774	0	0	NA	NA	NA	NA	NA	NA	NA	NA	34.7576	2.24242	NA	NA	NA	NA
HSCT	no HSCT	MED12	26	0.42623	3	0.6	NA	NA	NA	NA	NA	NA	NA	NA	26.803	2.19697	NA	NA	NA	NA	0.081	1	0.776	0	0	0.647013	0	0
HSCT	HSCT		35	0.57377	2	0.4	NA	NA	NA	NA	NA	NA	NA	NA	34.197	2.80303	NA	NA	NA	NA
HSCT	no HSCT	CHD8	27	0.435484	2	0.5	NA	NA	NA	NA	NA	NA	NA	NA	27.2424	1.75758	NA	NA	NA	NA	0	1	1	0	0	1	0	0
HSCT	HSCT		35	0.564516	2	0.5	NA	NA	NA	NA	NA	NA	NA	NA	34.7576	2.24242	NA	NA	NA	NA
HSCT	no HSCT	CTCF	29	0.467742	NA	NA	0	0	NA	NA	NA	NA	NA	NA	27.2424	NA	1.75758	NA	NA	NA	1.709	1	0.191	0	0	0.124592	0	0
HSCT	HSCT		33	0.532258	NA	NA	4	1	NA	NA	NA	NA	NA	NA	34.7576	NA	2.24242	NA	NA	NA
HSCT	no HSCT	MYB	23	0.418182	0	0	1	1	5	0.555556	NA	NA	NA	NA	24.1667	0.439394	0.439394	3.95455	NA	NA	2.653	3	0.448	0	0	0.520005	0	0
HSCT	HSCT		32	0.581818	1	1	0	0	4	0.444444	NA	NA	NA	NA	30.8333	0.560606	0.560606	5.04545	NA	NA
HSCT	no HSCT	ABCA5	24	0.40678	1	0.5	NA	NA	4	0.8	NA	NA	NA	NA	25.9242	0.878788	NA	2.19697	NA	NA	2.924	2	0.232	0	0	0.253023	0	0
HSCT	HSCT		35	0.59322	1	0.5	NA	NA	1	0.2	NA	NA	NA	NA	33.0758	1.12121	NA	2.80303	NA	NA
HSCT	no HSCT	DIP2C	29	0.467742	0	0	0	0	0	0	NA	NA	NA	NA	27.2424	0.439394	0.878788	0.439394	NA	NA	3.337	3	0.342	0	0	0.499767	0	0
HSCT	HSCT		33	0.532258	1	1	2	1	1	1	NA	NA	NA	NA	34.7576	0.560606	1.12121	0.560606	NA	NA
HSCT	no HSCT	PEG3	27	0.45	2	0.5	NA	NA	0	0	NA	NA	NA	NA	26.3636	1.75758	NA	0.878788	NA	NA	1.655	2	0.437	0	0	0.655114	0	0
HSCT	HSCT		33	0.55	2	0.5	NA	NA	2	1	NA	NA	NA	NA	33.6364	2.24242	NA	1.12121	NA	NA
HSCT	no HSCT	SUZ12	25	0.409836	2	1	NA	NA	2	0.666667	NA	NA	NA	NA	26.803	0.878788	NA	1.31818	NA	NA	3.397	2	0.183	0	0	0.222924	0	0
HSCT	HSCT		36	0.590164	0	0	NA	NA	1	0.333333	NA	NA	NA	NA	34.197	1.12121	NA	1.68182	NA	NA
HSCT	no HSCT	DNAH11	28	0.459016	0	0	0	0	1	0.5	NA	NA	NA	NA	26.803	0.878788	0.439394	0.878788	NA	NA	2.477	3	0.48	0	0	0.749883	0	0
HSCT	HSCT		33	0.540984	2	1	1	1	1	0.5	NA	NA	NA	NA	34.197	1.12121	0.560606	1.12121	NA	NA
HSCT	no HSCT	CBL	27	0.442623	1	0.25	1	1	NA	NA	NA	NA	NA	NA	26.803	1.75758	0.439394	NA	NA	NA	1.861	2	0.394	0	0	0.453374	0	0
HSCT	HSCT		34	0.557377	3	0.75	0	0	NA	NA	NA	NA	NA	NA	34.197	2.24242	0.560606	NA	NA	NA
HSCT	no HSCT	PDGFRB	27	0.442623	0	0	2	0.666667	NA	NA	NA	NA	NA	NA	26.803	0.878788	1.31818	NA	NA	NA	2.199	2	0.333	0	0	0.496237	0	0
HSCT	HSCT		34	0.557377	2	1	1	0.333333	NA	NA	NA	NA	NA	NA	34.197	1.12121	1.68182	NA	NA	NA
HSCT	no HSCT	ATRN	27	0.435484	2	0.5	NA	NA	NA	NA	NA	NA	NA	NA	27.2424	1.75758	NA	NA	NA	NA	0	1	1	0	0	1	0	0
HSCT	HSCT		35	0.564516	2	0.5	NA	NA	NA	NA	NA	NA	NA	NA	34.7576	2.24242	NA	NA	NA	NA
HSCT	no HSCT	EZH2	27	0.435484	1	1	NA	NA	1	0.333333	NA	NA	NA	NA	27.2424	0.439394	NA	1.31818	NA	NA	1.417	2	0.492	0	0	0.765516	0	0
HSCT	HSCT		35	0.564516	0	0	NA	NA	2	0.666667	NA	NA	NA	NA	34.7576	0.560606	NA	1.68182	NA	NA
HSCT	no HSCT	BRF1	27	0.442623	1	0.333333	1	1	0	0	NA	NA	NA	NA	26.803	1.31818	0.439394	0.439394	NA	NA	2.199	3	0.532	0	0	0.871412	0	0
HSCT	HSCT		34	0.557377	2	0.666667	0	0	1	1	NA	NA	NA	NA	34.197	1.68182	0.560606	0.560606	NA	NA
HSCT	no HSCT	IRS2	25	0.416667	1	0.333333	NA	NA	3	1	NA	NA	NA	NA	26.3636	1.31818	NA	1.31818	NA	NA	4.09	2	0.129	0	0	0.180061	0	0
HSCT	HSCT		35	0.583333	2	0.666667	NA	NA	0	0	NA	NA	NA	NA	33.6364	1.68182	NA	1.68182	NA	NA
HSCT	no HSCT	IKZF1	25	0.416667	0	0	3	1	1	0.5	NA	NA	NA	NA	26.3636	0.439394	1.31818	0.878788	NA	NA	4.767	3	0.19	0	0	0.138338	0	0
HSCT	HSCT		35	0.583333	1	1	0	0	1	0.5	NA	NA	NA	NA	33.6364	0.560606	1.68182	1.12121	NA	NA
HSCT	no HSCT	CASP8AP2	23	0.396552	2	0.666667	3	0.75	1	1	NA	NA	NA	NA	25.4848	1.31818	1.75758	0.439394	NA	NA	3.904	3	0.272	0	0	0.276083	0	0
HSCT	HSCT		35	0.603448	1	0.333333	1	0.25	0	0	NA	NA	NA	NA	32.5152	1.68182	2.24242	0.560606	NA	NA
HSCT	no HSCT	C17orf80	24	0.40678	1	0.5	NA	NA	4	0.8	NA	NA	NA	NA	25.9242	0.878788	NA	2.19697	NA	NA	2.924	2	0.232	0	0	0.253023	0	0
HSCT	HSCT		35	0.59322	1	0.5	NA	NA	1	0.2	NA	NA	NA	NA	33.0758	1.12121	NA	2.80303	NA	NA
HSCT	no HSCT	STAT5A	25	0.423729	0	0	0	0	4	0.8	NA	NA	NA	NA	25.9242	0.439394	0.439394	2.19697	NA	NA	4.266	3	0.234	0	0	0.160395	0	0
HSCT	HSCT		34	0.576271	1	1	1	1	1	0.2	NA	NA	NA	NA	33.0758	0.560606	0.560606	2.80303	NA	NA
HSCT	no HSCT	PPP1R13L	29	0.467742	0	0	NA	NA	0	0	NA	NA	NA	NA	27.2424	0.878788	NA	0.878788	NA	NA	3.337	2	0.188	0	0	0.24965	0	0
HSCT	HSCT		33	0.532258	2	1	NA	NA	2	1	NA	NA	NA	NA	34.7576	1.12121	NA	1.12121	NA	NA
HSCT	no HSCT	C10orf71	28	0.451613	1	0.333333	NA	NA	0	0	NA	NA	NA	NA	27.2424	1.31818	NA	0.439394	NA	NA	0.958	2	0.619	0	0	1	0	0
HSCT	HSCT		34	0.548387	2	0.666667	NA	NA	1	1	NA	NA	NA	NA	34.7576	1.68182	NA	0.560606	NA	NA
HSCT	no HSCT	BCLAF1	26	0.419355	0	0	NA	NA	3	1	NA	NA	NA	NA	27.2424	0.439394	NA	1.31818	NA	NA	4.712	2	0.095	0	0	0.0798514	0	0
HSCT	HSCT		36	0.580645	1	1	NA	NA	0	0	NA	NA	NA	NA	34.7576	0.560606	NA	1.68182	NA	NA
HSCT	no HSCT	PHIP	23	0.410714	0	0	5	0.833333	1	1	NA	NA	NA	NA	24.6061	1.31818	2.63636	0.439394	NA	NA	7.594	3	0.055	0	0	0.0184301	P<0.05	0
HSCT	HSCT		33	0.589286	3	1	1	0.166667	0	0	NA	NA	NA	NA	31.3939	1.68182	3.36364	0.560606	NA	NA
HSCT	no HSCT	CNOT6	27	0.442623	1	1	1	0.25	NA	NA	NA	NA	NA	NA	26.803	0.439394	1.75758	NA	NA	NA	1.861	2	0.394	0	0	0.453374	0	0
HSCT	HSCT		34	0.557377	0	0	3	0.75	NA	NA	NA	NA	NA	NA	34.197	0.560606	2.24242	NA	NA	NA
HSCT	no HSCT	CDKN2A	13	0.419355	0	0	16	0.484848	NA	NA	NA	NA	NA	NA	13.6212	0.878788	14.5	NA	NA	NA	1.895	2	0.388	0	0	0.540115	0	0
HSCT	HSCT		18	0.580645	2	1	17	0.515152	NA	NA	NA	NA	NA	NA	17.3788	1.12121	18.5	NA	NA	NA
HSCT	no HSCT	CLTC	25	0.409836	NA	NA	NA	NA	4	0.8	NA	NA	NA	NA	26.803	NA	NA	2.19697	NA	NA	1.492	1	0.222	0	0	0.160395	0	0
HSCT	HSCT		36	0.590164	NA	NA	NA	NA	1	0.2	NA	NA	NA	NA	34.197	NA	NA	2.80303	NA	NA
HSCT	no HSCT	HOXA9	26	0.42623	1	1	1	0.5	1	0.5	NA	NA	NA	NA	26.803	0.439394	0.878788	0.878788	NA	NA	1.378	3	0.711	0	0	0.858805	0	0
HSCT	HSCT		35	0.57377	0	0	1	0.5	1	0.5	NA	NA	NA	NA	34.197	0.560606	1.12121	1.12121	NA	NA
HSCT	no HSCT	ECT2L	25	0.403226	NA	NA	1	1	3	1	NA	NA	NA	NA	27.2424	NA	0.439394	1.31818	NA	NA	5.433	2	0.066	0	0	0.0329545	P<0.05	0
HSCT	HSCT		37	0.596774	NA	NA	0	0	0	0	NA	NA	NA	NA	34.7576	NA	0.560606	1.68182	NA	NA
HSCT	no HSCT	MAPK13	25	0.403226	2	1	NA	NA	2	1	NA	NA	NA	NA	27.2424	0.878788	NA	0.878788	NA	NA	5.433	2	0.066	0	0	0.0329545	P<0.05	0
HSCT	HSCT		37	0.596774	0	0	NA	NA	0	0	NA	NA	NA	NA	34.7576	1.12121	NA	1.12121	NA	NA
HSCT	no HSCT	PTPN2	29	0.467742	0	0	0	0	NA	NA	NA	NA	NA	NA	27.2424	0.439394	1.31818	NA	NA	NA	3.337	2	0.188	0	0	0.24965	0	0
HSCT	HSCT		33	0.532258	1	1	3	1	NA	NA	NA	NA	NA	NA	34.7576	0.560606	1.68182	NA	NA	NA
HSCT	no HSCT	CDKN1B	26	0.42623	1	1	2	0.5	NA	NA	NA	NA	NA	NA	26.803	0.439394	1.75758	NA	NA	NA	1.378	2	0.502	0	0	0.616757	0	0
HSCT	HSCT		35	0.57377	0	0	2	0.5	NA	NA	NA	NA	NA	NA	34.197	0.560606	2.24242	NA	NA	NA
HSCT	no HSCT	SMG8	25	0.409836	NA	NA	NA	NA	4	0.8	NA	NA	NA	NA	26.803	NA	NA	2.19697	NA	NA	1.492	1	0.222	0	0	0.160395	0	0
HSCT	HSCT		36	0.590164	NA	NA	NA	NA	1	0.2	NA	NA	NA	NA	34.197	NA	NA	2.80303	NA	NA
HSCT	no HSCT	DHX8	25	0.416667	0	0	NA	NA	3	0.75	NA	NA	1	1	26.3636	0.439394	NA	1.75758	NA	0.439394	3.752	3	0.29	0	0	0.249683	0	0
HSCT	HSCT		35	0.583333	1	1	NA	NA	1	0.25	NA	NA	0	0	33.6364	0.560606	NA	2.24242	NA	0.560606
HSCT	no HSCT	COL4A2	25	0.403226	1	1	NA	NA	3	1	NA	NA	NA	NA	27.2424	0.439394	NA	1.31818	NA	NA	5.433	2	0.066	0	0	0.0329545	P<0.05	0
HSCT	HSCT		37	0.596774	0	0	NA	NA	0	0	NA	NA	NA	NA	34.7576	0.560606	NA	1.68182	NA	NA
HSCT	no HSCT	PMS2	27	0.435484	NA	NA	1	1	1	0.5	0	0	NA	NA	27.2424	NA	0.439394	0.878788	0.439394	NA	2.093	3	0.553	0	0	0.843677	0	0
HSCT	HSCT		35	0.564516	NA	NA	0	0	1	0.5	1	1	NA	NA	34.7576	NA	0.560606	1.12121	0.560606	NA
HSCT	no HSCT	RB1	25	0.409836	1	1	1	0.5	2	1	NA	NA	NA	NA	26.803	0.439394	0.878788	0.878788	NA	NA	4.074	3	0.254	0	0	0.236679	0	0
HSCT	HSCT		36	0.590164	0	0	1	0.5	0	0	NA	NA	NA	NA	34.197	0.560606	1.12121	1.12121	NA	NA
HSCT	no HSCT	PTPRO	26	0.42623	1	1	2	0.5	NA	NA	NA	NA	NA	NA	26.803	0.439394	1.75758	NA	NA	NA	1.378	2	0.502	0	0	0.616757	0	0
HSCT	HSCT		35	0.57377	0	0	2	0.5	NA	NA	NA	NA	NA	NA	34.197	0.560606	2.24242	NA	NA	NA
HSCT	no HSCT	MYC	28	0.459016	NA	NA	NA	NA	1	0.25	NA	NA	0	0	26.803	NA	NA	1.75758	NA	0.439394	1.462	2	0.482	0	0	0.788208	0	0
HSCT	HSCT		33	0.540984	NA	NA	NA	NA	3	0.75	NA	NA	1	1	34.197	NA	NA	2.24242	NA	0.560606
HSCT	no HSCT	STAT3	25	0.409836	NA	NA	NA	NA	4	0.8	NA	NA	NA	NA	26.803	NA	NA	2.19697	NA	NA	1.492	1	0.222	0	0	0.160395	0	0
HSCT	HSCT		36	0.590164	NA	NA	NA	NA	1	0.2	NA	NA	NA	NA	34.197	NA	NA	2.80303	NA	NA
HSCT	no HSCT	SMARCA4	29	0.47541	NA	NA	0	0	0	0	NA	NA	NA	NA	26.803	NA	1.75758	0.439394	NA	NA	4.24	2	0.12	0	0	0.124592	0	0
HSCT	HSCT		32	0.52459	NA	NA	4	1	1	1	NA	NA	NA	NA	34.197	NA	2.24242	0.560606	NA	NA
HSCT	no HSCT	MAP2K4	26	0.419355	1	1	1	1	1	0.5	NA	NA	NA	NA	27.2424	0.439394	0.439394	0.878788	NA	NA	2.683	3	0.443	0	0	0.593561	0	0
HSCT	HSCT		36	0.580645	0	0	0	0	1	0.5	NA	NA	NA	NA	34.7576	0.560606	0.560606	1.12121	NA	NA
HSCT	no HSCT	MAP3K7	25	0.409836	NA	NA	3	0.75	1	1	NA	NA	NA	NA	26.803	NA	1.75758	0.439394	NA	NA	3.059	2	0.217	0	0	0.203258	0	0
HSCT	HSCT		36	0.590164	NA	NA	1	0.25	0	0	NA	NA	NA	NA	34.197	NA	2.24242	0.560606	NA	NA
HSCT	no HSCT	PAX5	27	0.442623	NA	NA	2	0.5	0	0	NA	NA	NA	NA	26.803	NA	1.75758	0.439394	NA	NA	0.846	2	0.655	0	0	1	0	0
HSCT	HSCT		34	0.557377	NA	NA	2	0.5	1	1	NA	NA	NA	NA	34.197	NA	2.24242	0.560606	NA	NA
HSCT	no HSCT	CDKN2B	15	0.394737	NA	NA	14	0.5	NA	NA	NA	NA	NA	NA	16.697	NA	12.303	NA	NA	NA	0.361	1	0.548	0	0	0.456886	0	0
HSCT	HSCT		23	0.605263	NA	NA	14	0.5	NA	NA	NA	NA	NA	NA	21.303	NA	15.697	NA	NA	NA
HSCT	no HSCT	PCDHAC2	26	0.42623	0	0	3	0.75	NA	NA	NA	NA	NA	NA	26.803	0.439394	1.75758	NA	NA	NA	2.393	2	0.302	0	0	0.312179	0	0
HSCT	HSCT		35	0.57377	1	1	1	0.25	NA	NA	NA	NA	NA	NA	34.197	0.560606	2.24242	NA	NA	NA
HSCT	no HSCT	IRF1	26	0.419355	NA	NA	3	0.75	NA	NA	NA	NA	NA	NA	27.2424	NA	1.75758	NA	NA	NA	0.596	1	0.44	0	0	0.312179	0	0
HSCT	HSCT		36	0.580645	NA	NA	1	0.25	NA	NA	NA	NA	NA	NA	34.7576	NA	2.24242	NA	NA	NA
HSCT	no HSCT	SPRY4	26	0.419355	NA	NA	3	0.75	NA	NA	NA	NA	NA	NA	27.2424	NA	1.75758	NA	NA	NA	0.596	1	0.44	0	0	0.312179	0	0
HSCT	HSCT		36	0.580645	NA	NA	1	0.25	NA	NA	NA	NA	NA	NA	34.7576	NA	2.24242	NA	NA	NA
HSCT	no HSCT	ABL1	27	0.435484	NA	NA	0	0	2	0.666667	NA	NA	NA	NA	27.2424	NA	0.439394	1.31818	NA	NA	1.417	2	0.492	0	0	0.765516	0	0
HSCT	HSCT		35	0.564516	NA	NA	1	1	1	0.333333	NA	NA	NA	NA	34.7576	NA	0.560606	1.68182	NA	NA
HSCT	no HSCT	SRSF2	25	0.409836	NA	NA	NA	NA	4	0.8	NA	NA	NA	NA	26.803	NA	NA	2.19697	NA	NA	1.492	1	0.222	0	0	0.160395	0	0
HSCT	HSCT		36	0.590164	NA	NA	NA	NA	1	0.2	NA	NA	NA	NA	34.197	NA	NA	2.80303	NA	NA
HSCT	no HSCT	TMEM99	26	0.419355	NA	NA	NA	NA	3	0.75	NA	NA	NA	NA	27.2424	NA	NA	1.75758	NA	NA	0.596	1	0.44	0	0	0.312179	0	0
HSCT	HSCT		36	0.580645	NA	NA	NA	NA	1	0.25	NA	NA	NA	NA	34.7576	NA	NA	2.24242	NA	NA
HSCT	no HSCT	ELOVL4	24	0.4	NA	NA	4	0.8	1	1	NA	NA	NA	NA	26.3636	NA	2.19697	0.439394	NA	NA	4.293	2	0.117	0	0	0.102363	0	0
HSCT	HSCT		36	0.6	NA	NA	1	0.2	0	0	NA	NA	NA	NA	33.6364	NA	2.80303	0.560606	NA	NA
HSCT	no HSCT	MLLT3	26	0.42623	NA	NA	3	0.6	NA	NA	NA	NA	NA	NA	26.803	NA	2.19697	NA	NA	NA	0.081	1	0.776	0	0	0.647013	0	0
HSCT	HSCT		35	0.57377	NA	NA	2	0.4	NA	NA	NA	NA	NA	NA	34.197	NA	2.80303	NA	NA	NA
HSCT	no HSCT	JAK2	26	0.419355	NA	NA	3	0.75	NA	NA	NA	NA	NA	NA	27.2424	NA	1.75758	NA	NA	NA	0.596	1	0.44	0	0	0.312179	0	0
HSCT	HSCT		36	0.580645	NA	NA	1	0.25	NA	NA	NA	NA	NA	NA	34.7576	NA	2.24242	NA	NA	NA
HSCT	no HSCT	TIFAB	26	0.419355	NA	NA	3	0.75	NA	NA	NA	NA	NA	NA	27.2424	NA	1.75758	NA	NA	NA	0.596	1	0.44	0	0	0.312179	0	0
HSCT	HSCT		36	0.580645	NA	NA	1	0.25	NA	NA	NA	NA	NA	NA	34.7576	NA	2.24242	NA	NA	NA
HSCT	no HSCT	ANKHD1	26	0.419355	NA	NA	3	0.75	NA	NA	NA	NA	NA	NA	27.2424	NA	1.75758	NA	NA	NA	0.596	1	0.44	0	0	0.312179	0	0
HSCT	HSCT		36	0.580645	NA	NA	1	0.25	NA	NA	NA	NA	NA	NA	34.7576	NA	2.24242	NA	NA	NA
HSCT	no HSCT	EIF4EBP3	26	0.419355	NA	NA	3	0.75	NA	NA	NA	NA	NA	NA	27.2424	NA	1.75758	NA	NA	NA	0.596	1	0.44	0	0	0.312179	0	0
HSCT	HSCT		36	0.580645	NA	NA	1	0.25	NA	NA	NA	NA	NA	NA	34.7576	NA	2.24242	NA	NA	NA
outcome	CCR	NOTCH1	6	0.2	11	0.314286	0	0	NA	NA	NA	NA	NA	NA	7.72727	9.01515	0.257576	NA	NA	NA	10.481	10	0.399	0	0	0.200929	0	0
outcome	death in CR		5	0.166667	3	0.0857143	0	0	NA	NA	NA	NA	NA	NA	3.63636	4.24242	0.121212	NA	NA	NA
outcome	second malignancy		1	0.0333333	0	0	0	0	NA	NA	NA	NA	NA	NA	0.454545	0.530303	0.0151515	NA	NA	NA
outcome	second relapse		5	0.166667	13	0.371429	0	0	NA	NA	NA	NA	NA	NA	8.18182	9.54545	0.272727	NA	NA	NA
outcome	nonresponse		10	0.333333	7	0.2	1	1	NA	NA	NA	NA	NA	NA	8.18182	9.54545	0.272727	NA	NA	NA
outcome	death in induction		3	0.1	1	0.0285714	0	0	NA	NA	NA	NA	NA	NA	1.81818	2.12121	0.0606061	NA	NA	NA
outcome	CCR	PHF6	13	0.270833	4	0.25	0	0	NA	NA	NA	NA	NA	NA	12.3636	4.12121	0.515152	NA	NA	NA	5.94	10	0.82	0	0	0.67601	0	0
outcome	death in CR		6	0.125	2	0.125	0	0	NA	NA	NA	NA	NA	NA	5.81818	1.93939	0.242424	NA	NA	NA
outcome	second malignancy		1	0.0208333	0	0	0	0	NA	NA	NA	NA	NA	NA	0.727273	0.242424	0.030303	NA	NA	NA
outcome	second relapse		15	0.3125	2	0.125	1	0.5	NA	NA	NA	NA	NA	NA	13.0909	4.36364	0.545455	NA	NA	NA
outcome	nonresponse		11	0.229167	6	0.375	1	0.5	NA	NA	NA	NA	NA	NA	13.0909	4.36364	0.545455	NA	NA	NA
outcome	death in induction		2	0.0416667	2	0.125	0	0	NA	NA	NA	NA	NA	NA	2.90909	0.969697	0.121212	NA	NA	NA
outcome	CCR	FBXW7	13	0.265306	2	0.142857	NA	NA	0	0	2	1	NA	NA	12.6212	3.60606	NA	0.257576	0.515152	NA	12.274	15	0.658	0	0	0.579155	0	0
outcome	death in CR		6	0.122449	2	0.142857	NA	NA	0	0	0	0	NA	NA	5.93939	1.69697	NA	0.121212	0.242424	NA
outcome	second malignancy		1	0.0204082	0	0	NA	NA	0	0	0	0	NA	NA	0.742424	0.212121	NA	0.0151515	0.030303	NA
outcome	second relapse		15	0.306122	3	0.214286	NA	NA	0	0	0	0	NA	NA	13.3636	3.81818	NA	0.272727	0.545455	NA
outcome	nonresponse		12	0.244898	5	0.357143	NA	NA	1	1	0	0	NA	NA	13.3636	3.81818	NA	0.272727	0.545455	NA
outcome	death in induction		2	0.0408163	2	0.142857	NA	NA	0	0	0	0	NA	NA	2.9697	0.848485	NA	0.0606061	0.121212	NA
outcome	CCR	OBSCN	15	0.277778	1	0.111111	0	0	1	1	NA	NA	NA	NA	13.9091	2.31818	0.515152	0.257576	NA	NA	17.536	15	0.288	0	0	0.166077	0	0
outcome	death in CR		8	0.148148	0	0	0	0	0	0	NA	NA	NA	NA	6.54545	1.09091	0.242424	0.121212	NA	NA
outcome	second malignancy		1	0.0185185	0	0	0	0	0	0	NA	NA	NA	NA	0.818182	0.136364	0.030303	0.0151515	NA	NA
outcome	second relapse		15	0.277778	1	0.111111	2	1	0	0	NA	NA	NA	NA	14.7273	2.45455	0.545455	0.272727	NA	NA
outcome	nonresponse		12	0.222222	6	0.666667	0	0	0	0	NA	NA	NA	NA	14.7273	2.45455	0.545455	0.272727	NA	NA
outcome	death in induction		3	0.0555556	1	0.111111	0	0	0	0	NA	NA	NA	NA	3.27273	0.545455	0.121212	0.0606061	NA	NA
outcome	CCR	DNM2	12	0.230769	3	0.3	2	0.666667	0	0	NA	NA	NA	NA	13.3939	2.57576	0.772727	0.257576	NA	NA	16.054	15	0.379	0	0	0.414466	0	0
outcome	death in CR		4	0.0769231	3	0.3	0	0	1	1	NA	NA	NA	NA	6.30303	1.21212	0.363636	0.121212	NA	NA
outcome	second malignancy		1	0.0192308	0	0	0	0	0	0	NA	NA	NA	NA	0.787879	0.151515	0.0454545	0.0151515	NA	NA
outcome	second relapse		15	0.288462	2	0.2	1	0.333333	0	0	NA	NA	NA	NA	14.1818	2.72727	0.818182	0.272727	NA	NA
outcome	nonresponse		16	0.307692	2	0.2	0	0	0	0	NA	NA	NA	NA	14.1818	2.72727	0.818182	0.272727	NA	NA
outcome	death in induction		4	0.0769231	0	0	0	0	0	0	NA	NA	NA	NA	3.15152	0.606061	0.181818	0.0606061	NA	NA
outcome	CCR	PTEN	14	0.241379	0	0	1	0.333333	1	1	1	1	NA	NA	14.9394	0.772727	0.772727	0.257576	0.257576	NA	30.571	20	0.061	0	0	0.262117	0	0
outcome	death in CR		7	0.12069	1	0.333333	0	0	0	0	0	0	NA	NA	7.0303	0.363636	0.363636	0.121212	0.121212	NA
outcome	second malignancy		0	0	1	0.333333	0	0	0	0	0	0	NA	NA	0.878788	0.0454545	0.0454545	0.0151515	0.0151515	NA
outcome	second relapse		16	0.275862	1	0.333333	1	0.333333	0	0	0	0	NA	NA	15.8182	0.818182	0.818182	0.272727	0.272727	NA
outcome	nonresponse		17	0.293103	0	0	1	0.333333	0	0	0	0	NA	NA	15.8182	0.818182	0.818182	0.272727	0.272727	NA
outcome	death in induction		4	0.0689655	0	0	0	0	0	0	0	0	NA	NA	3.51515	0.181818	0.181818	0.0606061	0.0606061	NA
outcome	CCR	XIRP2	15	0.245902	2	0.4	NA	NA	NA	NA	NA	NA	NA	NA	15.7121	1.28788	NA	NA	NA	NA	1.918	5	0.86	0	0	0.955471	0	0
outcome	death in CR		8	0.131148	0	0	NA	NA	NA	NA	NA	NA	NA	NA	7.39394	0.606061	NA	NA	NA	NA
outcome	second malignancy		1	0.0163934	0	0	NA	NA	NA	NA	NA	NA	NA	NA	0.924242	0.0757576	NA	NA	NA	NA
outcome	second relapse		16	0.262295	2	0.4	NA	NA	NA	NA	NA	NA	NA	NA	16.6364	1.36364	NA	NA	NA	NA
outcome	nonresponse		17	0.278689	1	0.2	NA	NA	NA	NA	NA	NA	NA	NA	16.6364	1.36364	NA	NA	NA	NA
outcome	death in induction		4	0.0655738	0	0	NA	NA	NA	NA	NA	NA	NA	NA	3.69697	0.30303	NA	NA	NA	NA
outcome	CCR	CDH23	14	0.259259	2	0.181818	NA	NA	1	1	NA	NA	NA	NA	13.9091	2.83333	NA	0.257576	NA	NA	3.913	10	0.951	0	0	0.93162	0	0
outcome	death in CR		6	0.111111	2	0.181818	NA	NA	0	0	NA	NA	NA	NA	6.54545	1.33333	NA	0.121212	NA	NA
outcome	second malignancy		1	0.0185185	0	0	NA	NA	0	0	NA	NA	NA	NA	0.818182	0.166667	NA	0.0151515	NA	NA
outcome	second relapse		15	0.277778	3	0.272727	NA	NA	0	0	NA	NA	NA	NA	14.7273	3	NA	0.272727	NA	NA
outcome	nonresponse		15	0.277778	3	0.272727	NA	NA	0	0	NA	NA	NA	NA	14.7273	3	NA	0.272727	NA	NA
outcome	death in induction		3	0.0555556	1	0.0909091	NA	NA	0	0	NA	NA	NA	NA	3.27273	0.666667	NA	0.0606061	NA	NA
outcome	CCR	WT1	15	0.267857	1	0.125	1	0.5	NA	NA	NA	NA	NA	NA	14.4242	2.06061	0.515152	NA	NA	NA	7.876	10	0.641	0	0	0.525558	0	0
outcome	death in CR		7	0.125	1	0.125	0	0	NA	NA	NA	NA	NA	NA	6.78788	0.969697	0.242424	NA	NA	NA
outcome	second malignancy		1	0.0178571	0	0	0	0	NA	NA	NA	NA	NA	NA	0.848485	0.121212	0.030303	NA	NA	NA
outcome	second relapse		16	0.285714	2	0.25	0	0	NA	NA	NA	NA	NA	NA	15.2727	2.18182	0.545455	NA	NA	NA
outcome	nonresponse		15	0.267857	2	0.25	1	0.5	NA	NA	NA	NA	NA	NA	15.2727	2.18182	0.545455	NA	NA	NA
outcome	death in induction		2	0.0357143	2	0.25	0	0	NA	NA	NA	NA	NA	NA	3.39394	0.484848	0.121212	NA	NA	NA
outcome	CCR	NT5C2	12	0.244898	4	0.25	NA	NA	1	1	NA	NA	NA	NA	12.6212	4.12121	NA	0.257576	NA	NA	8.127	10	0.616	0	0	0.484116	0	0
outcome	death in CR		6	0.122449	2	0.125	NA	NA	0	0	NA	NA	NA	NA	5.93939	1.93939	NA	0.121212	NA	NA
outcome	second malignancy		0	0	1	0.0625	NA	NA	0	0	NA	NA	NA	NA	0.742424	0.242424	NA	0.0151515	NA	NA
outcome	second relapse		14	0.285714	4	0.25	NA	NA	0	0	NA	NA	NA	NA	13.3636	4.36364	NA	0.272727	NA	NA
outcome	nonresponse		15	0.306122	3	0.1875	NA	NA	0	0	NA	NA	NA	NA	13.3636	4.36364	NA	0.272727	NA	NA
outcome	death in induction		2	0.0408163	2	0.125	NA	NA	0	0	NA	NA	NA	NA	2.9697	0.969697	NA	0.0606061	NA	NA
outcome	CCR	JAK3	16	0.266667	1	0.2	NA	NA	0	0	NA	NA	NA	NA	15.4545	1.28788	NA	0.257576	NA	NA	10.176	10	0.425	0	0	0.454513	0	0
outcome	death in CR		7	0.116667	0	0	NA	NA	1	1	NA	NA	NA	NA	7.27273	0.606061	NA	0.121212	NA	NA
outcome	second malignancy		1	0.0166667	0	0	NA	NA	0	0	NA	NA	NA	NA	0.909091	0.0757576	NA	0.0151515	NA	NA
outcome	second relapse		17	0.283333	1	0.2	NA	NA	0	0	NA	NA	NA	NA	16.3636	1.36364	NA	0.272727	NA	NA
outcome	nonresponse		16	0.266667	2	0.4	NA	NA	0	0	NA	NA	NA	NA	16.3636	1.36364	NA	0.272727	NA	NA
outcome	death in induction		3	0.05	1	0.2	NA	NA	0	0	NA	NA	NA	NA	3.63636	0.30303	NA	0.0606061	NA	NA
outcome	CCR	BCL11B	15	0.254237	2	0.4	0	0	0	0	NA	NA	NA	NA	15.197	1.28788	0.257576	0.257576	NA	NA	11.442	15	0.721	0	0	0.678537	0	0
outcome	death in CR		6	0.101695	1	0.2	0	0	1	1	NA	NA	NA	NA	7.15152	0.606061	0.121212	0.121212	NA	NA
outcome	second malignancy		1	0.0169492	0	0	0	0	0	0	NA	NA	NA	NA	0.893939	0.0757576	0.0151515	0.0151515	NA	NA
outcome	second relapse		17	0.288136	1	0.2	0	0	0	0	NA	NA	NA	NA	16.0909	1.36364	0.272727	0.272727	NA	NA
outcome	nonresponse		16	0.271186	1	0.2	1	1	0	0	NA	NA	NA	NA	16.0909	1.36364	0.272727	0.272727	NA	NA
outcome	death in induction		4	0.0677966	0	0	0	0	0	0	NA	NA	NA	NA	3.57576	0.30303	0.0606061	0.0606061	NA	NA
outcome	CCR	NRAS	17	0.278689	0	0	0	0	NA	NA	NA	NA	NA	NA	15.7121	1.0303	0.257576	NA	NA	NA	7.837	10	0.645	0	0	0.412955	0	0
outcome	death in CR		8	0.131148	0	0	0	0	NA	NA	NA	NA	NA	NA	7.39394	0.484848	0.121212	NA	NA	NA
outcome	second malignancy		1	0.0163934	0	0	0	0	NA	NA	NA	NA	NA	NA	0.924242	0.0606061	0.0151515	NA	NA	NA
outcome	second relapse		15	0.245902	2	0.5	1	1	NA	NA	NA	NA	NA	NA	16.6364	1.09091	0.272727	NA	NA	NA
outcome	nonresponse		17	0.278689	1	0.25	0	0	NA	NA	NA	NA	NA	NA	16.6364	1.09091	0.272727	NA	NA	NA
outcome	death in induction		3	0.0491803	1	0.25	0	0	NA	NA	NA	NA	NA	NA	3.69697	0.242424	0.0606061	NA	NA	NA
outcome	CCR	USP7	17	0.274194	0	0	NA	NA	NA	NA	NA	NA	NA	NA	15.9697	1.0303	NA	NA	NA	NA	18.185	5	0.003	P<0.05	P<0.01	0.0883769	0	0
outcome	death in CR		8	0.129032	0	0	NA	NA	NA	NA	NA	NA	NA	NA	7.51515	0.484848	NA	NA	NA	NA
outcome	second malignancy		0	0	1	0.25	NA	NA	NA	NA	NA	NA	NA	NA	0.939394	0.0606061	NA	NA	NA	NA
outcome	second relapse		16	0.258065	2	0.5	NA	NA	NA	NA	NA	NA	NA	NA	16.9091	1.09091	NA	NA	NA	NA
outcome	nonresponse		17	0.274194	1	0.25	NA	NA	NA	NA	NA	NA	NA	NA	16.9091	1.09091	NA	NA	NA	NA
outcome	death in induction		4	0.0645161	0	0	NA	NA	NA	NA	NA	NA	NA	NA	3.75758	0.242424	NA	NA	NA	NA
outcome	CCR	EP300	16	0.266667	1	0.2	NA	NA	0	0	NA	NA	NA	NA	15.4545	1.28788	NA	0.257576	NA	NA	5.043	10	0.888	0	0	0.71326	0	0
outcome	death in CR		7	0.116667	1	0.2	NA	NA	0	0	NA	NA	NA	NA	7.27273	0.606061	NA	0.121212	NA	NA
outcome	second malignancy		1	0.0166667	0	0	NA	NA	0	0	NA	NA	NA	NA	0.909091	0.0757576	NA	0.0151515	NA	NA
outcome	second relapse		17	0.283333	1	0.2	NA	NA	0	0	NA	NA	NA	NA	16.3636	1.36364	NA	0.272727	NA	NA
outcome	nonresponse		16	0.266667	1	0.2	NA	NA	1	1	NA	NA	NA	NA	16.3636	1.36364	NA	0.272727	NA	NA
outcome	death in induction		3	0.05	1	0.2	NA	NA	0	0	NA	NA	NA	NA	3.63636	0.30303	NA	0.0606061	NA	NA
outcome	CCR	STAT5B	16	0.271186	0	0	NA	NA	1	0.2	NA	NA	NA	NA	15.197	0.515152	NA	1.28788	NA	NA	5.785	10	0.833	0	0	0.858591	0	0
outcome	death in CR		7	0.118644	1	0.5	NA	NA	0	0	NA	NA	NA	NA	7.15152	0.242424	NA	0.606061	NA	NA
outcome	second malignancy		1	0.0169492	0	0	NA	NA	0	0	NA	NA	NA	NA	0.893939	0.030303	NA	0.0757576	NA	NA
outcome	second relapse		16	0.271186	0	0	NA	NA	2	0.4	NA	NA	NA	NA	16.0909	0.545455	NA	1.36364	NA	NA
outcome	nonresponse		15	0.254237	1	0.5	NA	NA	2	0.4	NA	NA	NA	NA	16.0909	0.545455	NA	1.36364	NA	NA
outcome	death in induction		4	0.0677966	0	0	NA	NA	0	0	NA	NA	NA	NA	3.57576	0.121212	NA	0.30303	NA	NA
outcome	CCR	USH2A	15	0.254237	1	0.2	0	0	1	1	NA	NA	NA	NA	15.197	1.28788	0.257576	0.257576	NA	NA	20.434	15	0.156	0	0	0.181581	0	0
outcome	death in CR		8	0.135593	0	0	0	0	0	0	NA	NA	NA	NA	7.15152	0.606061	0.121212	0.121212	NA	NA
outcome	second malignancy		0	0	1	0.2	0	0	0	0	NA	NA	NA	NA	0.893939	0.0757576	0.0151515	0.0151515	NA	NA
outcome	second relapse		16	0.271186	1	0.2	1	1	0	0	NA	NA	NA	NA	16.0909	1.36364	0.272727	0.272727	NA	NA
outcome	nonresponse		17	0.288136	1	0.2	0	0	0	0	NA	NA	NA	NA	16.0909	1.36364	0.272727	0.272727	NA	NA
outcome	death in induction		3	0.0508475	1	0.2	0	0	0	0	NA	NA	NA	NA	3.57576	0.30303	0.0606061	0.0606061	NA	NA
outcome	CCR	CCND3	17	0.274194	0	0	NA	NA	0	0	NA	NA	NA	NA	15.9697	0.515152	NA	0.515152	NA	NA	13.72	10	0.186	0	0	0.209674	0	0
outcome	death in CR		8	0.129032	0	0	NA	NA	0	0	NA	NA	NA	NA	7.51515	0.242424	NA	0.242424	NA	NA
outcome	second malignancy		1	0.016129	0	0	NA	NA	0	0	NA	NA	NA	NA	0.939394	0.030303	NA	0.030303	NA	NA
outcome	second relapse		17	0.274194	1	0.5	NA	NA	0	0	NA	NA	NA	NA	16.9091	0.545455	NA	0.545455	NA	NA
outcome	nonresponse		16	0.258065	0	0	NA	NA	2	1	NA	NA	NA	NA	16.9091	0.545455	NA	0.545455	NA	NA
outcome	death in induction		3	0.0483871	1	0.5	NA	NA	0	0	NA	NA	NA	NA	3.75758	0.121212	NA	0.121212	NA	NA
outcome	CCR	RUNX1	17	0.274194	0	0	NA	NA	0	0	NA	NA	NA	NA	15.9697	0.772727	NA	0.257576	NA	NA	7.713	10	0.657	0	0	0.366321	0	0
outcome	death in CR		7	0.112903	1	0.333333	NA	NA	0	0	NA	NA	NA	NA	7.51515	0.363636	NA	0.121212	NA	NA
outcome	second malignancy		1	0.016129	0	0	NA	NA	0	0	NA	NA	NA	NA	0.939394	0.0454545	NA	0.0151515	NA	NA
outcome	second relapse		18	0.290323	0	0	NA	NA	0	0	NA	NA	NA	NA	16.9091	0.818182	NA	0.272727	NA	NA
outcome	nonresponse		15	0.241935	2	0.666667	NA	NA	1	1	NA	NA	NA	NA	16.9091	0.818182	NA	0.272727	NA	NA
outcome	death in induction		4	0.0645161	0	0	NA	NA	0	0	NA	NA	NA	NA	3.75758	0.181818	NA	0.0606061	NA	NA
outcome	CCR	EYS	15	0.25	2	0.5	NA	NA	0	0	NA	NA	NA	NA	15.4545	1.0303	NA	0.515152	NA	NA	8.297	10	0.6	0	0	0.596011	0	0
outcome	death in CR		7	0.116667	1	0.25	NA	NA	0	0	NA	NA	NA	NA	7.27273	0.484848	NA	0.242424	NA	NA
outcome	second malignancy		1	0.0166667	0	0	NA	NA	0	0	NA	NA	NA	NA	0.909091	0.0606061	NA	0.030303	NA	NA
outcome	second relapse		17	0.283333	1	0.25	NA	NA	0	0	NA	NA	NA	NA	16.3636	1.09091	NA	0.545455	NA	NA
outcome	nonresponse		16	0.266667	0	0	NA	NA	2	1	NA	NA	NA	NA	16.3636	1.09091	NA	0.545455	NA	NA
outcome	death in induction		4	0.0666667	0	0	NA	NA	0	0	NA	NA	NA	NA	3.63636	0.242424	NA	0.121212	NA	NA
outcome	CCR	FAT1	15	0.241935	2	0.666667	NA	NA	0	0	NA	NA	NA	NA	15.9697	0.772727	NA	0.257576	NA	NA	6.294	10	0.79	0	0	0.654183	0	0
outcome	death in CR		8	0.129032	0	0	NA	NA	0	0	NA	NA	NA	NA	7.51515	0.363636	NA	0.121212	NA	NA
outcome	second malignancy		1	0.016129	0	0	NA	NA	0	0	NA	NA	NA	NA	0.939394	0.0454545	NA	0.0151515	NA	NA
outcome	second relapse		18	0.290323	0	0	NA	NA	0	0	NA	NA	NA	NA	16.9091	0.818182	NA	0.272727	NA	NA
outcome	nonresponse		16	0.258065	1	0.333333	NA	NA	1	1	NA	NA	NA	NA	16.9091	0.818182	NA	0.272727	NA	NA
outcome	death in induction		4	0.0645161	0	0	NA	NA	0	0	NA	NA	NA	NA	3.75758	0.181818	NA	0.0606061	NA	NA
outcome	CCR	RPL10	14	0.237288	1	0.5	2	0.4	NA	NA	NA	NA	NA	NA	15.197	0.515152	1.28788	NA	NA	NA	5.734	10	0.837	0	0	0.693269	0	0
outcome	death in CR		6	0.101695	1	0.5	1	0.2	NA	NA	NA	NA	NA	NA	7.15152	0.242424	0.606061	NA	NA	NA
outcome	second malignancy		1	0.0169492	0	0	0	0	NA	NA	NA	NA	NA	NA	0.893939	0.030303	0.0757576	NA	NA	NA
outcome	second relapse		17	0.288136	0	0	1	0.2	NA	NA	NA	NA	NA	NA	16.0909	0.545455	1.36364	NA	NA	NA
outcome	nonresponse		17	0.288136	0	0	1	0.2	NA	NA	NA	NA	NA	NA	16.0909	0.545455	1.36364	NA	NA	NA
outcome	death in induction		4	0.0677966	0	0	0	0	NA	NA	NA	NA	NA	NA	3.57576	0.121212	0.30303	NA	NA	NA
outcome	CCR	ATXN1	15	0.245902	2	0.666667	NA	NA	0	0	NA	NA	NA	NA	15.7121	0.772727	NA	0.515152	NA	NA	9.118	10	0.521	0	0	0.52539	0	0
outcome	death in CR		8	0.131148	0	0	NA	NA	0	0	NA	NA	NA	NA	7.39394	0.363636	NA	0.242424	NA	NA
outcome	second malignancy		1	0.0163934	0	0	NA	NA	0	0	NA	NA	NA	NA	0.924242	0.0454545	NA	0.030303	NA	NA
outcome	second relapse		18	0.295082	0	0	NA	NA	0	0	NA	NA	NA	NA	16.6364	0.818182	NA	0.545455	NA	NA
outcome	nonresponse		15	0.245902	1	0.333333	NA	NA	2	1	NA	NA	NA	NA	16.6364	0.818182	NA	0.545455	NA	NA
outcome	death in induction		4	0.0655738	0	0	NA	NA	0	0	NA	NA	NA	NA	3.69697	0.181818	NA	0.121212	NA	NA
outcome	CCR	IL7R	17	0.274194	0	0	NA	NA	NA	NA	NA	NA	NA	NA	15.9697	1.0303	NA	NA	NA	NA	5.5	5	0.358	0	0	0.453784	0	0
outcome	death in CR		8	0.129032	0	0	NA	NA	NA	NA	NA	NA	NA	NA	7.51515	0.484848	NA	NA	NA	NA
outcome	second malignancy		1	0.016129	0	0	NA	NA	NA	NA	NA	NA	NA	NA	0.939394	0.0606061	NA	NA	NA	NA
outcome	second relapse		17	0.274194	1	0.25	NA	NA	NA	NA	NA	NA	NA	NA	16.9091	1.09091	NA	NA	NA	NA
outcome	nonresponse		15	0.241935	3	0.75	NA	NA	NA	NA	NA	NA	NA	NA	16.9091	1.09091	NA	NA	NA	NA
outcome	death in induction		4	0.0645161	0	0	NA	NA	NA	NA	NA	NA	NA	NA	3.75758	0.242424	NA	NA	NA	NA
outcome	CCR	DMD	15	0.25	1	0.25	1	0.5	NA	NA	NA	NA	NA	NA	15.4545	1.0303	0.515152	NA	NA	NA	4.943	10	0.895	0	0	0.850224	0	0
outcome	death in CR		8	0.133333	0	0	0	0	NA	NA	NA	NA	NA	NA	7.27273	0.484848	0.242424	NA	NA	NA
outcome	second malignancy		1	0.0166667	0	0	0	0	NA	NA	NA	NA	NA	NA	0.909091	0.0606061	0.030303	NA	NA	NA
outcome	second relapse		16	0.266667	1	0.25	1	0.5	NA	NA	NA	NA	NA	NA	16.3636	1.09091	0.545455	NA	NA	NA
outcome	nonresponse		17	0.283333	1	0.25	0	0	NA	NA	NA	NA	NA	NA	16.3636	1.09091	0.545455	NA	NA	NA
outcome	death in induction		3	0.05	1	0.25	0	0	NA	NA	NA	NA	NA	NA	3.63636	0.242424	0.121212	NA	NA	NA
outcome	CCR	KDM6A	14	0.229508	3	0.6	NA	NA	NA	NA	NA	NA	NA	NA	15.7121	1.28788	NA	NA	NA	NA	3.738	5	0.588	0	0	0.692508	0	0
outcome	death in CR		8	0.131148	0	0	NA	NA	NA	NA	NA	NA	NA	NA	7.39394	0.606061	NA	NA	NA	NA
outcome	second malignancy		1	0.0163934	0	0	NA	NA	NA	NA	NA	NA	NA	NA	0.924242	0.0757576	NA	NA	NA	NA
outcome	second relapse		17	0.278689	1	0.2	NA	NA	NA	NA	NA	NA	NA	NA	16.6364	1.36364	NA	NA	NA	NA
outcome	nonresponse		17	0.278689	1	0.2	NA	NA	NA	NA	NA	NA	NA	NA	16.6364	1.36364	NA	NA	NA	NA
outcome	death in induction		4	0.0655738	0	0	NA	NA	NA	NA	NA	NA	NA	NA	3.69697	0.30303	NA	NA	NA	NA
outcome	CCR	WHSC1	15	0.245902	2	0.5	NA	NA	0	0	NA	NA	NA	NA	15.7121	1.0303	NA	0.257576	NA	NA	6.361	10	0.784	0	0	0.79079	0	0
outcome	death in CR		8	0.131148	0	0	NA	NA	0	0	NA	NA	NA	NA	7.39394	0.484848	NA	0.121212	NA	NA
outcome	second malignancy		1	0.0163934	0	0	NA	NA	0	0	NA	NA	NA	NA	0.924242	0.0606061	NA	0.0151515	NA	NA
outcome	second relapse		17	0.278689	0	0	NA	NA	1	1	NA	NA	NA	NA	16.6364	1.09091	NA	0.272727	NA	NA
outcome	nonresponse		16	0.262295	2	0.5	NA	NA	0	0	NA	NA	NA	NA	16.6364	1.09091	NA	0.272727	NA	NA
outcome	death in induction		4	0.0655738	0	0	NA	NA	0	0	NA	NA	NA	NA	3.69697	0.242424	NA	0.0606061	NA	NA
outcome	CCR	APC	13	0.220339	3	0.75	1	0.333333	NA	NA	NA	NA	NA	NA	15.197	1.0303	0.772727	NA	NA	NA	11.419	10	0.326	0	0	0.286695	0	0
outcome	death in CR		8	0.135593	0	0	0	0	NA	NA	NA	NA	NA	NA	7.15152	0.484848	0.363636	NA	NA	NA
outcome	second malignancy		1	0.0169492	0	0	0	0	NA	NA	NA	NA	NA	NA	0.893939	0.0606061	0.0454545	NA	NA	NA
outcome	second relapse		18	0.305085	0	0	0	0	NA	NA	NA	NA	NA	NA	16.0909	1.09091	0.818182	NA	NA	NA
outcome	nonresponse		16	0.271186	1	0.25	1	0.333333	NA	NA	NA	NA	NA	NA	16.0909	1.09091	0.818182	NA	NA	NA
outcome	death in induction		3	0.0508475	0	0	1	0.333333	NA	NA	NA	NA	NA	NA	3.57576	0.242424	0.181818	NA	NA	NA
outcome	CCR	TP53	16	0.285714	0	0	0	0	1	0.5	0	0	NA	NA	14.4242	1.54545	0.257576	0.515152	0.257576	NA	12.607	20	0.894	0	0	0.599183	0	0
outcome	death in CR		8	0.142857	0	0	0	0	0	0	0	0	NA	NA	6.78788	0.727273	0.121212	0.242424	0.121212	NA
outcome	second malignancy		1	0.0178571	0	0	0	0	0	0	0	0	NA	NA	0.848485	0.0909091	0.0151515	0.030303	0.0151515	NA
outcome	second relapse		15	0.267857	2	0.333333	1	1	0	0	0	0	NA	NA	15.2727	1.63636	0.272727	0.545455	0.272727	NA
outcome	nonresponse		13	0.232143	3	0.5	0	0	1	0.5	1	1	NA	NA	15.2727	1.63636	0.272727	0.545455	0.272727	NA
outcome	death in induction		3	0.0535714	1	0.166667	0	0	0	0	0	0	NA	NA	3.39394	0.363636	0.0606061	0.121212	0.0606061	NA
outcome	CCR	FAT3	15	0.245902	2	0.5	NA	NA	NA	NA	0	0	NA	NA	15.7121	1.0303	NA	NA	0.257576	NA	7.826	10	0.646	0	0	0.412955	0	0
outcome	death in CR		8	0.131148	0	0	NA	NA	NA	NA	0	0	NA	NA	7.39394	0.484848	NA	NA	0.121212	NA
outcome	second malignancy		1	0.0163934	0	0	NA	NA	NA	NA	0	0	NA	NA	0.924242	0.0606061	NA	NA	0.0151515	NA
outcome	second relapse		17	0.278689	0	0	NA	NA	NA	NA	1	1	NA	NA	16.6364	1.09091	NA	NA	0.272727	NA
outcome	nonresponse		17	0.278689	1	0.25	NA	NA	NA	NA	0	0	NA	NA	16.6364	1.09091	NA	NA	0.272727	NA
outcome	death in induction		3	0.0491803	1	0.25	NA	NA	NA	NA	0	0	NA	NA	3.69697	0.242424	NA	NA	0.0606061	NA
outcome	CCR	SOX1	15	0.241935	2	0.5	NA	NA	NA	NA	NA	NA	NA	NA	15.9697	1.0303	NA	NA	NA	NA	3.046	5	0.693	0	0	0.508129	0	0
outcome	death in CR		7	0.112903	1	0.25	NA	NA	NA	NA	NA	NA	NA	NA	7.51515	0.484848	NA	NA	NA	NA
outcome	second malignancy		1	0.016129	0	0	NA	NA	NA	NA	NA	NA	NA	NA	0.939394	0.0606061	NA	NA	NA	NA
outcome	second relapse		17	0.274194	1	0.25	NA	NA	NA	NA	NA	NA	NA	NA	16.9091	1.09091	NA	NA	NA	NA
outcome	nonresponse		18	0.290323	0	0	NA	NA	NA	NA	NA	NA	NA	NA	16.9091	1.09091	NA	NA	NA	NA
outcome	death in induction		4	0.0645161	0	0	NA	NA	NA	NA	NA	NA	NA	NA	3.75758	0.242424	NA	NA	NA	NA
outcome	CCR	CNOT3	17	0.283333	0	0	NA	NA	0	0	NA	NA	NA	NA	15.4545	1.0303	NA	0.515152	NA	NA	9.457	10	0.489	0	0	0.394336	0	0
outcome	death in CR		7	0.116667	0	0	NA	NA	1	0.5	NA	NA	NA	NA	7.27273	0.484848	NA	0.242424	NA	NA
outcome	second malignancy		1	0.0166667	0	0	NA	NA	0	0	NA	NA	NA	NA	0.909091	0.0606061	NA	0.030303	NA	NA
outcome	second relapse		16	0.266667	1	0.25	NA	NA	1	0.5	NA	NA	NA	NA	16.3636	1.09091	NA	0.545455	NA	NA
outcome	nonresponse		15	0.25	3	0.75	NA	NA	0	0	NA	NA	NA	NA	16.3636	1.09091	NA	0.545455	NA	NA
outcome	death in induction		4	0.0666667	0	0	NA	NA	0	0	NA	NA	NA	NA	3.63636	0.242424	NA	0.121212	NA	NA
outcome	CCR	MAML3	17	0.274194	0	0	NA	NA	0	0	NA	NA	NA	NA	15.9697	0.772727	NA	0.257576	NA	NA	5.993	10	0.816	0	0	0.904471	0	0
outcome	death in CR		8	0.129032	0	0	NA	NA	0	0	NA	NA	NA	NA	7.51515	0.363636	NA	0.121212	NA	NA
outcome	second malignancy		1	0.016129	0	0	NA	NA	0	0	NA	NA	NA	NA	0.939394	0.0454545	NA	0.0151515	NA	NA
outcome	second relapse		16	0.258065	2	0.666667	NA	NA	0	0	NA	NA	NA	NA	16.9091	0.818182	NA	0.272727	NA	NA
outcome	nonresponse		16	0.258065	1	0.333333	NA	NA	1	1	NA	NA	NA	NA	16.9091	0.818182	NA	0.272727	NA	NA
outcome	death in induction		4	0.0645161	0	0	NA	NA	0	0	NA	NA	NA	NA	3.75758	0.181818	NA	0.0606061	NA	NA
outcome	CCR	LEF1	16	0.266667	0	0	1	0.2	NA	NA	NA	NA	NA	NA	15.4545	0.257576	1.28788	NA	NA	NA	6.036	10	0.812	0	0	0.799989	0	0
outcome	death in CR		8	0.133333	0	0	0	0	NA	NA	NA	NA	NA	NA	7.27273	0.121212	0.606061	NA	NA	NA
outcome	second malignancy		1	0.0166667	0	0	0	0	NA	NA	NA	NA	NA	NA	0.909091	0.0151515	0.0757576	NA	NA	NA
outcome	second relapse		15	0.25	0	0	3	0.6	NA	NA	NA	NA	NA	NA	16.3636	0.272727	1.36364	NA	NA	NA
outcome	nonresponse		16	0.266667	1	1	1	0.2	NA	NA	NA	NA	NA	NA	16.3636	0.272727	1.36364	NA	NA	NA
outcome	death in induction		4	0.0666667	0	0	0	0	NA	NA	NA	NA	NA	NA	3.63636	0.0606061	0.30303	NA	NA	NA
outcome	CCR	ETV6	15	0.25	1	0.5	1	0.333333	NA	NA	0	0	NA	NA	15.4545	0.515152	0.772727	NA	0.257576	NA	7.772	15	0.933	0	0	0.959602	0	0
outcome	death in CR		8	0.133333	0	0	0	0	NA	NA	0	0	NA	NA	7.27273	0.242424	0.363636	NA	0.121212	NA
outcome	second malignancy		1	0.0166667	0	0	0	0	NA	NA	0	0	NA	NA	0.909091	0.030303	0.0454545	NA	0.0151515	NA
outcome	second relapse		16	0.266667	1	0.5	0	0	NA	NA	1	1	NA	NA	16.3636	0.545455	0.818182	NA	0.272727	NA
outcome	nonresponse		16	0.266667	0	0	2	0.666667	NA	NA	0	0	NA	NA	16.3636	0.545455	0.818182	NA	0.272727	NA
outcome	death in induction		4	0.0666667	0	0	0	0	NA	NA	0	0	NA	NA	3.63636	0.121212	0.181818	NA	0.0606061	NA
outcome	CCR	KRAS	17	0.278689	0	0	0	0	NA	NA	NA	NA	NA	NA	15.7121	1.0303	0.257576	NA	NA	NA	8.445	10	0.585	0	0	0.489022	0	0
outcome	death in CR		8	0.131148	0	0	0	0	NA	NA	NA	NA	NA	NA	7.39394	0.484848	0.121212	NA	NA	NA
outcome	second malignancy		1	0.0163934	0	0	0	0	NA	NA	NA	NA	NA	NA	0.924242	0.0606061	0.0151515	NA	NA	NA
outcome	second relapse		17	0.278689	1	0.25	0	0	NA	NA	NA	NA	NA	NA	16.6364	1.09091	0.272727	NA	NA	NA
outcome	nonresponse		14	0.229508	3	0.75	1	1	NA	NA	NA	NA	NA	NA	16.6364	1.09091	0.272727	NA	NA	NA
outcome	death in induction		4	0.0655738	0	0	0	0	NA	NA	NA	NA	NA	NA	3.69697	0.242424	0.0606061	NA	NA	NA
outcome	CCR	MSH6	17	0.274194	0	0	NA	NA	NA	NA	NA	NA	NA	NA	15.9697	1.0303	NA	NA	NA	NA	8.915	5	0.112	0	0	0.105926	0	0
outcome	death in CR		8	0.129032	0	0	NA	NA	NA	NA	NA	NA	NA	NA	7.51515	0.484848	NA	NA	NA	NA
outcome	second malignancy		1	0.016129	0	0	NA	NA	NA	NA	NA	NA	NA	NA	0.939394	0.0606061	NA	NA	NA	NA
outcome	second relapse		15	0.241935	3	0.75	NA	NA	NA	NA	NA	NA	NA	NA	16.9091	1.09091	NA	NA	NA	NA
outcome	nonresponse		18	0.290323	0	0	NA	NA	NA	NA	NA	NA	NA	NA	16.9091	1.09091	NA	NA	NA	NA
outcome	death in induction		3	0.0483871	1	0.25	NA	NA	NA	NA	NA	NA	NA	NA	3.75758	0.242424	NA	NA	NA	NA
outcome	CCR	MED12	16	0.262295	1	0.2	NA	NA	NA	NA	NA	NA	NA	NA	15.7121	1.28788	NA	NA	NA	NA	1.778	5	0.879	0	0	1	0	0
outcome	death in CR		8	0.131148	0	0	NA	NA	NA	NA	NA	NA	NA	NA	7.39394	0.606061	NA	NA	NA	NA
outcome	second malignancy		1	0.0163934	0	0	NA	NA	NA	NA	NA	NA	NA	NA	0.924242	0.0757576	NA	NA	NA	NA
outcome	second relapse		16	0.262295	2	0.4	NA	NA	NA	NA	NA	NA	NA	NA	16.6364	1.36364	NA	NA	NA	NA
outcome	nonresponse		16	0.262295	2	0.4	NA	NA	NA	NA	NA	NA	NA	NA	16.6364	1.36364	NA	NA	NA	NA
outcome	death in induction		4	0.0655738	0	0	NA	NA	NA	NA	NA	NA	NA	NA	3.69697	0.30303	NA	NA	NA	NA
outcome	CCR	CHD8	16	0.258065	1	0.25	NA	NA	NA	NA	NA	NA	NA	NA	15.9697	1.0303	NA	NA	NA	NA	0.922	5	0.969	0	0	0.87008	0	0
outcome	death in CR		7	0.112903	1	0.25	NA	NA	NA	NA	NA	NA	NA	NA	7.51515	0.484848	NA	NA	NA	NA
outcome	second malignancy		1	0.016129	0	0	NA	NA	NA	NA	NA	NA	NA	NA	0.939394	0.0606061	NA	NA	NA	NA
outcome	second relapse		17	0.274194	1	0.25	NA	NA	NA	NA	NA	NA	NA	NA	16.9091	1.09091	NA	NA	NA	NA
outcome	nonresponse		17	0.274194	1	0.25	NA	NA	NA	NA	NA	NA	NA	NA	16.9091	1.09091	NA	NA	NA	NA
outcome	death in induction		4	0.0645161	0	0	NA	NA	NA	NA	NA	NA	NA	NA	3.75758	0.242424	NA	NA	NA	NA
outcome	CCR	CTCF	16	0.258065	NA	NA	1	0.25	NA	NA	NA	NA	NA	NA	15.9697	NA	1.0303	NA	NA	NA	2.874	5	0.719	0	0	0.623614	0	0
outcome	death in CR		7	0.112903	NA	NA	1	0.25	NA	NA	NA	NA	NA	NA	7.51515	NA	0.484848	NA	NA	NA
outcome	second malignancy		1	0.016129	NA	NA	0	0	NA	NA	NA	NA	NA	NA	0.939394	NA	0.0606061	NA	NA	NA
outcome	second relapse		16	0.258065	NA	NA	2	0.5	NA	NA	NA	NA	NA	NA	16.9091	NA	1.09091	NA	NA	NA
outcome	nonresponse		18	0.290323	NA	NA	0	0	NA	NA	NA	NA	NA	NA	16.9091	NA	1.09091	NA	NA	NA
outcome	death in induction		4	0.0645161	NA	NA	0	0	NA	NA	NA	NA	NA	NA	3.75758	NA	0.242424	NA	NA	NA
outcome	CCR	MYB	13	0.236364	1	1	0	0	3	0.333333	NA	NA	NA	NA	14.1667	0.257576	0.257576	2.31818	NA	NA	7.502	15	0.942	0	0	0.848603	0	0
outcome	death in CR		7	0.127273	0	0	0	0	1	0.111111	NA	NA	NA	NA	6.66667	0.121212	0.121212	1.09091	NA	NA
outcome	second malignancy		1	0.0181818	0	0	0	0	0	0	NA	NA	NA	NA	0.833333	0.0151515	0.0151515	0.136364	NA	NA
outcome	second relapse		16	0.290909	0	0	1	1	1	0.111111	NA	NA	NA	NA	15	0.272727	0.272727	2.45455	NA	NA
outcome	nonresponse		15	0.272727	0	0	0	0	3	0.333333	NA	NA	NA	NA	15	0.272727	0.272727	2.45455	NA	NA
outcome	death in induction		3	0.0545455	0	0	0	0	1	0.111111	NA	NA	NA	NA	3.33333	0.0606061	0.0606061	0.545455	NA	NA
outcome	CCR	ABCA5	16	0.271186	0	0	NA	NA	1	0.2	NA	NA	NA	NA	15.197	0.515152	NA	1.28788	NA	NA	5.785	10	0.833	0	0	0.858591	0	0
outcome	death in CR		7	0.118644	1	0.5	NA	NA	0	0	NA	NA	NA	NA	7.15152	0.242424	NA	0.606061	NA	NA
outcome	second malignancy		1	0.0169492	0	0	NA	NA	0	0	NA	NA	NA	NA	0.893939	0.030303	NA	0.0757576	NA	NA
outcome	second relapse		16	0.271186	0	0	NA	NA	2	0.4	NA	NA	NA	NA	16.0909	0.545455	NA	1.36364	NA	NA
outcome	nonresponse		15	0.254237	1	0.5	NA	NA	2	0.4	NA	NA	NA	NA	16.0909	0.545455	NA	1.36364	NA	NA
outcome	death in induction		4	0.0677966	0	0	NA	NA	0	0	NA	NA	NA	NA	3.57576	0.121212	NA	0.30303	NA	NA
outcome	CCR	DIP2C	15	0.241935	0	0	1	0.5	1	1	NA	NA	NA	NA	15.9697	0.257576	0.515152	0.257576	NA	NA	9.8	15	0.832	0	0	0.462275	0	0
outcome	death in CR		7	0.112903	0	0	1	0.5	0	0	NA	NA	NA	NA	7.51515	0.121212	0.242424	0.121212	NA	NA
outcome	second malignancy		1	0.016129	0	0	0	0	0	0	NA	NA	NA	NA	0.939394	0.0151515	0.030303	0.0151515	NA	NA
outcome	second relapse		17	0.274194	1	1	0	0	0	0	NA	NA	NA	NA	16.9091	0.272727	0.545455	0.272727	NA	NA
outcome	nonresponse		18	0.290323	0	0	0	0	0	0	NA	NA	NA	NA	16.9091	0.272727	0.545455	0.272727	NA	NA
outcome	death in induction		4	0.0645161	0	0	0	0	0	0	NA	NA	NA	NA	3.75758	0.0606061	0.121212	0.0606061	NA	NA
outcome	CCR	PEG3	15	0.25	2	0.5	NA	NA	0	0	NA	NA	NA	NA	15.4545	1.0303	NA	0.515152	NA	NA	7.609	10	0.667	0	0	0.596011	0	0
outcome	death in CR		7	0.116667	0	0	NA	NA	1	0.5	NA	NA	NA	NA	7.27273	0.484848	NA	0.242424	NA	NA
outcome	second malignancy		1	0.0166667	0	0	NA	NA	0	0	NA	NA	NA	NA	0.909091	0.0606061	NA	0.030303	NA	NA
outcome	second relapse		17	0.283333	0	0	NA	NA	1	0.5	NA	NA	NA	NA	16.3636	1.09091	NA	0.545455	NA	NA
outcome	nonresponse		16	0.266667	2	0.5	NA	NA	0	0	NA	NA	NA	NA	16.3636	1.09091	NA	0.545455	NA	NA
outcome	death in induction		4	0.0666667	0	0	NA	NA	0	0	NA	NA	NA	NA	3.63636	0.242424	NA	0.121212	NA	NA
outcome	CCR	SUZ12	16	0.262295	0	0	NA	NA	1	0.333333	NA	NA	NA	NA	15.7121	0.515152	NA	0.772727	NA	NA	6.327	10	0.787	0	0	0.930849	0	0
outcome	death in CR		8	0.131148	0	0	NA	NA	0	0	NA	NA	NA	NA	7.39394	0.242424	NA	0.363636	NA	NA
outcome	second malignancy		1	0.0163934	0	0	NA	NA	0	0	NA	NA	NA	NA	0.924242	0.030303	NA	0.0454545	NA	NA
outcome	second relapse		17	0.278689	0	0	NA	NA	1	0.333333	NA	NA	NA	NA	16.6364	0.545455	NA	0.818182	NA	NA
outcome	nonresponse		15	0.245902	2	1	NA	NA	1	0.333333	NA	NA	NA	NA	16.6364	0.545455	NA	0.818182	NA	NA
outcome	death in induction		4	0.0655738	0	0	NA	NA	0	0	NA	NA	NA	NA	3.69697	0.121212	NA	0.181818	NA	NA
outcome	CCR	DNAH11	15	0.245902	2	1	0	0	0	0	NA	NA	NA	NA	15.7121	0.515152	0.257576	0.515152	NA	NA	10.243	15	0.804	0	0	0.839924	0	0
outcome	death in CR		8	0.131148	0	0	0	0	0	0	NA	NA	NA	NA	7.39394	0.242424	0.121212	0.242424	NA	NA
outcome	second malignancy		1	0.0163934	0	0	0	0	0	0	NA	NA	NA	NA	0.924242	0.030303	0.0151515	0.030303	NA	NA
outcome	second relapse		16	0.262295	0	0	1	1	1	0.5	NA	NA	NA	NA	16.6364	0.545455	0.272727	0.545455	NA	NA
outcome	nonresponse		17	0.278689	0	0	0	0	1	0.5	NA	NA	NA	NA	16.6364	0.545455	0.272727	0.545455	NA	NA
outcome	death in induction		4	0.0655738	0	0	0	0	0	0	NA	NA	NA	NA	3.69697	0.121212	0.0606061	0.121212	NA	NA
outcome	CCR	CBL	15	0.245902	2	0.5	0	0	NA	NA	NA	NA	NA	NA	15.7121	1.0303	0.257576	NA	NA	NA	5.628	10	0.845	0	0	0.673443	0	0
outcome	death in CR		7	0.114754	1	0.25	0	0	NA	NA	NA	NA	NA	NA	7.39394	0.484848	0.121212	NA	NA	NA
outcome	second malignancy		1	0.0163934	0	0	0	0	NA	NA	NA	NA	NA	NA	0.924242	0.0606061	0.0151515	NA	NA	NA
outcome	second relapse		17	0.278689	1	0.25	0	0	NA	NA	NA	NA	NA	NA	16.6364	1.09091	0.272727	NA	NA	NA
outcome	nonresponse		17	0.278689	0	0	1	1	NA	NA	NA	NA	NA	NA	16.6364	1.09091	0.272727	NA	NA	NA
outcome	death in induction		4	0.0655738	0	0	0	0	NA	NA	NA	NA	NA	NA	3.69697	0.242424	0.0606061	NA	NA	NA
outcome	CCR	PDGFRB	15	0.245902	1	0.5	1	0.333333	NA	NA	NA	NA	NA	NA	15.7121	0.515152	0.772727	NA	NA	NA	2.658	10	0.988	0	0	0.982188	0	0
outcome	death in CR		8	0.131148	0	0	0	0	NA	NA	NA	NA	NA	NA	7.39394	0.242424	0.363636	NA	NA	NA
outcome	second malignancy		1	0.0163934	0	0	0	0	NA	NA	NA	NA	NA	NA	0.924242	0.030303	0.0454545	NA	NA	NA
outcome	second relapse		16	0.262295	1	0.5	1	0.333333	NA	NA	NA	NA	NA	NA	16.6364	0.545455	0.818182	NA	NA	NA
outcome	nonresponse		17	0.278689	0	0	1	0.333333	NA	NA	NA	NA	NA	NA	16.6364	0.545455	0.818182	NA	NA	NA
outcome	death in induction		4	0.0655738	0	0	0	0	NA	NA	NA	NA	NA	NA	3.69697	0.121212	0.181818	NA	NA	NA
outcome	CCR	ATRN	15	0.241935	2	0.5	NA	NA	NA	NA	NA	NA	NA	NA	15.9697	1.0303	NA	NA	NA	NA	1.826	5	0.873	0	0	0.87008	0	0
outcome	death in CR		8	0.129032	0	0	NA	NA	NA	NA	NA	NA	NA	NA	7.51515	0.484848	NA	NA	NA	NA
outcome	second malignancy		1	0.016129	0	0	NA	NA	NA	NA	NA	NA	NA	NA	0.939394	0.0606061	NA	NA	NA	NA
outcome	second relapse		17	0.274194	1	0.25	NA	NA	NA	NA	NA	NA	NA	NA	16.9091	1.09091	NA	NA	NA	NA
outcome	nonresponse		17	0.274194	1	0.25	NA	NA	NA	NA	NA	NA	NA	NA	16.9091	1.09091	NA	NA	NA	NA
outcome	death in induction		4	0.0645161	0	0	NA	NA	NA	NA	NA	NA	NA	NA	3.75758	0.242424	NA	NA	NA	NA
outcome	CCR	EZH2	17	0.274194	0	0	NA	NA	0	0	NA	NA	NA	NA	15.9697	0.257576	NA	0.772727	NA	NA	17.954	10	0.056	0	0	0.221616	0	0
outcome	death in CR		7	0.112903	0	0	NA	NA	1	0.333333	NA	NA	NA	NA	7.51515	0.121212	NA	0.363636	NA	NA
outcome	second malignancy		1	0.016129	0	0	NA	NA	0	0	NA	NA	NA	NA	0.939394	0.0151515	NA	0.0454545	NA	NA
outcome	second relapse		17	0.274194	0	0	NA	NA	1	0.333333	NA	NA	NA	NA	16.9091	0.272727	NA	0.818182	NA	NA
outcome	nonresponse		17	0.274194	0	0	NA	NA	1	0.333333	NA	NA	NA	NA	16.9091	0.272727	NA	0.818182	NA	NA
outcome	death in induction		3	0.0483871	1	1	NA	NA	0	0	NA	NA	NA	NA	3.75758	0.0606061	NA	0.181818	NA	NA
outcome	CCR	BRF1	17	0.278689	0	0	0	0	0	0	NA	NA	NA	NA	15.7121	0.772727	0.257576	0.257576	NA	NA	13.234	15	0.584	0	0	0.579105	0	0
outcome	death in CR		7	0.114754	0	0	0	0	1	1	NA	NA	NA	NA	7.39394	0.363636	0.121212	0.121212	NA	NA
outcome	second malignancy		1	0.0163934	0	0	0	0	0	0	NA	NA	NA	NA	0.924242	0.0454545	0.0151515	0.0151515	NA	NA
outcome	second relapse		16	0.262295	2	0.666667	0	0	0	0	NA	NA	NA	NA	16.6364	0.818182	0.272727	0.272727	NA	NA
outcome	nonresponse		16	0.262295	1	0.333333	1	1	0	0	NA	NA	NA	NA	16.6364	0.818182	0.272727	0.272727	NA	NA
outcome	death in induction		4	0.0655738	0	0	0	0	0	0	NA	NA	NA	NA	3.69697	0.181818	0.0606061	0.0606061	NA	NA
outcome	CCR	IRS2	16	0.266667	1	0.333333	NA	NA	0	0	NA	NA	NA	NA	15.4545	0.772727	NA	0.772727	NA	NA	5.469	10	0.858	0	0	0.866439	0	0
outcome	death in CR		7	0.116667	1	0.333333	NA	NA	0	0	NA	NA	NA	NA	7.27273	0.363636	NA	0.363636	NA	NA
outcome	second malignancy		1	0.0166667	0	0	NA	NA	0	0	NA	NA	NA	NA	0.909091	0.0454545	NA	0.0454545	NA	NA
outcome	second relapse		16	0.266667	1	0.333333	NA	NA	1	0.333333	NA	NA	NA	NA	16.3636	0.818182	NA	0.818182	NA	NA
outcome	nonresponse		16	0.266667	0	0	NA	NA	2	0.666667	NA	NA	NA	NA	16.3636	0.818182	NA	0.818182	NA	NA
outcome	death in induction		4	0.0666667	0	0	NA	NA	0	0	NA	NA	NA	NA	3.63636	0.181818	NA	0.181818	NA	NA
outcome	CCR	IKZF1	17	0.283333	0	0	0	0	0	0	NA	NA	NA	NA	15.4545	0.257576	0.772727	0.515152	NA	NA	16.729	15	0.335	0	0	0.227866	0	0
outcome	death in CR		7	0.116667	1	1	0	0	0	0	NA	NA	NA	NA	7.27273	0.121212	0.363636	0.242424	NA	NA
outcome	second malignancy		1	0.0166667	0	0	0	0	0	0	NA	NA	NA	NA	0.909091	0.0151515	0.0454545	0.030303	NA	NA
outcome	second relapse		17	0.283333	0	0	0	0	1	0.5	NA	NA	NA	NA	16.3636	0.272727	0.818182	0.545455	NA	NA
outcome	nonresponse		15	0.25	0	0	2	0.666667	1	0.5	NA	NA	NA	NA	16.3636	0.272727	0.818182	0.545455	NA	NA
outcome	death in induction		3	0.05	0	0	1	0.333333	0	0	NA	NA	NA	NA	3.63636	0.0606061	0.181818	0.121212	NA	NA
outcome	CCR	CASP8AP2	15	0.258621	1	0.333333	1	0.25	0	0	NA	NA	NA	NA	14.9394	0.772727	1.0303	0.257576	NA	NA	5.388	15	0.988	0	0	0.991891	0	0
outcome	death in CR		8	0.137931	0	0	0	0	0	0	NA	NA	NA	NA	7.0303	0.363636	0.484848	0.121212	NA	NA
outcome	second malignancy		1	0.0172414	0	0	0	0	0	0	NA	NA	NA	NA	0.878788	0.0454545	0.0606061	0.0151515	NA	NA
outcome	second relapse		16	0.275862	1	0.333333	1	0.25	0	0	NA	NA	NA	NA	15.8182	0.818182	1.09091	0.272727	NA	NA
outcome	nonresponse		14	0.241379	1	0.333333	2	0.5	1	1	NA	NA	NA	NA	15.8182	0.818182	1.09091	0.272727	NA	NA
outcome	death in induction		4	0.0689655	0	0	0	0	0	0	NA	NA	NA	NA	3.51515	0.181818	0.242424	0.0606061	NA	NA
outcome	CCR	C17orf80	16	0.271186	0	0	NA	NA	1	0.2	NA	NA	NA	NA	15.197	0.515152	NA	1.28788	NA	NA	7.455	10	0.682	0	0	0.773398	0	0
outcome	death in CR		8	0.135593	0	0	NA	NA	0	0	NA	NA	NA	NA	7.15152	0.242424	NA	0.606061	NA	NA
outcome	second malignancy		1	0.0169492	0	0	NA	NA	0	0	NA	NA	NA	NA	0.893939	0.030303	NA	0.0757576	NA	NA
outcome	second relapse		14	0.237288	2	1	NA	NA	2	0.4	NA	NA	NA	NA	16.0909	0.545455	NA	1.36364	NA	NA
outcome	nonresponse		16	0.271186	0	0	NA	NA	2	0.4	NA	NA	NA	NA	16.0909	0.545455	NA	1.36364	NA	NA
outcome	death in induction		4	0.0677966	0	0	NA	NA	0	0	NA	NA	NA	NA	3.57576	0.121212	NA	0.30303	NA	NA
outcome	CCR	STAT5A	16	0.271186	0	0	0	0	1	0.2	NA	NA	NA	NA	15.197	0.257576	0.257576	1.28788	NA	NA	16.435	15	0.354	0	0	0.456781	0	0
outcome	death in CR		6	0.101695	1	1	1	1	0	0	NA	NA	NA	NA	7.15152	0.121212	0.121212	0.606061	NA	NA
outcome	second malignancy		1	0.0169492	0	0	0	0	0	0	NA	NA	NA	NA	0.893939	0.0151515	0.0151515	0.0757576	NA	NA
outcome	second relapse		16	0.271186	0	0	0	0	2	0.4	NA	NA	NA	NA	16.0909	0.272727	0.272727	1.36364	NA	NA
outcome	nonresponse		16	0.271186	0	0	0	0	2	0.4	NA	NA	NA	NA	16.0909	0.272727	0.272727	1.36364	NA	NA
outcome	death in induction		4	0.0677966	0	0	0	0	0	0	NA	NA	NA	NA	3.57576	0.0606061	0.0606061	0.30303	NA	NA
outcome	CCR	PPP1R13L	15	0.241935	2	1	NA	NA	0	0	NA	NA	NA	NA	15.9697	0.515152	NA	0.515152	NA	NA	9.908	10	0.449	0	0	0.319052	0	0
outcome	death in CR		7	0.112903	0	0	NA	NA	1	0.5	NA	NA	NA	NA	7.51515	0.242424	NA	0.242424	NA	NA
outcome	second malignancy		1	0.016129	0	0	NA	NA	0	0	NA	NA	NA	NA	0.939394	0.030303	NA	0.030303	NA	NA
outcome	second relapse		17	0.274194	0	0	NA	NA	1	0.5	NA	NA	NA	NA	16.9091	0.545455	NA	0.545455	NA	NA
outcome	nonresponse		18	0.290323	0	0	NA	NA	0	0	NA	NA	NA	NA	16.9091	0.545455	NA	0.545455	NA	NA
outcome	death in induction		4	0.0645161	0	0	NA	NA	0	0	NA	NA	NA	NA	3.75758	0.121212	NA	0.121212	NA	NA
outcome	CCR	C10orf71	15	0.241935	1	0.333333	NA	NA	1	1	NA	NA	NA	NA	15.9697	0.772727	NA	0.257576	NA	NA	3.732	10	0.959	0	0	0.93504	0	0
outcome	death in CR		8	0.129032	0	0	NA	NA	0	0	NA	NA	NA	NA	7.51515	0.363636	NA	0.121212	NA	NA
outcome	second malignancy		1	0.016129	0	0	NA	NA	0	0	NA	NA	NA	NA	0.939394	0.0454545	NA	0.0151515	NA	NA
outcome	second relapse		17	0.274194	1	0.333333	NA	NA	0	0	NA	NA	NA	NA	16.9091	0.818182	NA	0.272727	NA	NA
outcome	nonresponse		17	0.274194	1	0.333333	NA	NA	0	0	NA	NA	NA	NA	16.9091	0.818182	NA	0.272727	NA	NA
outcome	death in induction		4	0.0645161	0	0	NA	NA	0	0	NA	NA	NA	NA	3.75758	0.181818	NA	0.0606061	NA	NA
outcome	CCR	BCLAF1	17	0.274194	0	0	NA	NA	0	0	NA	NA	NA	NA	15.9697	0.257576	NA	0.772727	NA	NA	15.657	10	0.11	0	0	0.108379	0	0
outcome	death in CR		7	0.112903	1	1	NA	NA	0	0	NA	NA	NA	NA	7.51515	0.121212	NA	0.363636	NA	NA
outcome	second malignancy		1	0.016129	0	0	NA	NA	0	0	NA	NA	NA	NA	0.939394	0.0151515	NA	0.0454545	NA	NA
outcome	second relapse		18	0.290323	0	0	NA	NA	0	0	NA	NA	NA	NA	16.9091	0.272727	NA	0.818182	NA	NA
outcome	nonresponse		15	0.241935	0	0	NA	NA	3	1	NA	NA	NA	NA	16.9091	0.272727	NA	0.818182	NA	NA
outcome	death in induction		4	0.0645161	0	0	NA	NA	0	0	NA	NA	NA	NA	3.75758	0.0606061	NA	0.181818	NA	NA
outcome	CCR	PHIP	14	0.25	2	0.666667	1	0.166667	0	0	NA	NA	NA	NA	14.4242	0.772727	1.54545	0.257576	NA	NA	11.838	15	0.691	0	0	0.651938	0	0
outcome	death in CR		8	0.142857	0	0	0	0	0	0	NA	NA	NA	NA	6.78788	0.363636	0.727273	0.121212	NA	NA
outcome	second malignancy		1	0.0178571	0	0	0	0	0	0	NA	NA	NA	NA	0.848485	0.0454545	0.0909091	0.0151515	NA	NA
outcome	second relapse		16	0.285714	1	0.333333	1	0.166667	0	0	NA	NA	NA	NA	15.2727	0.818182	1.63636	0.272727	NA	NA
outcome	nonresponse		13	0.232143	0	0	4	0.666667	1	1	NA	NA	NA	NA	15.2727	0.818182	1.63636	0.272727	NA	NA
outcome	death in induction		4	0.0714286	0	0	0	0	0	0	NA	NA	NA	NA	3.39394	0.181818	0.363636	0.0606061	NA	NA
outcome	CCR	CNOT6	16	0.262295	0	0	1	0.25	NA	NA	NA	NA	NA	NA	15.7121	0.257576	1.0303	NA	NA	NA	9.239	10	0.51	0	0	0.282953	0	0
outcome	death in CR		6	0.0983607	0	0	2	0.5	NA	NA	NA	NA	NA	NA	7.39394	0.121212	0.484848	NA	NA	NA
outcome	second malignancy		1	0.0163934	0	0	0	0	NA	NA	NA	NA	NA	NA	0.924242	0.0151515	0.0606061	NA	NA	NA
outcome	second relapse		18	0.295082	0	0	0	0	NA	NA	NA	NA	NA	NA	16.6364	0.272727	1.09091	NA	NA	NA
outcome	nonresponse		16	0.262295	1	1	1	0.25	NA	NA	NA	NA	NA	NA	16.6364	0.272727	1.09091	NA	NA	NA
outcome	death in induction		4	0.0655738	0	0	0	0	NA	NA	NA	NA	NA	NA	3.69697	0.0606061	0.242424	NA	NA	NA
outcome	CCR	CDKN2A	10	0.322581	0	0	7	0.212121	NA	NA	NA	NA	NA	NA	7.98485	0.515152	8.5	NA	NA	NA	17.613	10	0.062	0	0	0.291659	0	0
outcome	death in CR		3	0.0967742	2	1	3	0.0909091	NA	NA	NA	NA	NA	NA	3.75758	0.242424	4	NA	NA	NA
outcome	second malignancy		1	0.0322581	0	0	0	0	NA	NA	NA	NA	NA	NA	0.469697	0.030303	0.5	NA	NA	NA
outcome	second relapse		7	0.225806	0	0	11	0.333333	NA	NA	NA	NA	NA	NA	8.45455	0.545455	9	NA	NA	NA
outcome	nonresponse		8	0.258065	0	0	10	0.30303	NA	NA	NA	NA	NA	NA	8.45455	0.545455	9	NA	NA	NA
outcome	death in induction		2	0.0645161	0	0	2	0.0606061	NA	NA	NA	NA	NA	NA	1.87879	0.121212	2	NA	NA	NA
outcome	CCR	CLTC	16	0.262295	NA	NA	NA	NA	1	0.2	NA	NA	NA	NA	15.7121	NA	NA	1.28788	NA	NA	1.778	5	0.879	0	0	1	0	0
outcome	death in CR		8	0.131148	NA	NA	NA	NA	0	0	NA	NA	NA	NA	7.39394	NA	NA	0.606061	NA	NA
outcome	second malignancy		1	0.0163934	NA	NA	NA	NA	0	0	NA	NA	NA	NA	0.924242	NA	NA	0.0757576	NA	NA
outcome	second relapse		16	0.262295	NA	NA	NA	NA	2	0.4	NA	NA	NA	NA	16.6364	NA	NA	1.36364	NA	NA
outcome	nonresponse		16	0.262295	NA	NA	NA	NA	2	0.4	NA	NA	NA	NA	16.6364	NA	NA	1.36364	NA	NA
outcome	death in induction		4	0.0655738	NA	NA	NA	NA	0	0	NA	NA	NA	NA	3.69697	NA	NA	0.30303	NA	NA
outcome	CCR	HOXA9	17	0.278689	0	0	0	0	0	0	NA	NA	NA	NA	15.7121	0.257576	0.515152	0.515152	NA	NA	6.372	15	0.973	0	0	0.970314	0	0
outcome	death in CR		8	0.131148	0	0	0	0	0	0	NA	NA	NA	NA	7.39394	0.121212	0.242424	0.242424	NA	NA
outcome	second malignancy		1	0.0163934	0	0	0	0	0	0	NA	NA	NA	NA	0.924242	0.0151515	0.030303	0.030303	NA	NA
outcome	second relapse		15	0.245902	1	1	1	0.5	1	0.5	NA	NA	NA	NA	16.6364	0.272727	0.545455	0.545455	NA	NA
outcome	nonresponse		16	0.262295	0	0	1	0.5	1	0.5	NA	NA	NA	NA	16.6364	0.272727	0.545455	0.545455	NA	NA
outcome	death in induction		4	0.0655738	0	0	0	0	0	0	NA	NA	NA	NA	3.69697	0.0606061	0.121212	0.121212	NA	NA
outcome	CCR	ECT2L	17	0.274194	NA	NA	0	0	0	0	NA	NA	NA	NA	15.9697	NA	0.257576	0.772727	NA	NA	11	10	0.358	0	0	0.288133	0	0
outcome	death in CR		8	0.129032	NA	NA	0	0	0	0	NA	NA	NA	NA	7.51515	NA	0.121212	0.363636	NA	NA
outcome	second malignancy		1	0.016129	NA	NA	0	0	0	0	NA	NA	NA	NA	0.939394	NA	0.0151515	0.0454545	NA	NA
outcome	second relapse		17	0.274194	NA	NA	1	1	0	0	NA	NA	NA	NA	16.9091	NA	0.272727	0.818182	NA	NA
outcome	nonresponse		15	0.241935	NA	NA	0	0	3	1	NA	NA	NA	NA	16.9091	NA	0.272727	0.818182	NA	NA
outcome	death in induction		4	0.0645161	NA	NA	0	0	0	0	NA	NA	NA	NA	3.75758	NA	0.0606061	0.181818	NA	NA
outcome	CCR	MAPK13	17	0.274194	0	0	NA	NA	0	0	NA	NA	NA	NA	15.9697	0.515152	NA	0.515152	NA	NA	10.882	10	0.367	0	0	0.458949	0	0
outcome	death in CR		8	0.129032	0	0	NA	NA	0	0	NA	NA	NA	NA	7.51515	0.242424	NA	0.242424	NA	NA
outcome	second malignancy		1	0.016129	0	0	NA	NA	0	0	NA	NA	NA	NA	0.939394	0.030303	NA	0.030303	NA	NA
outcome	second relapse		16	0.258065	2	1	NA	NA	0	0	NA	NA	NA	NA	16.9091	0.545455	NA	0.545455	NA	NA
outcome	nonresponse		16	0.258065	0	0	NA	NA	2	1	NA	NA	NA	NA	16.9091	0.545455	NA	0.545455	NA	NA
outcome	death in induction		4	0.0645161	0	0	NA	NA	0	0	NA	NA	NA	NA	3.75758	0.121212	NA	0.121212	NA	NA
outcome	CCR	PTPN2	17	0.274194	0	0	0	0	NA	NA	NA	NA	NA	NA	15.9697	0.257576	0.772727	NA	NA	NA	17.471	10	0.065	0	0	0.0634033	0	0
outcome	death in CR		5	0.0806452	1	1	2	0.666667	NA	NA	NA	NA	NA	NA	7.51515	0.121212	0.363636	NA	NA	NA
outcome	second malignancy		1	0.016129	0	0	0	0	NA	NA	NA	NA	NA	NA	0.939394	0.0151515	0.0454545	NA	NA	NA
outcome	second relapse		17	0.274194	0	0	1	0.333333	NA	NA	NA	NA	NA	NA	16.9091	0.272727	0.818182	NA	NA	NA
outcome	nonresponse		18	0.290323	0	0	0	0	NA	NA	NA	NA	NA	NA	16.9091	0.272727	0.818182	NA	NA	NA
outcome	death in induction		4	0.0645161	0	0	0	0	NA	NA	NA	NA	NA	NA	3.75758	0.0606061	0.181818	NA	NA	NA
outcome	CCR	CDKN1B	16	0.262295	0	0	1	0.25	NA	NA	NA	NA	NA	NA	15.7121	0.257576	1.0303	NA	NA	NA	4.475	10	0.923	0	0	0.964377	0	0
outcome	death in CR		8	0.131148	0	0	0	0	NA	NA	NA	NA	NA	NA	7.39394	0.121212	0.484848	NA	NA	NA
outcome	second malignancy		1	0.0163934	0	0	0	0	NA	NA	NA	NA	NA	NA	0.924242	0.0151515	0.0606061	NA	NA	NA
outcome	second relapse		17	0.278689	0	0	1	0.25	NA	NA	NA	NA	NA	NA	16.6364	0.272727	1.09091	NA	NA	NA
outcome	nonresponse		15	0.245902	1	1	2	0.5	NA	NA	NA	NA	NA	NA	16.6364	0.272727	1.09091	NA	NA	NA
outcome	death in induction		4	0.0655738	0	0	0	0	NA	NA	NA	NA	NA	NA	3.69697	0.0606061	0.242424	NA	NA	NA
outcome	CCR	SMG8	16	0.262295	NA	NA	NA	NA	1	0.2	NA	NA	NA	NA	15.7121	NA	NA	1.28788	NA	NA	1.778	5	0.879	0	0	1	0	0
outcome	death in CR		8	0.131148	NA	NA	NA	NA	0	0	NA	NA	NA	NA	7.39394	NA	NA	0.606061	NA	NA
outcome	second malignancy		1	0.0163934	NA	NA	NA	NA	0	0	NA	NA	NA	NA	0.924242	NA	NA	0.0757576	NA	NA
outcome	second relapse		16	0.262295	NA	NA	NA	NA	2	0.4	NA	NA	NA	NA	16.6364	NA	NA	1.36364	NA	NA
outcome	nonresponse		16	0.262295	NA	NA	NA	NA	2	0.4	NA	NA	NA	NA	16.6364	NA	NA	1.36364	NA	NA
outcome	death in induction		4	0.0655738	NA	NA	NA	NA	0	0	NA	NA	NA	NA	3.69697	NA	NA	0.30303	NA	NA
outcome	CCR	DHX8	16	0.266667	0	0	NA	NA	1	0.25	NA	NA	0	0	15.4545	0.257576	NA	1.0303	NA	0.257576	7.146	15	0.953	0	0	1	0	0
outcome	death in CR		8	0.133333	0	0	NA	NA	0	0	NA	NA	0	0	7.27273	0.121212	NA	0.484848	NA	0.121212
outcome	second malignancy		1	0.0166667	0	0	NA	NA	0	0	NA	NA	0	0	0.909091	0.0151515	NA	0.0606061	NA	0.0151515
outcome	second relapse		15	0.25	1	1	NA	NA	2	0.5	NA	NA	0	0	16.3636	0.272727	NA	1.09091	NA	0.272727
outcome	nonresponse		16	0.266667	0	0	NA	NA	1	0.25	NA	NA	1	1	16.3636	0.272727	NA	1.09091	NA	0.272727
outcome	death in induction		4	0.0666667	0	0	NA	NA	0	0	NA	NA	0	0	3.63636	0.0606061	NA	0.242424	NA	0.0606061
outcome	CCR	COL4A2	17	0.274194	0	0	NA	NA	0	0	NA	NA	NA	NA	15.9697	0.257576	NA	0.772727	NA	NA	6.111	10	0.806	0	0	0.80703	0	0
outcome	death in CR		8	0.129032	0	0	NA	NA	0	0	NA	NA	NA	NA	7.51515	0.121212	NA	0.363636	NA	NA
outcome	second malignancy		1	0.016129	0	0	NA	NA	0	0	NA	NA	NA	NA	0.939394	0.0151515	NA	0.0454545	NA	NA
outcome	second relapse		17	0.274194	0	0	NA	NA	1	0.333333	NA	NA	NA	NA	16.9091	0.272727	NA	0.818182	NA	NA
outcome	nonresponse		15	0.241935	1	1	NA	NA	2	0.666667	NA	NA	NA	NA	16.9091	0.272727	NA	0.818182	NA	NA
outcome	death in induction		4	0.0645161	0	0	NA	NA	0	0	NA	NA	NA	NA	3.75758	0.0606061	NA	0.181818	NA	NA
outcome	CCR	PMS2	16	0.258065	NA	NA	0	0	0	0	1	1	NA	NA	15.9697	NA	0.257576	0.515152	0.257576	NA	20.238	15	0.163	0	0	0.375379	0	0
outcome	death in CR		8	0.129032	NA	NA	0	0	0	0	0	0	NA	NA	7.51515	NA	0.121212	0.242424	0.121212	NA
outcome	second malignancy		1	0.016129	NA	NA	0	0	0	0	0	0	NA	NA	0.939394	NA	0.0151515	0.030303	0.0151515	NA
outcome	second relapse		17	0.274194	NA	NA	0	0	1	0.5	0	0	NA	NA	16.9091	NA	0.272727	0.545455	0.272727	NA
outcome	nonresponse		17	0.274194	NA	NA	0	0	1	0.5	0	0	NA	NA	16.9091	NA	0.272727	0.545455	0.272727	NA
outcome	death in induction		3	0.0483871	NA	NA	1	1	0	0	0	0	NA	NA	3.75758	NA	0.0606061	0.121212	0.0606061	NA
outcome	CCR	RB1	16	0.262295	0	0	1	0.5	0	0	NA	NA	NA	NA	15.7121	0.257576	0.515152	0.515152	NA	NA	6.363	15	0.973	0	0	0.970314	0	0
outcome	death in CR		8	0.131148	0	0	0	0	0	0	NA	NA	NA	NA	7.39394	0.121212	0.242424	0.242424	NA	NA
outcome	second malignancy		1	0.0163934	0	0	0	0	0	0	NA	NA	NA	NA	0.924242	0.0151515	0.030303	0.030303	NA	NA
outcome	second relapse		17	0.278689	0	0	0	0	1	0.5	NA	NA	NA	NA	16.6364	0.272727	0.545455	0.545455	NA	NA
outcome	nonresponse		15	0.245902	1	1	1	0.5	1	0.5	NA	NA	NA	NA	16.6364	0.272727	0.545455	0.545455	NA	NA
outcome	death in induction		4	0.0655738	0	0	0	0	0	0	NA	NA	NA	NA	3.69697	0.0606061	0.121212	0.121212	NA	NA
outcome	CCR	PTPRO	16	0.262295	0	0	1	0.25	NA	NA	NA	NA	NA	NA	15.7121	0.257576	1.0303	NA	NA	NA	17.279	10	0.068	0	0	0.450674	0	0
outcome	death in CR		8	0.131148	0	0	0	0	NA	NA	NA	NA	NA	NA	7.39394	0.121212	0.484848	NA	NA	NA
outcome	second malignancy		1	0.0163934	0	0	0	0	NA	NA	NA	NA	NA	NA	0.924242	0.0151515	0.0606061	NA	NA	NA
outcome	second relapse		17	0.278689	0	0	1	0.25	NA	NA	NA	NA	NA	NA	16.6364	0.272727	1.09091	NA	NA	NA
outcome	nonresponse		16	0.262295	0	0	2	0.5	NA	NA	NA	NA	NA	NA	16.6364	0.272727	1.09091	NA	NA	NA
outcome	death in induction		3	0.0491803	1	1	0	0	NA	NA	NA	NA	NA	NA	3.69697	0.0606061	0.242424	NA	NA	NA
outcome	CCR	MYC	15	0.245902	NA	NA	NA	NA	1	0.25	NA	NA	1	1	15.7121	NA	NA	1.0303	NA	0.257576	5.803	10	0.832	0	0	0.62611	0	0
outcome	death in CR		7	0.114754	NA	NA	NA	NA	1	0.25	NA	NA	0	0	7.39394	NA	NA	0.484848	NA	0.121212
outcome	second malignancy		1	0.0163934	NA	NA	NA	NA	0	0	NA	NA	0	0	0.924242	NA	NA	0.0606061	NA	0.0151515
outcome	second relapse		16	0.262295	NA	NA	NA	NA	2	0.5	NA	NA	0	0	16.6364	NA	NA	1.09091	NA	0.272727
outcome	nonresponse		18	0.295082	NA	NA	NA	NA	0	0	NA	NA	0	0	16.6364	NA	NA	1.09091	NA	0.272727
outcome	death in induction		4	0.0655738	NA	NA	NA	NA	0	0	NA	NA	0	0	3.69697	NA	NA	0.242424	NA	0.0606061
outcome	CCR	STAT3	16	0.262295	NA	NA	NA	NA	1	0.2	NA	NA	NA	NA	15.7121	NA	NA	1.28788	NA	NA	1.778	5	0.879	0	0	1	0	0
outcome	death in CR		8	0.131148	NA	NA	NA	NA	0	0	NA	NA	NA	NA	7.39394	NA	NA	0.606061	NA	NA
outcome	second malignancy		1	0.0163934	NA	NA	NA	NA	0	0	NA	NA	NA	NA	0.924242	NA	NA	0.0757576	NA	NA
outcome	second relapse		16	0.262295	NA	NA	NA	NA	2	0.4	NA	NA	NA	NA	16.6364	NA	NA	1.36364	NA	NA
outcome	nonresponse		16	0.262295	NA	NA	NA	NA	2	0.4	NA	NA	NA	NA	16.6364	NA	NA	1.36364	NA	NA
outcome	death in induction		4	0.0655738	NA	NA	NA	NA	0	0	NA	NA	NA	NA	3.69697	NA	NA	0.30303	NA	NA
outcome	CCR	SMARCA4	16	0.262295	NA	NA	1	0.25	0	0	NA	NA	NA	NA	15.7121	NA	1.0303	0.257576	NA	NA	10.385	10	0.407	0	0	0.282953	0	0
outcome	death in CR		6	0.0983607	NA	NA	1	0.25	1	1	NA	NA	NA	NA	7.39394	NA	0.484848	0.121212	NA	NA
outcome	second malignancy		1	0.0163934	NA	NA	0	0	0	0	NA	NA	NA	NA	0.924242	NA	0.0606061	0.0151515	NA	NA
outcome	second relapse		16	0.262295	NA	NA	2	0.5	0	0	NA	NA	NA	NA	16.6364	NA	1.09091	0.272727	NA	NA
outcome	nonresponse		18	0.295082	NA	NA	0	0	0	0	NA	NA	NA	NA	16.6364	NA	1.09091	0.272727	NA	NA
outcome	death in induction		4	0.0655738	NA	NA	0	0	0	0	NA	NA	NA	NA	3.69697	NA	0.242424	0.0606061	NA	NA
outcome	CCR	MAP2K4	16	0.258065	0	0	0	0	1	0.5	NA	NA	NA	NA	15.9697	0.257576	0.257576	0.515152	NA	NA	7.208	15	0.952	0	0	1	0	0
outcome	death in CR		8	0.129032	0	0	0	0	0	0	NA	NA	NA	NA	7.51515	0.121212	0.121212	0.242424	NA	NA
outcome	second malignancy		1	0.016129	0	0	0	0	0	0	NA	NA	NA	NA	0.939394	0.0151515	0.0151515	0.030303	NA	NA
outcome	second relapse		16	0.258065	1	1	1	1	0	0	NA	NA	NA	NA	16.9091	0.272727	0.272727	0.545455	NA	NA
outcome	nonresponse		17	0.274194	0	0	0	0	1	0.5	NA	NA	NA	NA	16.9091	0.272727	0.272727	0.545455	NA	NA
outcome	death in induction		4	0.0645161	0	0	0	0	0	0	NA	NA	NA	NA	3.75758	0.0606061	0.0606061	0.121212	NA	NA
outcome	CCR	MAP3K7	16	0.262295	NA	NA	1	0.25	0	0	NA	NA	NA	NA	15.7121	NA	1.0303	0.257576	NA	NA	4.475	10	0.923	0	0	0.964377	0	0
outcome	death in CR		8	0.131148	NA	NA	0	0	0	0	NA	NA	NA	NA	7.39394	NA	0.484848	0.121212	NA	NA
outcome	second malignancy		1	0.0163934	NA	NA	0	0	0	0	NA	NA	NA	NA	0.924242	NA	0.0606061	0.0151515	NA	NA
outcome	second relapse		17	0.278689	NA	NA	1	0.25	0	0	NA	NA	NA	NA	16.6364	NA	1.09091	0.272727	NA	NA
outcome	nonresponse		15	0.245902	NA	NA	2	0.5	1	1	NA	NA	NA	NA	16.6364	NA	1.09091	0.272727	NA	NA
outcome	death in induction		4	0.0655738	NA	NA	0	0	0	0	NA	NA	NA	NA	3.69697	NA	0.242424	0.0606061	NA	NA
outcome	CCR	PAX5	15	0.245902	NA	NA	1	0.25	1	1	NA	NA	NA	NA	15.7121	NA	1.0303	0.257576	NA	NA	4.582	10	0.917	0	0	0.964377	0	0
outcome	death in CR		8	0.131148	NA	NA	0	0	0	0	NA	NA	NA	NA	7.39394	NA	0.484848	0.121212	NA	NA
outcome	second malignancy		1	0.0163934	NA	NA	0	0	0	0	NA	NA	NA	NA	0.924242	NA	0.0606061	0.0151515	NA	NA
outcome	second relapse		16	0.262295	NA	NA	2	0.5	0	0	NA	NA	NA	NA	16.6364	NA	1.09091	0.272727	NA	NA
outcome	nonresponse		17	0.278689	NA	NA	1	0.25	0	0	NA	NA	NA	NA	16.6364	NA	1.09091	0.272727	NA	NA
outcome	death in induction		4	0.0655738	NA	NA	0	0	0	0	NA	NA	NA	NA	3.69697	NA	0.242424	0.0606061	NA	NA
outcome	CCR	CDKN2B	13	0.342105	NA	NA	4	0.142857	NA	NA	NA	NA	NA	NA	9.78788	NA	7.21212	NA	NA	NA	5.998	5	0.306	0	0	0.283189	0	0
outcome	death in CR		5	0.131579	NA	NA	3	0.107143	NA	NA	NA	NA	NA	NA	4.60606	NA	3.39394	NA	NA	NA
outcome	second malignancy		1	0.0263158	NA	NA	0	0	NA	NA	NA	NA	NA	NA	0.575758	NA	0.424242	NA	NA	NA
outcome	second relapse		7	0.184211	NA	NA	11	0.392857	NA	NA	NA	NA	NA	NA	10.3636	NA	7.63636	NA	NA	NA
outcome	nonresponse		10	0.263158	NA	NA	8	0.285714	NA	NA	NA	NA	NA	NA	10.3636	NA	7.63636	NA	NA	NA
outcome	death in induction		2	0.0526316	NA	NA	2	0.0714286	NA	NA	NA	NA	NA	NA	2.30303	NA	1.69697	NA	NA	NA
outcome	CCR	PCDHAC2	16	0.262295	0	0	1	0.25	NA	NA	NA	NA	NA	NA	15.7121	0.257576	1.0303	NA	NA	NA	10.359	10	0.41	0	0	0.412955	0	0
outcome	death in CR		7	0.114754	1	1	0	0	NA	NA	NA	NA	NA	NA	7.39394	0.121212	0.484848	NA	NA	NA
outcome	second malignancy		1	0.0163934	0	0	0	0	NA	NA	NA	NA	NA	NA	0.924242	0.0151515	0.0606061	NA	NA	NA
outcome	second relapse		17	0.278689	0	0	1	0.25	NA	NA	NA	NA	NA	NA	16.6364	0.272727	1.09091	NA	NA	NA
outcome	nonresponse		17	0.278689	0	0	1	0.25	NA	NA	NA	NA	NA	NA	16.6364	0.272727	1.09091	NA	NA	NA
outcome	death in induction		3	0.0491803	0	0	1	0.25	NA	NA	NA	NA	NA	NA	3.69697	0.0606061	0.242424	NA	NA	NA
outcome	CCR	IRF1	16	0.258065	NA	NA	1	0.25	NA	NA	NA	NA	NA	NA	15.9697	NA	1.0303	NA	NA	NA	3.118	5	0.682	0	0	0.715322	0	0
outcome	death in CR		8	0.129032	NA	NA	0	0	NA	NA	NA	NA	NA	NA	7.51515	NA	0.484848	NA	NA	NA
outcome	second malignancy		1	0.016129	NA	NA	0	0	NA	NA	NA	NA	NA	NA	0.939394	NA	0.0606061	NA	NA	NA
outcome	second relapse		17	0.274194	NA	NA	1	0.25	NA	NA	NA	NA	NA	NA	16.9091	NA	1.09091	NA	NA	NA
outcome	nonresponse		17	0.274194	NA	NA	1	0.25	NA	NA	NA	NA	NA	NA	16.9091	NA	1.09091	NA	NA	NA
outcome	death in induction		3	0.0483871	NA	NA	1	0.25	NA	NA	NA	NA	NA	NA	3.75758	NA	0.242424	NA	NA	NA
outcome	CCR	SPRY4	16	0.258065	NA	NA	1	0.25	NA	NA	NA	NA	NA	NA	15.9697	NA	1.0303	NA	NA	NA	3.118	5	0.682	0	0	0.715322	0	0
outcome	death in CR		8	0.129032	NA	NA	0	0	NA	NA	NA	NA	NA	NA	7.51515	NA	0.484848	NA	NA	NA
outcome	second malignancy		1	0.016129	NA	NA	0	0	NA	NA	NA	NA	NA	NA	0.939394	NA	0.0606061	NA	NA	NA
outcome	second relapse		17	0.274194	NA	NA	1	0.25	NA	NA	NA	NA	NA	NA	16.9091	NA	1.09091	NA	NA	NA
outcome	nonresponse		17	0.274194	NA	NA	1	0.25	NA	NA	NA	NA	NA	NA	16.9091	NA	1.09091	NA	NA	NA
outcome	death in induction		3	0.0483871	NA	NA	1	0.25	NA	NA	NA	NA	NA	NA	3.75758	NA	0.242424	NA	NA	NA
outcome	CCR	ABL1	17	0.274194	NA	NA	0	0	0	0	NA	NA	NA	NA	15.9697	NA	0.257576	0.772727	NA	NA	7.915	10	0.637	0	0	0.486051	0	0
outcome	death in CR		8	0.129032	NA	NA	0	0	0	0	NA	NA	NA	NA	7.51515	NA	0.121212	0.363636	NA	NA
outcome	second malignancy		1	0.016129	NA	NA	0	0	0	0	NA	NA	NA	NA	0.939394	NA	0.0151515	0.0454545	NA	NA
outcome	second relapse		16	0.258065	NA	NA	1	1	1	0.333333	NA	NA	NA	NA	16.9091	NA	0.272727	0.818182	NA	NA
outcome	nonresponse		17	0.274194	NA	NA	0	0	1	0.333333	NA	NA	NA	NA	16.9091	NA	0.272727	0.818182	NA	NA
outcome	death in induction		3	0.0483871	NA	NA	0	0	1	0.333333	NA	NA	NA	NA	3.75758	NA	0.0606061	0.181818	NA	NA
outcome	CCR	SRSF2	16	0.262295	NA	NA	NA	NA	1	0.2	NA	NA	NA	NA	15.7121	NA	NA	1.28788	NA	NA	1.778	5	0.879	0	0	1	0	0
outcome	death in CR		8	0.131148	NA	NA	NA	NA	0	0	NA	NA	NA	NA	7.39394	NA	NA	0.606061	NA	NA
outcome	second malignancy		1	0.0163934	NA	NA	NA	NA	0	0	NA	NA	NA	NA	0.924242	NA	NA	0.0757576	NA	NA
outcome	second relapse		16	0.262295	NA	NA	NA	NA	2	0.4	NA	NA	NA	NA	16.6364	NA	NA	1.36364	NA	NA
outcome	nonresponse		16	0.262295	NA	NA	NA	NA	2	0.4	NA	NA	NA	NA	16.6364	NA	NA	1.36364	NA	NA
outcome	death in induction		4	0.0655738	NA	NA	NA	NA	0	0	NA	NA	NA	NA	3.69697	NA	NA	0.30303	NA	NA
outcome	CCR	TMEM99	16	0.258065	NA	NA	NA	NA	1	0.25	NA	NA	NA	NA	15.9697	NA	NA	1.0303	NA	NA	1.654	5	0.895	0	0	1	0	0
outcome	death in CR		8	0.129032	NA	NA	NA	NA	0	0	NA	NA	NA	NA	7.51515	NA	NA	0.484848	NA	NA
outcome	second malignancy		1	0.016129	NA	NA	NA	NA	0	0	NA	NA	NA	NA	0.939394	NA	NA	0.0606061	NA	NA
outcome	second relapse		16	0.258065	NA	NA	NA	NA	2	0.5	NA	NA	NA	NA	16.9091	NA	NA	1.09091	NA	NA
outcome	nonresponse		17	0.274194	NA	NA	NA	NA	1	0.25	NA	NA	NA	NA	16.9091	NA	NA	1.09091	NA	NA
outcome	death in induction		4	0.0645161	NA	NA	NA	NA	0	0	NA	NA	NA	NA	3.75758	NA	NA	0.242424	NA	NA
outcome	CCR	ELOVL4	16	0.266667	NA	NA	1	0.2	0	0	NA	NA	NA	NA	15.4545	NA	1.28788	0.257576	NA	NA	6.28	10	0.791	0	0	0.769759	0	0
outcome	death in CR		8	0.133333	NA	NA	0	0	0	0	NA	NA	NA	NA	7.27273	NA	0.606061	0.121212	NA	NA
outcome	second malignancy		1	0.0166667	NA	NA	0	0	0	0	NA	NA	NA	NA	0.909091	NA	0.0757576	0.0151515	NA	NA
outcome	second relapse		17	0.283333	NA	NA	1	0.2	0	0	NA	NA	NA	NA	16.3636	NA	1.36364	0.272727	NA	NA
outcome	nonresponse		14	0.233333	NA	NA	3	0.6	1	1	NA	NA	NA	NA	16.3636	NA	1.36364	0.272727	NA	NA
outcome	death in induction		4	0.0666667	NA	NA	0	0	0	0	NA	NA	NA	NA	3.63636	NA	0.30303	0.0606061	NA	NA
outcome	CCR	MLLT3	16	0.262295	NA	NA	1	0.2	NA	NA	NA	NA	NA	NA	15.7121	NA	1.28788	NA	NA	NA	1.778	5	0.879	0	0	1	0	0
outcome	death in CR		8	0.131148	NA	NA	0	0	NA	NA	NA	NA	NA	NA	7.39394	NA	0.606061	NA	NA	NA
outcome	second malignancy		1	0.0163934	NA	NA	0	0	NA	NA	NA	NA	NA	NA	0.924242	NA	0.0757576	NA	NA	NA
outcome	second relapse		16	0.262295	NA	NA	2	0.4	NA	NA	NA	NA	NA	NA	16.6364	NA	1.36364	NA	NA	NA
outcome	nonresponse		16	0.262295	NA	NA	2	0.4	NA	NA	NA	NA	NA	NA	16.6364	NA	1.36364	NA	NA	NA
outcome	death in induction		4	0.0655738	NA	NA	0	0	NA	NA	NA	NA	NA	NA	3.69697	NA	0.30303	NA	NA	NA
outcome	CCR	JAK2	16	0.258065	NA	NA	1	0.25	NA	NA	NA	NA	NA	NA	15.9697	NA	1.0303	NA	NA	NA	1.654	5	0.895	0	0	1	0	0
outcome	death in CR		8	0.129032	NA	NA	0	0	NA	NA	NA	NA	NA	NA	7.51515	NA	0.484848	NA	NA	NA
outcome	second malignancy		1	0.016129	NA	NA	0	0	NA	NA	NA	NA	NA	NA	0.939394	NA	0.0606061	NA	NA	NA
outcome	second relapse		17	0.274194	NA	NA	1	0.25	NA	NA	NA	NA	NA	NA	16.9091	NA	1.09091	NA	NA	NA
outcome	nonresponse		16	0.258065	NA	NA	2	0.5	NA	NA	NA	NA	NA	NA	16.9091	NA	1.09091	NA	NA	NA
outcome	death in induction		4	0.0645161	NA	NA	0	0	NA	NA	NA	NA	NA	NA	3.75758	NA	0.242424	NA	NA	NA
outcome	CCR	TIFAB	16	0.258065	NA	NA	1	0.25	NA	NA	NA	NA	NA	NA	15.9697	NA	1.0303	NA	NA	NA	3.118	5	0.682	0	0	0.715322	0	0
outcome	death in CR		8	0.129032	NA	NA	0	0	NA	NA	NA	NA	NA	NA	7.51515	NA	0.484848	NA	NA	NA
outcome	second malignancy		1	0.016129	NA	NA	0	0	NA	NA	NA	NA	NA	NA	0.939394	NA	0.0606061	NA	NA	NA
outcome	second relapse		17	0.274194	NA	NA	1	0.25	NA	NA	NA	NA	NA	NA	16.9091	NA	1.09091	NA	NA	NA
outcome	nonresponse		17	0.274194	NA	NA	1	0.25	NA	NA	NA	NA	NA	NA	16.9091	NA	1.09091	NA	NA	NA
outcome	death in induction		3	0.0483871	NA	NA	1	0.25	NA	NA	NA	NA	NA	NA	3.75758	NA	0.242424	NA	NA	NA
outcome	CCR	ANKHD1	16	0.258065	NA	NA	1	0.25	NA	NA	NA	NA	NA	NA	15.9697	NA	1.0303	NA	NA	NA	3.118	5	0.682	0	0	0.715322	0	0
outcome	death in CR		8	0.129032	NA	NA	0	0	NA	NA	NA	NA	NA	NA	7.51515	NA	0.484848	NA	NA	NA
outcome	second malignancy		1	0.016129	NA	NA	0	0	NA	NA	NA	NA	NA	NA	0.939394	NA	0.0606061	NA	NA	NA
outcome	second relapse		17	0.274194	NA	NA	1	0.25	NA	NA	NA	NA	NA	NA	16.9091	NA	1.09091	NA	NA	NA
outcome	nonresponse		17	0.274194	NA	NA	1	0.25	NA	NA	NA	NA	NA	NA	16.9091	NA	1.09091	NA	NA	NA
outcome	death in induction		3	0.0483871	NA	NA	1	0.25	NA	NA	NA	NA	NA	NA	3.75758	NA	0.242424	NA	NA	NA
outcome	CCR	EIF4EBP3	16	0.258065	NA	NA	1	0.25	NA	NA	NA	NA	NA	NA	15.9697	NA	1.0303	NA	NA	NA	3.118	5	0.682	0	0	0.715322	0	0
outcome	death in CR		8	0.129032	NA	NA	0	0	NA	NA	NA	NA	NA	NA	7.51515	NA	0.484848	NA	NA	NA
outcome	second malignancy		1	0.016129	NA	NA	0	0	NA	NA	NA	NA	NA	NA	0.939394	NA	0.0606061	NA	NA	NA
outcome	second relapse		17	0.274194	NA	NA	1	0.25	NA	NA	NA	NA	NA	NA	16.9091	NA	1.09091	NA	NA	NA
outcome	nonresponse		17	0.274194	NA	NA	1	0.25	NA	NA	NA	NA	NA	NA	16.9091	NA	1.09091	NA	NA	NA
outcome	death in induction		3	0.0483871	NA	NA	1	0.25	NA	NA	NA	NA	NA	NA	3.75758	NA	0.242424	NA	NA	NA
remission status	CR	NOTCH1	17	0.566667	27	0.771429	0	0	NA	NA	NA	NA	NA	NA	20	23.3333	0.666667	NA	NA	NA	5.079	2	0.079	0	0	0.0618976	0	0
remission status	noCR		13	0.433333	8	0.228571	1	1	NA	NA	NA	NA	NA	NA	10	11.6667	0.333333	NA	NA	NA
remission status	CR	PHF6	35	0.729167	8	0.5	1	0.5	NA	NA	NA	NA	NA	NA	32	10.6667	1.33333	NA	NA	NA	3.094	2	0.213	0	0	0.193348	0	0
remission status	noCR		13	0.270833	8	0.5	1	0.5	NA	NA	NA	NA	NA	NA	16	5.33333	0.666667	NA	NA	NA
remission status	CR	FBXW7	35	0.714286	7	0.5	NA	NA	0	0	2	1	NA	NA	32.6667	9.33333	NA	0.666667	1.33333	NA	5.25	3	0.154	0	0	0.15114	0	0
remission status	noCR		14	0.285714	7	0.5	NA	NA	1	1	0	0	NA	NA	16.3333	4.66667	NA	0.333333	0.666667	NA
remission status	CR	OBSCN	39	0.722222	2	0.222222	2	1	1	1	NA	NA	NA	NA	36	6	1.33333	0.666667	NA	NA	10.25	3	0.017	P<0.05	0	0.00776765	P<0.05	P<0.01
remission status	noCR		15	0.277778	7	0.777778	0	0	0	0	NA	NA	NA	NA	18	3	0.666667	0.333333	NA	NA
remission status	CR	DNM2	32	0.615385	8	0.8	3	1	1	1	NA	NA	NA	NA	34.6667	6.66667	2	0.666667	NA	NA	3.415	3	0.332	0	0	0.419073	0	0
remission status	noCR		20	0.384615	2	0.2	0	0	0	0	NA	NA	NA	NA	17.3333	3.33333	1	0.333333	NA	NA
remission status	CR	PTEN	37	0.637931	3	1	2	0.666667	1	1	1	1	NA	NA	38.6667	2	2	0.666667	0.666667	NA	2.716	4	0.607	0	0	0.908744	0	0
remission status	noCR		21	0.362069	0	0	1	0.333333	0	0	0	0	NA	NA	19.3333	1	1	0.333333	0.333333	NA
remission status	CR	XIRP2	40	0.655738	4	0.8	NA	NA	NA	NA	NA	NA	NA	NA	40.6667	3.33333	NA	NA	NA	NA	0.027	1	0.869	0	0	0.657672	0	0
remission status	noCR		21	0.344262	1	0.2	NA	NA	NA	NA	NA	NA	NA	NA	20.3333	1.66667	NA	NA	NA	NA
remission status	CR	CDH23	36	0.666667	7	0.636364	NA	NA	1	1	NA	NA	NA	NA	36	7.33333	NA	0.666667	NA	NA	0.545	2	0.761	0	0	1	0	0
remission status	noCR		18	0.333333	4	0.363636	NA	NA	0	0	NA	NA	NA	NA	18	3.66667	NA	0.333333	NA	NA
remission status	CR	WT1	39	0.696429	4	0.5	1	0.5	NA	NA	NA	NA	NA	NA	37.3333	5.33333	1.33333	NA	NA	NA	1.473	2	0.479	0	0	0.406079	0	0
remission status	noCR		17	0.303571	4	0.5	1	0.5	NA	NA	NA	NA	NA	NA	18.6667	2.66667	0.666667	NA	NA	NA
remission status	CR	NT5C2	32	0.653061	11	0.6875	NA	NA	1	1	NA	NA	NA	NA	32.6667	10.6667	NA	0.666667	NA	NA	0.572	2	0.751	0	0	1	0	0
remission status	noCR		17	0.346939	5	0.3125	NA	NA	0	0	NA	NA	NA	NA	16.3333	5.33333	NA	0.333333	NA	NA
remission status	CR	JAK3	41	0.683333	2	0.4	NA	NA	1	1	NA	NA	NA	NA	40	3.33333	NA	0.666667	NA	NA	2.175	2	0.337	0	0	0.435733	0	0
remission status	noCR		19	0.316667	3	0.6	NA	NA	0	0	NA	NA	NA	NA	20	1.66667	NA	0.333333	NA	NA
remission status	CR	BCL11B	39	0.661017	4	0.8	0	0	1	1	NA	NA	NA	NA	39.3333	3.33333	0.666667	0.666667	NA	NA	2.908	3	0.406	0	0	0.704171	0	0
remission status	noCR		20	0.338983	1	0.2	1	1	0	0	NA	NA	NA	NA	19.6667	1.66667	0.333333	0.333333	NA	NA
remission status	CR	NRAS	41	0.672131	2	0.5	1	1	NA	NA	NA	NA	NA	NA	40.6667	2.66667	0.666667	NA	NA	NA	1.008	2	0.604	0	0	0.732658	0	0
remission status	noCR		20	0.327869	2	0.5	0	0	NA	NA	NA	NA	NA	NA	20.3333	1.33333	0.333333	NA	NA	NA
remission status	CR	USP7	41	0.66129	3	0.75	NA	NA	NA	NA	NA	NA	NA	NA	41.3333	2.66667	NA	NA	NA	NA	0	1	1	0	0	1	0	0
remission status	noCR		21	0.33871	1	0.25	NA	NA	NA	NA	NA	NA	NA	NA	20.6667	1.33333	NA	NA	NA	NA
remission status	CR	EP300	41	0.683333	3	0.6	NA	NA	0	0	NA	NA	NA	NA	40	3.33333	NA	0.666667	NA	NA	2.175	2	0.337	0	0	0.435733	0	0
remission status	noCR		19	0.316667	2	0.4	NA	NA	1	1	NA	NA	NA	NA	20	1.66667	NA	0.333333	NA	NA
remission status	CR	STAT5B	40	0.677966	1	0.5	NA	NA	3	0.6	NA	NA	NA	NA	39.3333	1.33333	NA	3.33333	NA	NA	0.384	2	0.825	0	0	1	0	0
remission status	noCR		19	0.322034	1	0.5	NA	NA	2	0.4	NA	NA	NA	NA	19.6667	0.666667	NA	1.66667	NA	NA
remission status	CR	USH2A	39	0.661017	3	0.6	1	1	1	1	NA	NA	NA	NA	39.3333	3.33333	0.666667	0.666667	NA	NA	1.108	3	0.775	0	0	1	0	0
remission status	noCR		20	0.338983	2	0.4	0	0	0	0	NA	NA	NA	NA	19.6667	1.66667	0.333333	0.333333	NA	NA
remission status	CR	CCND3	43	0.693548	1	0.5	NA	NA	0	0	NA	NA	NA	NA	41.3333	1.33333	NA	1.33333	NA	NA	4.452	2	0.108	0	0	0.104167	0	0
remission status	noCR		19	0.306452	1	0.5	NA	NA	2	1	NA	NA	NA	NA	20.6667	0.666667	NA	0.666667	NA	NA
remission status	CR	RUNX1	43	0.693548	1	0.333333	NA	NA	0	0	NA	NA	NA	NA	41.3333	2	NA	0.666667	NA	NA	3.702	2	0.157	0	0	0.104167	0	0
remission status	noCR		19	0.306452	2	0.666667	NA	NA	1	1	NA	NA	NA	NA	20.6667	1	NA	0.333333	NA	NA
remission status	CR	EYS	40	0.666667	4	1	NA	NA	0	0	NA	NA	NA	NA	40	2.66667	NA	1.33333	NA	NA	6	2	0.05	0	0	0.0416603	P<0.05	0
remission status	noCR		20	0.333333	0	0	NA	NA	2	1	NA	NA	NA	NA	20	1.33333	NA	0.666667	NA	NA
remission status	CR	FAT1	42	0.677419	2	0.666667	NA	NA	0	0	NA	NA	NA	NA	41.3333	2	NA	0.666667	NA	NA	2.032	2	0.362	0	0	0.50844	0	0
remission status	noCR		20	0.322581	1	0.333333	NA	NA	1	1	NA	NA	NA	NA	20.6667	1	NA	0.333333	NA	NA
remission status	CR	RPL10	38	0.644068	2	1	4	0.8	NA	NA	NA	NA	NA	NA	39.3333	1.33333	3.33333	NA	NA	NA	1.536	2	0.464	0	0	0.539821	0	0
remission status	noCR		21	0.355932	0	0	1	0.2	NA	NA	NA	NA	NA	NA	19.6667	0.666667	1.66667	NA	NA	NA
remission status	CR	ATXN1	42	0.688525	2	0.666667	NA	NA	0	0	NA	NA	NA	NA	40.6667	2	NA	1.33333	NA	NA	4.131	2	0.127	0	0	0.1384	0	0
remission status	noCR		19	0.311475	1	0.333333	NA	NA	2	1	NA	NA	NA	NA	20.3333	1	NA	0.666667	NA	NA
remission status	CR	IL7R	43	0.693548	1	0.25	NA	NA	NA	NA	NA	NA	NA	NA	41.3333	2.66667	NA	NA	NA	NA	1.63	1	0.202	0	0	0.104167	0	0
remission status	noCR		19	0.306452	3	0.75	NA	NA	NA	NA	NA	NA	NA	NA	20.6667	1.33333	NA	NA	NA	NA
remission status	CR	DMD	40	0.666667	2	0.5	2	1	NA	NA	NA	NA	NA	NA	40	2.66667	1.33333	NA	NA	NA	1.5	2	0.472	0	0	0.640622	0	0
remission status	noCR		20	0.333333	2	0.5	0	0	NA	NA	NA	NA	NA	NA	20	1.33333	0.666667	NA	NA	NA
remission status	CR	KDM6A	40	0.655738	4	0.8	NA	NA	NA	NA	NA	NA	NA	NA	40.6667	3.33333	NA	NA	NA	NA	0.027	1	0.869	0	0	0.657672	0	0
remission status	noCR		21	0.344262	1	0.2	NA	NA	NA	NA	NA	NA	NA	NA	20.3333	1.66667	NA	NA	NA	NA
remission status	CR	WHSC1	41	0.672131	2	0.5	NA	NA	1	1	NA	NA	NA	NA	40.6667	2.66667	NA	0.666667	NA	NA	1.008	2	0.604	0	0	0.732658	0	0
remission status	noCR		20	0.327869	2	0.5	NA	NA	0	0	NA	NA	NA	NA	20.3333	1.33333	NA	0.333333	NA	NA
remission status	CR	APC	40	0.677966	3	0.75	1	0.333333	NA	NA	NA	NA	NA	NA	39.3333	2.66667	2	NA	NA	NA	1.659	2	0.436	0	0	0.563925	0	0
remission status	noCR		19	0.322034	1	0.25	2	0.666667	NA	NA	NA	NA	NA	NA	19.6667	1.33333	1	NA	NA	NA
remission status	CR	TP53	40	0.714286	2	0.333333	1	1	1	0.5	0	0	NA	NA	37.3333	4	0.666667	1.33333	0.666667	NA	6.321	4	0.176	0	0	0.0766785	0	0
remission status	noCR		16	0.285714	4	0.666667	0	0	1	0.5	1	1	NA	NA	18.6667	2	0.333333	0.666667	0.333333	NA
remission status	CR	FAT3	41	0.672131	2	0.5	NA	NA	NA	NA	1	1	NA	NA	40.6667	2.66667	NA	NA	0.666667	NA	1.008	2	0.604	0	0	0.732658	0	0
remission status	noCR		20	0.327869	2	0.5	NA	NA	NA	NA	0	0	NA	NA	20.3333	1.33333	NA	NA	0.333333	NA
remission status	CR	SOX1	40	0.645161	4	1	NA	NA	NA	NA	NA	NA	NA	NA	41.3333	2.66667	NA	NA	NA	NA	0.832	1	0.362	0	0	0.292521	0	0
remission status	noCR		22	0.354839	0	0	NA	NA	NA	NA	NA	NA	NA	NA	20.6667	1.33333	NA	NA	NA	NA
remission status	CR	CNOT3	41	0.683333	1	0.25	NA	NA	2	1	NA	NA	NA	NA	40	2.66667	NA	1.33333	NA	NA	4.2	2	0.122	0	0	0.202536	0	0
remission status	noCR		19	0.316667	3	0.75	NA	NA	0	0	NA	NA	NA	NA	20	1.33333	NA	0.666667	NA	NA
remission status	CR	MAML3	42	0.677419	2	0.666667	NA	NA	0	0	NA	NA	NA	NA	41.3333	2	NA	0.666667	NA	NA	2.032	2	0.362	0	0	0.50844	0	0
remission status	noCR		20	0.322581	1	0.333333	NA	NA	1	1	NA	NA	NA	NA	20.6667	1	NA	0.333333	NA	NA
remission status	CR	LEF1	40	0.666667	0	0	4	0.8	NA	NA	NA	NA	NA	NA	40	0.666667	3.33333	NA	NA	NA	2.4	2	0.301	0	0	0.550778	0	0
remission status	noCR		20	0.333333	1	1	1	0.2	NA	NA	NA	NA	NA	NA	20	0.333333	1.66667	NA	NA	NA
remission status	CR	ETV6	40	0.666667	2	1	1	0.333333	NA	NA	1	1	NA	NA	40	1.33333	2	NA	0.666667	NA	3	3	0.392	0	0	0.565121	0	0
remission status	noCR		20	0.333333	0	0	2	0.666667	NA	NA	0	0	NA	NA	20	0.666667	1	NA	0.333333	NA
remission status	CR	KRAS	43	0.704918	1	0.25	0	0	NA	NA	NA	NA	NA	NA	40.6667	2.66667	0.666667	NA	NA	NA	5.527	2	0.063	0	0	0.0389613	P<0.05	0
remission status	noCR		18	0.295082	3	0.75	1	1	NA	NA	NA	NA	NA	NA	20.3333	1.33333	0.333333	NA	NA	NA
remission status	CR	MSH6	41	0.66129	3	0.75	NA	NA	NA	NA	NA	NA	NA	NA	41.3333	2.66667	NA	NA	NA	NA	0	1	1	0	0	1	0	0
remission status	noCR		21	0.33871	1	0.25	NA	NA	NA	NA	NA	NA	NA	NA	20.6667	1.33333	NA	NA	NA	NA
remission status	CR	MED12	41	0.672131	3	0.6	NA	NA	NA	NA	NA	NA	NA	NA	40.6667	3.33333	NA	NA	NA	NA	0	1	1	0	0	1	0	0
remission status	noCR		20	0.327869	2	0.4	NA	NA	NA	NA	NA	NA	NA	NA	20.3333	1.66667	NA	NA	NA	NA
remission status	CR	CHD8	41	0.66129	3	0.75	NA	NA	NA	NA	NA	NA	NA	NA	41.3333	2.66667	NA	NA	NA	NA	0	1	1	0	0	1	0	0
remission status	noCR		21	0.33871	1	0.25	NA	NA	NA	NA	NA	NA	NA	NA	20.6667	1.33333	NA	NA	NA	NA
remission status	CR	CTCF	40	0.645161	NA	NA	4	1	NA	NA	NA	NA	NA	NA	41.3333	NA	2.66667	NA	NA	NA	0.832	1	0.362	0	0	0.292521	0	0
remission status	noCR		22	0.354839	NA	NA	0	0	NA	NA	NA	NA	NA	NA	20.6667	NA	1.33333	NA	NA	NA
remission status	CR	MYB	37	0.672727	1	1	1	1	5	0.555556	NA	NA	NA	NA	36.6667	0.666667	0.666667	6	NA	NA	1.509	3	0.68	0	0	0.770836	0	0
remission status	noCR		18	0.327273	0	0	0	0	4	0.444444	NA	NA	NA	NA	18.3333	0.333333	0.333333	3	NA	NA
remission status	CR	ABCA5	40	0.677966	1	0.5	NA	NA	3	0.6	NA	NA	NA	NA	39.3333	1.33333	NA	3.33333	NA	NA	0.384	2	0.825	0	0	1	0	0
remission status	noCR		19	0.322034	1	0.5	NA	NA	2	0.4	NA	NA	NA	NA	19.6667	0.666667	NA	1.66667	NA	NA
remission status	CR	DIP2C	40	0.645161	1	1	2	1	1	1	NA	NA	NA	NA	41.3333	0.666667	1.33333	0.666667	NA	NA	2.129	3	0.546	0	0	0.797863	0	0
remission status	noCR		22	0.354839	0	0	0	0	0	0	NA	NA	NA	NA	20.6667	0.333333	0.666667	0.333333	NA	NA
remission status	CR	PEG3	40	0.666667	2	0.5	NA	NA	2	1	NA	NA	NA	NA	40	2.66667	NA	1.33333	NA	NA	1.5	2	0.472	0	0	0.640622	0	0
remission status	noCR		20	0.333333	2	0.5	NA	NA	0	0	NA	NA	NA	NA	20	1.33333	NA	0.666667	NA	NA
remission status	CR	SUZ12	42	0.688525	0	0	NA	NA	2	0.666667	NA	NA	NA	NA	40.6667	1.33333	NA	2	NA	NA	4.131	2	0.127	0	0	0.1384	0	0
remission status	noCR		19	0.311475	2	1	NA	NA	1	0.333333	NA	NA	NA	NA	20.3333	0.666667	NA	1	NA	NA
remission status	CR	DNAH11	40	0.655738	2	1	1	1	1	0.5	NA	NA	NA	NA	40.6667	1.33333	0.666667	1.33333	NA	NA	1.783	3	0.619	0	0	0.863069	0	0
remission status	noCR		21	0.344262	0	0	0	0	1	0.5	NA	NA	NA	NA	20.3333	0.666667	0.333333	0.666667	NA	NA
remission status	CR	CBL	40	0.655738	4	1	0	0	NA	NA	NA	NA	NA	NA	40.6667	2.66667	0.666667	NA	NA	NA	4.033	2	0.133	0	0	0.171002	0	0
remission status	noCR		21	0.344262	0	0	1	1	NA	NA	NA	NA	NA	NA	20.3333	1.33333	0.333333	NA	NA	NA
remission status	CR	PDGFRB	40	0.655738	2	1	2	0.666667	NA	NA	NA	NA	NA	NA	40.6667	1.33333	2	NA	NA	NA	1.033	2	0.597	0	0	0.794603	0	0
remission status	noCR		21	0.344262	0	0	1	0.333333	NA	NA	NA	NA	NA	NA	20.3333	0.666667	1	NA	NA	NA
remission status	CR	ATRN	41	0.66129	3	0.75	NA	NA	NA	NA	NA	NA	NA	NA	41.3333	2.66667	NA	NA	NA	NA	0	1	1	0	0	1	0	0
remission status	noCR		21	0.33871	1	0.25	NA	NA	NA	NA	NA	NA	NA	NA	20.6667	1.33333	NA	NA	NA	NA
remission status	CR	EZH2	42	0.677419	0	0	NA	NA	2	0.666667	NA	NA	NA	NA	41.3333	0.666667	NA	2	NA	NA	2.032	2	0.362	0	0	0.50844	0	0
remission status	noCR		20	0.322581	1	1	NA	NA	1	0.333333	NA	NA	NA	NA	20.6667	0.333333	NA	1	NA	NA
remission status	CR	BRF1	41	0.672131	2	0.666667	0	0	1	1	NA	NA	NA	NA	40.6667	2	0.666667	0.666667	NA	NA	2.508	3	0.474	0	0	0.677974	0	0
remission status	noCR		20	0.327869	1	0.333333	1	1	0	0	NA	NA	NA	NA	20.3333	1	0.333333	0.333333	NA	NA
remission status	CR	IRS2	40	0.666667	3	1	NA	NA	1	0.333333	NA	NA	NA	NA	40	2	NA	2	NA	NA	3	2	0.223	0	0	0.250237	0	0
remission status	noCR		20	0.333333	0	0	NA	NA	2	0.666667	NA	NA	NA	NA	20	1	NA	1	NA	NA
remission status	CR	IKZF1	42	0.7	1	1	0	0	1	0.5	NA	NA	NA	NA	40	0.666667	2	1.33333	NA	NA	7.05	3	0.07	0	0	0.0288063	P<0.05	0
remission status	noCR		18	0.3	0	0	3	1	1	0.5	NA	NA	NA	NA	20	0.333333	1	0.666667	NA	NA
remission status	CR	CASP8AP2	40	0.689655	2	0.666667	2	0.5	0	0	NA	NA	NA	NA	38.6667	2	2.66667	0.666667	NA	NA	2.638	3	0.451	0	0	0.470664	0	0
remission status	noCR		18	0.310345	1	0.333333	2	0.5	1	1	NA	NA	NA	NA	19.3333	1	1.33333	0.333333	NA	NA
remission status	CR	C17orf80	39	0.661017	2	1	NA	NA	3	0.6	NA	NA	NA	NA	39.3333	1.33333	NA	3.33333	NA	NA	1.108	2	0.575	0	0	1	0	0
remission status	noCR		20	0.338983	0	0	NA	NA	2	0.4	NA	NA	NA	NA	19.6667	0.666667	NA	1.66667	NA	NA
remission status	CR	STAT5A	39	0.661017	1	1	1	1	3	0.6	NA	NA	NA	NA	39.3333	0.666667	0.666667	3.33333	NA	NA	1.108	3	0.775	0	0	1	0	0
remission status	noCR		20	0.338983	0	0	0	0	2	0.4	NA	NA	NA	NA	19.6667	0.333333	0.333333	1.66667	NA	NA
remission status	CR	PPP1R13L	40	0.645161	2	1	NA	NA	2	1	NA	NA	NA	NA	41.3333	1.33333	NA	1.33333	NA	NA	2.129	2	0.345	0	0	0.39359	0	0
remission status	noCR		22	0.354839	0	0	NA	NA	0	0	NA	NA	NA	NA	20.6667	0.666667	NA	0.666667	NA	NA
remission status	CR	C10orf71	41	0.66129	2	0.666667	NA	NA	1	1	NA	NA	NA	NA	41.3333	2	NA	0.666667	NA	NA	0.508	2	0.776	0	0	1	0	0
remission status	noCR		21	0.33871	1	0.333333	NA	NA	0	0	NA	NA	NA	NA	20.6667	1	NA	0.333333	NA	NA
remission status	CR	BCLAF1	43	0.693548	1	1	NA	NA	0	0	NA	NA	NA	NA	41.3333	0.666667	NA	2	NA	NA	6.702	2	0.035	P<0.05	0	0.0336538	P<0.05	0
remission status	noCR		19	0.306452	0	0	NA	NA	3	1	NA	NA	NA	NA	20.6667	0.333333	NA	1	NA	NA
remission status	CR	PHIP	39	0.696429	3	1	2	0.333333	0	0	NA	NA	NA	NA	37.3333	2	4	0.666667	NA	NA	6.723	3	0.081	0	0	0.0734293	0	0
remission status	noCR		17	0.303571	0	0	4	0.666667	1	1	NA	NA	NA	NA	18.6667	1	2	0.333333	NA	NA
remission status	CR	CNOT6	41	0.672131	0	0	3	0.75	NA	NA	NA	NA	NA	NA	40.6667	0.666667	2.66667	NA	NA	NA	2.133	2	0.344	0	0	0.527261	0	0
remission status	noCR		20	0.327869	1	1	1	0.25	NA	NA	NA	NA	NA	NA	20.3333	0.333333	1.33333	NA	NA	NA
remission status	CR	CDKN2A	21	0.677419	2	1	21	0.636364	NA	NA	NA	NA	NA	NA	20.6667	1.33333	22	NA	NA	NA	1.152	2	0.562	0	0	0.815819	0	0
remission status	noCR		10	0.322581	0	0	12	0.363636	NA	NA	NA	NA	NA	NA	10.3333	0.666667	11	NA	NA	NA
remission status	CR	CLTC	41	0.672131	NA	NA	NA	NA	3	0.6	NA	NA	NA	NA	40.6667	NA	NA	3.33333	NA	NA	0	1	1	0	0	1	0	0
remission status	noCR		20	0.327869	NA	NA	NA	NA	2	0.4	NA	NA	NA	NA	20.3333	NA	NA	1.66667	NA	NA
remission status	CR	HOXA9	41	0.672131	1	1	1	0.5	1	0.5	NA	NA	NA	NA	40.6667	0.666667	1.33333	1.33333	NA	NA	1.008	3	0.799	0	0	1	0	0
remission status	noCR		20	0.327869	0	0	1	0.5	1	0.5	NA	NA	NA	NA	20.3333	0.333333	0.666667	0.666667	NA	NA
remission status	CR	ECT2L	43	0.693548	NA	NA	1	1	0	0	NA	NA	NA	NA	41.3333	NA	0.666667	2	NA	NA	6.702	2	0.035	P<0.05	0	0.0336538	P<0.05	0
remission status	noCR		19	0.306452	NA	NA	0	0	3	1	NA	NA	NA	NA	20.6667	NA	0.333333	1	NA	NA
remission status	CR	MAPK13	42	0.677419	2	1	NA	NA	0	0	NA	NA	NA	NA	41.3333	1.33333	NA	1.33333	NA	NA	5.032	2	0.081	0	0	0.205235	0	0
remission status	noCR		20	0.322581	0	0	NA	NA	2	1	NA	NA	NA	NA	20.6667	0.666667	NA	0.666667	NA	NA
remission status	CR	PTPN2	40	0.645161	1	1	3	1	NA	NA	NA	NA	NA	NA	41.3333	0.666667	2	NA	NA	NA	2.129	2	0.345	0	0	0.696795	0	0
remission status	noCR		22	0.354839	0	0	0	0	NA	NA	NA	NA	NA	NA	20.6667	0.333333	1	NA	NA	NA
remission status	CR	CDKN1B	42	0.688525	0	0	2	0.5	NA	NA	NA	NA	NA	NA	40.6667	0.666667	2.66667	NA	NA	NA	2.631	2	0.268	0	0	0.26881	0	0
remission status	noCR		19	0.311475	1	1	2	0.5	NA	NA	NA	NA	NA	NA	20.3333	0.333333	1.33333	NA	NA	NA
remission status	CR	SMG8	41	0.672131	NA	NA	NA	NA	3	0.6	NA	NA	NA	NA	40.6667	NA	NA	3.33333	NA	NA	0	1	1	0	0	1	0	0
remission status	noCR		20	0.327869	NA	NA	NA	NA	2	0.4	NA	NA	NA	NA	20.3333	NA	NA	1.66667	NA	NA
remission status	CR	DHX8	40	0.666667	1	1	NA	NA	3	0.75	NA	NA	0	0	40	0.666667	NA	2.66667	NA	0.666667	2.625	3	0.453	0	0	0.68664	0	0
remission status	noCR		20	0.333333	0	0	NA	NA	1	0.25	NA	NA	1	1	20	0.333333	NA	1.33333	NA	0.333333
remission status	CR	COL4A2	43	0.693548	0	0	NA	NA	1	0.333333	NA	NA	NA	NA	41.3333	0.666667	NA	2	NA	NA	3.702	2	0.157	0	0	0.104167	0	0
remission status	noCR		19	0.306452	1	1	NA	NA	2	0.666667	NA	NA	NA	NA	20.6667	0.333333	NA	1	NA	NA
remission status	CR	PMS2	42	0.677419	NA	NA	0	0	1	0.5	1	1	NA	NA	41.3333	NA	0.666667	1.33333	0.666667	NA	2.782	3	0.426	0	0	0.609509	0	0
remission status	noCR		20	0.322581	NA	NA	1	1	1	0.5	0	0	NA	NA	20.6667	NA	0.333333	0.666667	0.333333	NA
remission status	CR	RB1	42	0.688525	0	0	1	0.5	1	0.5	NA	NA	NA	NA	40.6667	0.666667	1.33333	1.33333	NA	NA	2.631	3	0.452	0	0	0.27044	0	0
remission status	noCR		19	0.311475	1	1	1	0.5	1	0.5	NA	NA	NA	NA	20.3333	0.333333	0.666667	0.666667	NA	NA
remission status	CR	PTPRO	42	0.688525	0	0	2	0.5	NA	NA	NA	NA	NA	NA	40.6667	0.666667	2.66667	NA	NA	NA	2.631	2	0.268	0	0	0.26881	0	0
remission status	noCR		19	0.311475	1	1	2	0.5	NA	NA	NA	NA	NA	NA	20.3333	0.333333	1.33333	NA	NA	NA
remission status	CR	MYC	39	0.639344	NA	NA	NA	NA	4	1	NA	NA	1	1	40.6667	NA	NA	2.66667	NA	0.666667	2.705	2	0.259	0	0	0.390329	0	0
remission status	noCR		22	0.360656	NA	NA	NA	NA	0	0	NA	NA	0	0	20.3333	NA	NA	1.33333	NA	0.333333
remission status	CR	STAT3	41	0.672131	NA	NA	NA	NA	3	0.6	NA	NA	NA	NA	40.6667	NA	NA	3.33333	NA	NA	0	1	1	0	0	1	0	0
remission status	noCR		20	0.327869	NA	NA	NA	NA	2	0.4	NA	NA	NA	NA	20.3333	NA	NA	1.66667	NA	NA
remission status	CR	SMARCA4	39	0.639344	NA	NA	4	1	1	1	NA	NA	NA	NA	40.6667	NA	2.66667	0.666667	NA	NA	2.705	2	0.259	0	0	0.390329	0	0
remission status	noCR		22	0.360656	NA	NA	0	0	0	0	NA	NA	NA	NA	20.3333	NA	1.33333	0.333333	NA	NA
remission status	CR	MAP2K4	41	0.66129	1	1	1	1	1	0.5	NA	NA	NA	NA	41.3333	0.666667	0.666667	1.33333	NA	NA	1.258	3	0.739	0	0	1	0	0
remission status	noCR		21	0.33871	0	0	0	0	1	0.5	NA	NA	NA	NA	20.6667	0.333333	0.333333	0.666667	NA	NA
remission status	CR	MAP3K7	42	0.688525	NA	NA	2	0.5	0	0	NA	NA	NA	NA	40.6667	NA	2.66667	0.666667	NA	NA	2.631	2	0.268	0	0	0.26881	0	0
remission status	noCR		19	0.311475	NA	NA	2	0.5	1	1	NA	NA	NA	NA	20.3333	NA	1.33333	0.333333	NA	NA
remission status	CR	PAX5	40	0.655738	NA	NA	3	0.75	1	1	NA	NA	NA	NA	40.6667	NA	2.66667	0.666667	NA	NA	0.658	2	0.72	0	0	1	0	0
remission status	noCR		21	0.344262	NA	NA	1	0.25	0	0	NA	NA	NA	NA	20.3333	NA	1.33333	0.333333	NA	NA
remission status	CR	CDKN2B	26	0.684211	NA	NA	18	0.642857	NA	NA	NA	NA	NA	NA	25.3333	NA	18.6667	NA	NA	NA	0.008	1	0.93	0	0	0.794709	0	0
remission status	noCR		12	0.315789	NA	NA	10	0.357143	NA	NA	NA	NA	NA	NA	12.6667	NA	9.33333	NA	NA	NA
remission status	CR	PCDHAC2	41	0.672131	1	1	2	0.5	NA	NA	NA	NA	NA	NA	40.6667	0.666667	2.66667	NA	NA	NA	1.008	2	0.604	0	0	0.732658	0	0
remission status	noCR		20	0.327869	0	0	2	0.5	NA	NA	NA	NA	NA	NA	20.3333	0.333333	1.33333	NA	NA	NA
remission status	CR	IRF1	42	0.677419	NA	NA	2	0.5	NA	NA	NA	NA	NA	NA	41.3333	NA	2.66667	NA	NA	NA	0.033	1	0.855	0	0	0.595726	0	0
remission status	noCR		20	0.322581	NA	NA	2	0.5	NA	NA	NA	NA	NA	NA	20.6667	NA	1.33333	NA	NA	NA
remission status	CR	SPRY4	42	0.677419	NA	NA	2	0.5	NA	NA	NA	NA	NA	NA	41.3333	NA	2.66667	NA	NA	NA	0.033	1	0.855	0	0	0.595726	0	0
remission status	noCR		20	0.322581	NA	NA	2	0.5	NA	NA	NA	NA	NA	NA	20.6667	NA	1.33333	NA	NA	NA
remission status	CR	ABL1	42	0.677419	NA	NA	1	1	1	0.333333	NA	NA	NA	NA	41.3333	NA	0.666667	2	NA	NA	2.032	2	0.362	0	0	0.50844	0	0
remission status	noCR		20	0.322581	NA	NA	0	0	2	0.666667	NA	NA	NA	NA	20.6667	NA	0.333333	1	NA	NA
remission status	CR	SRSF2	41	0.672131	NA	NA	NA	NA	3	0.6	NA	NA	NA	NA	40.6667	NA	NA	3.33333	NA	NA	0	1	1	0	0	1	0	0
remission status	noCR		20	0.327869	NA	NA	NA	NA	2	0.4	NA	NA	NA	NA	20.3333	NA	NA	1.66667	NA	NA
remission status	CR	TMEM99	41	0.66129	NA	NA	NA	NA	3	0.75	NA	NA	NA	NA	41.3333	NA	NA	2.66667	NA	NA	0	1	1	0	0	1	0	0
remission status	noCR		21	0.33871	NA	NA	NA	NA	1	0.25	NA	NA	NA	NA	20.6667	NA	NA	1.33333	NA	NA
remission status	CR	ELOVL4	42	0.7	NA	NA	2	0.4	0	0	NA	NA	NA	NA	40	NA	3.33333	0.666667	NA	NA	3.9	2	0.142	0	0	0.133563	0	0
remission status	noCR		18	0.3	NA	NA	3	0.6	1	1	NA	NA	NA	NA	20	NA	1.66667	0.333333	NA	NA
remission status	CR	MLLT3	41	0.672131	NA	NA	3	0.6	NA	NA	NA	NA	NA	NA	40.6667	NA	3.33333	NA	NA	NA	0	1	1	0	0	1	0	0
remission status	noCR		20	0.327869	NA	NA	2	0.4	NA	NA	NA	NA	NA	NA	20.3333	NA	1.66667	NA	NA	NA
remission status	CR	JAK2	42	0.677419	NA	NA	2	0.5	NA	NA	NA	NA	NA	NA	41.3333	NA	2.66667	NA	NA	NA	0.033	1	0.855	0	0	0.595726	0	0
remission status	noCR		20	0.322581	NA	NA	2	0.5	NA	NA	NA	NA	NA	NA	20.6667	NA	1.33333	NA	NA	NA
remission status	CR	TIFAB	42	0.677419	NA	NA	2	0.5	NA	NA	NA	NA	NA	NA	41.3333	NA	2.66667	NA	NA	NA	0.033	1	0.855	0	0	0.595726	0	0
remission status	noCR		20	0.322581	NA	NA	2	0.5	NA	NA	NA	NA	NA	NA	20.6667	NA	1.33333	NA	NA	NA
remission status	CR	ANKHD1	42	0.677419	NA	NA	2	0.5	NA	NA	NA	NA	NA	NA	41.3333	NA	2.66667	NA	NA	NA	0.033	1	0.855	0	0	0.595726	0	0
remission status	noCR		20	0.322581	NA	NA	2	0.5	NA	NA	NA	NA	NA	NA	20.6667	NA	1.33333	NA	NA	NA
remission status	CR	EIF4EBP3	42	0.677419	NA	NA	2	0.5	NA	NA	NA	NA	NA	NA	41.3333	NA	2.66667	NA	NA	NA	0.033	1	0.855	0	0	0.595726	0	0
remission status	noCR		20	0.322581	NA	NA	2	0.5	NA	NA	NA	NA	NA	NA	20.6667	NA	1.33333	NA	NA	NA
Status_outcome	CCR	NOTCH1	6	0.2	11	0.314286	0	0	NA	NA	NA	NA	NA	NA	7.72727	9.01515	0.257576	NA	NA	NA	1.456	2	0.483	0	0	0.55336	0	0
Status_outcome	second event		24	0.8	24	0.685714	1	1	NA	NA	NA	NA	NA	NA	22.2727	25.9848	0.742424	NA	NA	NA
Status_outcome	CCR	PHF6	13	0.270833	4	0.25	0	0	NA	NA	NA	NA	NA	NA	12.3636	4.12121	0.515152	NA	NA	NA	0.743	2	0.69	0	0	1	0	0
Status_outcome	second event		35	0.729167	12	0.75	2	1	NA	NA	NA	NA	NA	NA	35.6364	11.8788	1.48485	NA	NA	NA
Status_outcome	CCR	FBXW7	13	0.265306	2	0.142857	NA	NA	0	0	2	1	NA	NA	12.6212	3.60606	NA	0.257576	0.515152	NA	7.09	3	0.069	0	0	0.0820287	0	0
Status_outcome	second event		36	0.734694	12	0.857143	NA	NA	1	1	0	0	NA	NA	36.3788	10.3939	NA	0.742424	1.48485	NA
Status_outcome	CCR	OBSCN	15	0.277778	1	0.111111	0	0	1	1	NA	NA	NA	NA	13.9091	2.31818	0.515152	0.257576	NA	NA	4.701	3	0.195	0	0	0.258562	0	0
Status_outcome	second event		39	0.722222	8	0.888889	2	1	0	0	NA	NA	NA	NA	40.0909	6.68182	1.48485	0.742424	NA	NA
Status_outcome	CCR	DNM2	12	0.230769	3	0.3	2	0.666667	0	0	NA	NA	NA	NA	13.3939	2.57576	0.772727	0.257576	NA	NA	3.262	3	0.353	0	0	0.320312	0	0
Status_outcome	second event		40	0.769231	7	0.7	1	0.333333	1	1	NA	NA	NA	NA	38.6061	7.42424	2.22727	0.742424	NA	NA
Status_outcome	CCR	PTEN	14	0.241379	0	0	1	0.333333	1	1	1	1	NA	NA	14.9394	0.772727	0.772727	0.257576	0.257576	NA	6.975	4	0.137	0	0	0.202805	0	0
Status_outcome	second event		44	0.758621	3	1	2	0.666667	0	0	0	0	NA	NA	43.0606	2.22727	2.22727	0.742424	0.742424	NA
Status_outcome	CCR	XIRP2	15	0.245902	2	0.4	NA	NA	NA	NA	NA	NA	NA	NA	15.7121	1.28788	NA	NA	NA	NA	0.051	1	0.821	0	0	0.596965	0	0
Status_outcome	second event		46	0.754098	3	0.6	NA	NA	NA	NA	NA	NA	NA	NA	45.2879	3.71212	NA	NA	NA	NA
Status_outcome	CCR	CDH23	14	0.259259	2	0.181818	NA	NA	1	1	NA	NA	NA	NA	13.9091	2.83333	NA	0.257576	NA	NA	3.213	2	0.201	0	0	0.287716	0	0
Status_outcome	second event		40	0.740741	9	0.818182	NA	NA	0	0	NA	NA	NA	NA	40.0909	8.16667	NA	0.742424	NA	NA
Status_outcome	CCR	WT1	15	0.267857	1	0.125	1	0.5	NA	NA	NA	NA	NA	NA	14.4242	2.06061	0.515152	NA	NA	NA	1.381	2	0.501	0	0	0.428281	0	0
Status_outcome	second event		41	0.732143	7	0.875	1	0.5	NA	NA	NA	NA	NA	NA	41.5758	5.93939	1.48485	NA	NA	NA
Status_outcome	CCR	NT5C2	12	0.244898	4	0.25	NA	NA	1	1	NA	NA	NA	NA	12.6212	4.12121	NA	0.257576	NA	NA	2.928	2	0.231	0	0	0.331677	0	0
Status_outcome	second event		37	0.755102	12	0.75	NA	NA	0	0	NA	NA	NA	NA	36.3788	11.8788	NA	0.742424	NA	NA
Status_outcome	CCR	JAK3	16	0.266667	1	0.2	NA	NA	0	0	NA	NA	NA	NA	15.4545	1.28788	NA	0.257576	NA	NA	0.46	2	0.795	0	0	1	0	0
Status_outcome	second event		44	0.733333	4	0.8	NA	NA	1	1	NA	NA	NA	NA	44.5455	3.71212	NA	0.742424	NA	NA
Status_outcome	CCR	BCL11B	15	0.254237	2	0.4	0	0	0	0	NA	NA	NA	NA	15.197	1.28788	0.257576	0.257576	NA	NA	1.228	3	0.746	0	0	0.781965	0	0
Status_outcome	second event		44	0.745763	3	0.6	1	1	1	1	NA	NA	NA	NA	43.803	3.71212	0.742424	0.742424	NA	NA
Status_outcome	CCR	NRAS	17	0.278689	0	0	0	0	NA	NA	NA	NA	NA	NA	15.7121	1.0303	0.257576	NA	NA	NA	1.877	2	0.391	0	0	0.677572	0	0
Status_outcome	second event		44	0.721311	4	1	1	1	NA	NA	NA	NA	NA	NA	45.2879	2.9697	0.742424	NA	NA	NA
Status_outcome	CCR	USP7	17	0.274194	0	0	NA	NA	NA	NA	NA	NA	NA	NA	15.9697	1.0303	NA	NA	NA	NA	0.391	1	0.532	0	0	0.565423	0	0
Status_outcome	second event		45	0.725806	4	1	NA	NA	NA	NA	NA	NA	NA	NA	46.0303	2.9697	NA	NA	NA	NA
Status_outcome	CCR	EP300	16	0.266667	1	0.2	NA	NA	0	0	NA	NA	NA	NA	15.4545	1.28788	NA	0.257576	NA	NA	0.46	2	0.795	0	0	1	0	0
Status_outcome	second event		44	0.733333	4	0.8	NA	NA	1	1	NA	NA	NA	NA	44.5455	3.71212	NA	0.742424	NA	NA
Status_outcome	CCR	STAT5B	16	0.271186	0	0	NA	NA	1	0.2	NA	NA	NA	NA	15.197	0.515152	NA	1.28788	NA	NA	0.838	2	0.658	0	0	1	0	0
Status_outcome	second event		43	0.728814	2	1	NA	NA	4	0.8	NA	NA	NA	NA	43.803	1.48485	NA	3.71212	NA	NA
Status_outcome	CCR	USH2A	15	0.254237	1	0.2	0	0	1	1	NA	NA	NA	NA	15.197	1.28788	0.257576	0.257576	NA	NA	3.319	3	0.345	0	0	0.513094	0	0
Status_outcome	second event		44	0.745763	4	0.8	1	1	0	0	NA	NA	NA	NA	43.803	3.71212	0.742424	0.742424	NA	NA
Status_outcome	CCR	CCND3	17	0.274194	0	0	NA	NA	0	0	NA	NA	NA	NA	15.9697	0.515152	NA	0.515152	NA	NA	1.477	2	0.478	0	0	1	0	0
Status_outcome	second event		45	0.725806	2	1	NA	NA	2	1	NA	NA	NA	NA	46.0303	1.48485	NA	1.48485	NA	NA
Status_outcome	CCR	RUNX1	17	0.274194	0	0	NA	NA	0	0	NA	NA	NA	NA	15.9697	0.772727	NA	0.257576	NA	NA	1.477	2	0.478	0	0	0.674068	0	0
Status_outcome	second event		45	0.725806	3	1	NA	NA	1	1	NA	NA	NA	NA	46.0303	2.22727	NA	0.742424	NA	NA
Status_outcome	CCR	EYS	15	0.25	2	0.5	NA	NA	0	0	NA	NA	NA	NA	15.4545	1.0303	NA	0.515152	NA	NA	1.941	2	0.379	0	0	0.439094	0	0
Status_outcome	second event		45	0.75	2	0.5	NA	NA	2	1	NA	NA	NA	NA	44.5455	2.9697	NA	1.48485	NA	NA
Status_outcome	CCR	FAT1	15	0.241935	2	0.666667	NA	NA	0	0	NA	NA	NA	NA	15.9697	0.772727	NA	0.257576	NA	NA	3.052	2	0.217	0	0	0.380089	0	0
Status_outcome	second event		47	0.758065	1	0.333333	NA	NA	1	1	NA	NA	NA	NA	46.0303	2.22727	NA	0.742424	NA	NA
Status_outcome	CCR	RPL10	14	0.237288	1	0.5	2	0.4	NA	NA	NA	NA	NA	NA	15.197	0.515152	1.28788	NA	NA	NA	1.272	2	0.529	0	0	0.354523	0	0
Status_outcome	second event		45	0.762712	1	0.5	3	0.6	NA	NA	NA	NA	NA	NA	43.803	1.48485	3.71212	NA	NA	NA
Status_outcome	CCR	ATXN1	15	0.245902	2	0.666667	NA	NA	0	0	NA	NA	NA	NA	15.7121	0.772727	NA	0.515152	NA	NA	3.363	2	0.186	0	0	0.215371	0	0
Status_outcome	second event		46	0.754098	1	0.333333	NA	NA	2	1	NA	NA	NA	NA	45.2879	2.22727	NA	1.48485	NA	NA
Status_outcome	CCR	IL7R	17	0.274194	0	0	NA	NA	NA	NA	NA	NA	NA	NA	15.9697	1.0303	NA	NA	NA	NA	0.391	1	0.532	0	0	0.565423	0	0
Status_outcome	second event		45	0.725806	4	1	NA	NA	NA	NA	NA	NA	NA	NA	46.0303	2.9697	NA	NA	NA	NA
Status_outcome	CCR	DMD	15	0.25	1	0.25	1	0.5	NA	NA	NA	NA	NA	NA	15.4545	1.0303	0.515152	NA	NA	NA	0.634	2	0.728	0	0	0.762143	0	0
Status_outcome	second event		45	0.75	3	0.75	1	0.5	NA	NA	NA	NA	NA	NA	44.5455	2.9697	1.48485	NA	NA	NA
Status_outcome	CCR	KDM6A	14	0.229508	3	0.6	NA	NA	NA	NA	NA	NA	NA	NA	15.7121	1.28788	NA	NA	NA	NA	1.663	1	0.197	0	0	0.103222	0	0
Status_outcome	second event		47	0.770492	2	0.4	NA	NA	NA	NA	NA	NA	NA	NA	45.2879	3.71212	NA	NA	NA	NA
Status_outcome	CCR	WHSC1	15	0.245902	2	0.5	NA	NA	0	0	NA	NA	NA	NA	15.7121	1.0303	NA	0.257576	NA	NA	1.62	2	0.445	0	0	0.464201	0	0
Status_outcome	second event		46	0.754098	2	0.5	NA	NA	1	1	NA	NA	NA	NA	45.2879	2.9697	NA	0.742424	NA	NA
Status_outcome	CCR	APC	13	0.220339	3	0.75	1	0.333333	NA	NA	NA	NA	NA	NA	15.197	1.0303	0.772727	NA	NA	NA	5.59	2	0.061	0	0	0.0427812	P<0.05	0
Status_outcome	second event		46	0.779661	1	0.25	2	0.666667	NA	NA	NA	NA	NA	NA	43.803	2.9697	2.22727	NA	NA	NA
Status_outcome	CCR	TP53	16	0.285714	0	0	0	0	1	0.5	0	0	NA	NA	14.4242	1.54545	0.257576	0.515152	0.257576	NA	3.622	4	0.46	0	0	0.425207	0	0
Status_outcome	second event		40	0.714286	6	1	1	1	1	0.5	1	1	NA	NA	41.5758	4.45455	0.742424	1.48485	0.742424	NA
Status_outcome	CCR	FAT3	15	0.245902	2	0.5	NA	NA	NA	NA	0	0	NA	NA	15.7121	1.0303	NA	NA	0.257576	NA	1.62	2	0.445	0	0	0.464201	0	0
Status_outcome	second event		46	0.754098	2	0.5	NA	NA	NA	NA	1	1	NA	NA	45.2879	2.9697	NA	NA	0.742424	NA
Status_outcome	CCR	SOX1	15	0.241935	2	0.5	NA	NA	NA	NA	NA	NA	NA	NA	15.9697	1.0303	NA	NA	NA	NA	0.307	1	0.58	0	0	0.271445	0	0
Status_outcome	second event		47	0.758065	2	0.5	NA	NA	NA	NA	NA	NA	NA	NA	46.0303	2.9697	NA	NA	NA	NA
Status_outcome	CCR	CNOT3	17	0.283333	0	0	NA	NA	0	0	NA	NA	NA	NA	15.4545	1.0303	NA	0.515152	NA	NA	2.29	2	0.318	0	0	0.593001	0	0
Status_outcome	second event		43	0.716667	4	1	NA	NA	2	1	NA	NA	NA	NA	44.5455	2.9697	NA	1.48485	NA	NA
Status_outcome	CCR	MAML3	17	0.274194	0	0	NA	NA	0	0	NA	NA	NA	NA	15.9697	0.772727	NA	0.257576	NA	NA	1.477	2	0.478	0	0	0.674068	0	0
Status_outcome	second event		45	0.725806	3	1	NA	NA	1	1	NA	NA	NA	NA	46.0303	2.22727	NA	0.742424	NA	NA
Status_outcome	CCR	LEF1	16	0.266667	0	0	1	0.2	NA	NA	NA	NA	NA	NA	15.4545	0.257576	1.28788	NA	NA	NA	0.46	2	0.795	0	0	1	0	0
Status_outcome	second event		44	0.733333	1	1	4	0.8	NA	NA	NA	NA	NA	NA	44.5455	0.742424	3.71212	NA	NA	NA
Status_outcome	CCR	ETV6	15	0.25	1	0.5	1	0.333333	NA	NA	0	0	NA	NA	15.4545	0.515152	0.772727	NA	0.257576	NA	1.07	3	0.784	0	0	0.6677	0	0
Status_outcome	second event		45	0.75	1	0.5	2	0.666667	NA	NA	1	1	NA	NA	44.5455	1.48485	2.22727	NA	0.742424	NA
Status_outcome	CCR	KRAS	17	0.278689	0	0	0	0	NA	NA	NA	NA	NA	NA	15.7121	1.0303	0.257576	NA	NA	NA	1.877	2	0.391	0	0	0.677572	0	0
Status_outcome	second event		44	0.721311	4	1	1	1	NA	NA	NA	NA	NA	NA	45.2879	2.9697	0.742424	NA	NA	NA
Status_outcome	CCR	MSH6	17	0.274194	0	0	NA	NA	NA	NA	NA	NA	NA	NA	15.9697	1.0303	NA	NA	NA	NA	0.391	1	0.532	0	0	0.565423	0	0
Status_outcome	second event		45	0.725806	4	1	NA	NA	NA	NA	NA	NA	NA	NA	46.0303	2.9697	NA	NA	NA	NA
Status_outcome	CCR	MED12	16	0.262295	1	0.2	NA	NA	NA	NA	NA	NA	NA	NA	15.7121	1.28788	NA	NA	NA	NA	0	1	1	0	0	1	0	0
Status_outcome	second event		45	0.737705	4	0.8	NA	NA	NA	NA	NA	NA	NA	NA	45.2879	3.71212	NA	NA	NA	NA
Status_outcome	CCR	CHD8	16	0.258065	1	0.25	NA	NA	NA	NA	NA	NA	NA	NA	15.9697	1.0303	NA	NA	NA	NA	0	1	1	0	0	1	0	0
Status_outcome	second event		46	0.741935	3	0.75	NA	NA	NA	NA	NA	NA	NA	NA	46.0303	2.9697	NA	NA	NA	NA
Status_outcome	CCR	CTCF	16	0.258065	NA	NA	1	0.25	NA	NA	NA	NA	NA	NA	15.9697	NA	1.0303	NA	NA	NA	0	1	1	0	0	1	0	0
Status_outcome	second event		46	0.741935	NA	NA	3	0.75	NA	NA	NA	NA	NA	NA	46.0303	NA	2.9697	NA	NA	NA
Status_outcome	CCR	MYB	13	0.236364	1	1	0	0	3	0.333333	NA	NA	NA	NA	14.1667	0.257576	0.257576	2.31818	NA	NA	3.629	3	0.304	0	0	0.380695	0	0
Status_outcome	second event		42	0.763636	0	0	1	1	6	0.666667	NA	NA	NA	NA	40.8333	0.742424	0.742424	6.68182	NA	NA
Status_outcome	CCR	ABCA5	16	0.271186	0	0	NA	NA	1	0.2	NA	NA	NA	NA	15.197	0.515152	NA	1.28788	NA	NA	0.838	2	0.658	0	0	1	0	0
Status_outcome	second event		43	0.728814	2	1	NA	NA	4	0.8	NA	NA	NA	NA	43.803	1.48485	NA	3.71212	NA	NA
Status_outcome	CCR	DIP2C	15	0.241935	0	0	1	0.5	1	1	NA	NA	NA	NA	15.9697	0.257576	0.515152	0.257576	NA	NA	3.923	3	0.27	0	0	0.271445	0	0
Status_outcome	second event		47	0.758065	1	1	1	0.5	0	0	NA	NA	NA	NA	46.0303	0.742424	1.48485	0.742424	NA	NA
Status_outcome	CCR	PEG3	15	0.25	2	0.5	NA	NA	0	0	NA	NA	NA	NA	15.4545	1.0303	NA	0.515152	NA	NA	1.941	2	0.379	0	0	0.439094	0	0
Status_outcome	second event		45	0.75	2	0.5	NA	NA	2	1	NA	NA	NA	NA	44.5455	2.9697	NA	1.48485	NA	NA
Status_outcome	CCR	SUZ12	16	0.262295	0	0	NA	NA	1	0.333333	NA	NA	NA	NA	15.7121	0.515152	NA	0.772727	NA	NA	0.791	2	0.673	0	0	1	0	0
Status_outcome	second event		45	0.737705	2	1	NA	NA	2	0.666667	NA	NA	NA	NA	45.2879	1.48485	NA	2.22727	NA	NA
Status_outcome	CCR	DNAH11	15	0.245902	2	1	0	0	0	0	NA	NA	NA	NA	15.7121	0.515152	0.257576	0.515152	NA	NA	6.849	3	0.077	0	0	0.123504	0	0
Status_outcome	second event		46	0.754098	0	0	1	1	2	1	NA	NA	NA	NA	45.2879	1.48485	0.742424	1.48485	NA	NA
Status_outcome	CCR	CBL	15	0.245902	2	0.5	0	0	NA	NA	NA	NA	NA	NA	15.7121	1.0303	0.257576	NA	NA	NA	1.62	2	0.445	0	0	0.464201	0	0
Status_outcome	second event		46	0.754098	2	0.5	1	1	NA	NA	NA	NA	NA	NA	45.2879	2.9697	0.742424	NA	NA	NA
Status_outcome	CCR	PDGFRB	15	0.245902	1	0.5	1	0.333333	NA	NA	NA	NA	NA	NA	15.7121	0.515152	0.772727	NA	NA	NA	0.748	2	0.688	0	0	0.544808	0	0
Status_outcome	second event		46	0.754098	1	0.5	2	0.666667	NA	NA	NA	NA	NA	NA	45.2879	1.48485	2.22727	NA	NA	NA
Status_outcome	CCR	ATRN	15	0.241935	2	0.5	NA	NA	NA	NA	NA	NA	NA	NA	15.9697	1.0303	NA	NA	NA	NA	0.307	1	0.58	0	0	0.271445	0	0
Status_outcome	second event		47	0.758065	2	0.5	NA	NA	NA	NA	NA	NA	NA	NA	46.0303	2.9697	NA	NA	NA	NA
Status_outcome	CCR	EZH2	17	0.274194	0	0	NA	NA	0	0	NA	NA	NA	NA	15.9697	0.257576	NA	0.772727	NA	NA	1.477	2	0.478	0	0	0.674068	0	0
Status_outcome	second event		45	0.725806	1	1	NA	NA	3	1	NA	NA	NA	NA	46.0303	0.742424	NA	2.22727	NA	NA
Status_outcome	CCR	BRF1	17	0.278689	0	0	0	0	0	0	NA	NA	NA	NA	15.7121	0.772727	0.257576	0.257576	NA	NA	1.877	3	0.598	0	0	0.758179	0	0
Status_outcome	second event		44	0.721311	3	1	1	1	1	1	NA	NA	NA	NA	45.2879	2.22727	0.742424	0.742424	NA	NA
Status_outcome	CCR	IRS2	16	0.266667	1	0.333333	NA	NA	0	0	NA	NA	NA	NA	15.4545	0.772727	NA	0.772727	NA	NA	1.157	2	0.561	0	0	0.809715	0	0
Status_outcome	second event		44	0.733333	2	0.666667	NA	NA	3	1	NA	NA	NA	NA	44.5455	2.22727	NA	2.22727	NA	NA
Status_outcome	CCR	IKZF1	17	0.283333	0	0	0	0	0	0	NA	NA	NA	NA	15.4545	0.257576	0.772727	0.515152	NA	NA	2.29	3	0.514	0	0	0.821608	0	0
Status_outcome	second event		43	0.716667	1	1	3	1	2	1	NA	NA	NA	NA	44.5455	0.742424	2.22727	1.48485	NA	NA
Status_outcome	CCR	CASP8AP2	15	0.258621	1	0.333333	1	0.25	0	0	NA	NA	NA	NA	14.9394	0.772727	1.0303	0.257576	NA	NA	0.439	3	0.932	0	0	1	0	0
Status_outcome	second event		43	0.741379	2	0.666667	3	0.75	1	1	NA	NA	NA	NA	43.0606	2.22727	2.9697	0.742424	NA	NA
Status_outcome	CCR	C17orf80	16	0.271186	0	0	NA	NA	1	0.2	NA	NA	NA	NA	15.197	0.515152	NA	1.28788	NA	NA	0.838	2	0.658	0	0	1	0	0
Status_outcome	second event		43	0.728814	2	1	NA	NA	4	0.8	NA	NA	NA	NA	43.803	1.48485	NA	3.71212	NA	NA
Status_outcome	CCR	STAT5A	16	0.271186	0	0	0	0	1	0.2	NA	NA	NA	NA	15.197	0.257576	0.257576	1.28788	NA	NA	0.838	3	0.84	0	0	1	0	0
Status_outcome	second event		43	0.728814	1	1	1	1	4	0.8	NA	NA	NA	NA	43.803	0.742424	0.742424	3.71212	NA	NA
Status_outcome	CCR	PPP1R13L	15	0.241935	2	1	NA	NA	0	0	NA	NA	NA	NA	15.9697	0.515152	NA	0.515152	NA	NA	6.538	2	0.038	P<0.05	0	0.123504	0	0
Status_outcome	second event		47	0.758065	0	0	NA	NA	2	1	NA	NA	NA	NA	46.0303	1.48485	NA	1.48485	NA	NA
Status_outcome	CCR	C10orf71	15	0.241935	1	0.333333	NA	NA	1	1	NA	NA	NA	NA	15.9697	0.772727	NA	0.257576	NA	NA	3.052	2	0.217	0	0	0.380089	0	0
Status_outcome	second event		47	0.758065	2	0.666667	NA	NA	0	0	NA	NA	NA	NA	46.0303	2.22727	NA	0.742424	NA	NA
Status_outcome	CCR	BCLAF1	17	0.274194	0	0	NA	NA	0	0	NA	NA	NA	NA	15.9697	0.257576	NA	0.772727	NA	NA	1.477	2	0.478	0	0	0.674068	0	0
Status_outcome	second event		45	0.725806	1	1	NA	NA	3	1	NA	NA	NA	NA	46.0303	0.742424	NA	2.22727	NA	NA
Status_outcome	CCR	PHIP	14	0.25	2	0.666667	1	0.166667	0	0	NA	NA	NA	NA	14.4242	0.772727	1.54545	0.257576	NA	NA	3.248	3	0.355	0	0	0.442793	0	0
Status_outcome	second event		42	0.75	1	0.333333	5	0.833333	1	1	NA	NA	NA	NA	41.5758	2.22727	4.45455	0.742424	NA	NA
Status_outcome	CCR	CNOT6	16	0.262295	0	0	1	0.25	NA	NA	NA	NA	NA	NA	15.7121	0.257576	1.0303	NA	NA	NA	0.355	2	0.837	0	0	1	0	0
Status_outcome	second event		45	0.737705	1	1	3	0.75	NA	NA	NA	NA	NA	NA	45.2879	0.742424	2.9697	NA	NA	NA
Status_outcome	CCR	CDKN2A	10	0.322581	0	0	7	0.212121	NA	NA	NA	NA	NA	NA	7.98485	0.515152	8.5	NA	NA	NA	1.735	2	0.42	0	0	0.503393	0	0
Status_outcome	second event		21	0.677419	2	1	26	0.787879	NA	NA	NA	NA	NA	NA	23.0152	1.48485	24.5	NA	NA	NA
Status_outcome	CCR	CLTC	16	0.262295	NA	NA	NA	NA	1	0.2	NA	NA	NA	NA	15.7121	NA	NA	1.28788	NA	NA	0	1	1	0	0	1	0	0
Status_outcome	second event		45	0.737705	NA	NA	NA	NA	4	0.8	NA	NA	NA	NA	45.2879	NA	NA	3.71212	NA	NA
Status_outcome	CCR	HOXA9	17	0.278689	0	0	0	0	0	0	NA	NA	NA	NA	15.7121	0.257576	0.515152	0.515152	NA	NA	1.877	3	0.598	0	0	1	0	0
Status_outcome	second event		44	0.721311	1	1	2	1	2	1	NA	NA	NA	NA	45.2879	0.742424	1.48485	1.48485	NA	NA
Status_outcome	CCR	ECT2L	17	0.274194	NA	NA	0	0	0	0	NA	NA	NA	NA	15.9697	NA	0.257576	0.772727	NA	NA	1.477	2	0.478	0	0	0.674068	0	0
Status_outcome	second event		45	0.725806	NA	NA	1	1	3	1	NA	NA	NA	NA	46.0303	NA	0.742424	2.22727	NA	NA
Status_outcome	CCR	MAPK13	17	0.274194	0	0	NA	NA	0	0	NA	NA	NA	NA	15.9697	0.515152	NA	0.515152	NA	NA	1.477	2	0.478	0	0	1	0	0
Status_outcome	second event		45	0.725806	2	1	NA	NA	2	1	NA	NA	NA	NA	46.0303	1.48485	NA	1.48485	NA	NA
Status_outcome	CCR	PTPN2	17	0.274194	0	0	0	0	NA	NA	NA	NA	NA	NA	15.9697	0.257576	0.772727	NA	NA	NA	1.477	2	0.478	0	0	0.674068	0	0
Status_outcome	second event		45	0.725806	1	1	3	1	NA	NA	NA	NA	NA	NA	46.0303	0.742424	2.22727	NA	NA	NA
Status_outcome	CCR	CDKN1B	16	0.262295	0	0	1	0.25	NA	NA	NA	NA	NA	NA	15.7121	0.257576	1.0303	NA	NA	NA	0.355	2	0.837	0	0	1	0	0
Status_outcome	second event		45	0.737705	1	1	3	0.75	NA	NA	NA	NA	NA	NA	45.2879	0.742424	2.9697	NA	NA	NA
Status_outcome	CCR	SMG8	16	0.262295	NA	NA	NA	NA	1	0.2	NA	NA	NA	NA	15.7121	NA	NA	1.28788	NA	NA	0	1	1	0	0	1	0	0
Status_outcome	second event		45	0.737705	NA	NA	NA	NA	4	0.8	NA	NA	NA	NA	45.2879	NA	NA	3.71212	NA	NA
Status_outcome	CCR	DHX8	16	0.266667	0	0	NA	NA	1	0.25	NA	NA	0	0	15.4545	0.257576	NA	1.0303	NA	0.257576	0.721	3	0.868	0	0	1	0	0
Status_outcome	second event		44	0.733333	1	1	NA	NA	3	0.75	NA	NA	1	1	44.5455	0.742424	NA	2.9697	NA	0.742424
Status_outcome	CCR	COL4A2	17	0.274194	0	0	NA	NA	0	0	NA	NA	NA	NA	15.9697	0.257576	NA	0.772727	NA	NA	1.477	2	0.478	0	0	0.674068	0	0
Status_outcome	second event		45	0.725806	1	1	NA	NA	3	1	NA	NA	NA	NA	46.0303	0.742424	NA	2.22727	NA	NA
Status_outcome	CCR	PMS2	16	0.258065	NA	NA	0	0	0	0	1	1	NA	NA	15.9697	NA	0.257576	0.515152	0.257576	NA	3.923	3	0.27	0	0	0.488733	0	0
Status_outcome	second event		46	0.741935	NA	NA	1	1	2	1	0	0	NA	NA	46.0303	NA	0.742424	1.48485	0.742424	NA
Status_outcome	CCR	RB1	16	0.262295	0	0	1	0.5	0	0	NA	NA	NA	NA	15.7121	0.257576	0.515152	0.515152	NA	NA	1.663	3	0.645	0	0	0.786629	0	0
Status_outcome	second event		45	0.737705	1	1	1	0.5	2	1	NA	NA	NA	NA	45.2879	0.742424	1.48485	1.48485	NA	NA
Status_outcome	CCR	PTPRO	16	0.262295	0	0	1	0.25	NA	NA	NA	NA	NA	NA	15.7121	0.257576	1.0303	NA	NA	NA	0.355	2	0.837	0	0	1	0	0
Status_outcome	second event		45	0.737705	1	1	3	0.75	NA	NA	NA	NA	NA	NA	45.2879	0.742424	2.9697	NA	NA	NA
Status_outcome	CCR	MYC	15	0.245902	NA	NA	NA	NA	1	0.25	NA	NA	1	1	15.7121	NA	NA	1.0303	NA	0.257576	2.927	2	0.231	0	0	0.295978	0	0
Status_outcome	second event		46	0.754098	NA	NA	NA	NA	3	0.75	NA	NA	0	0	45.2879	NA	NA	2.9697	NA	0.742424
Status_outcome	CCR	STAT3	16	0.262295	NA	NA	NA	NA	1	0.2	NA	NA	NA	NA	15.7121	NA	NA	1.28788	NA	NA	0	1	1	0	0	1	0	0
Status_outcome	second event		45	0.737705	NA	NA	NA	NA	4	0.8	NA	NA	NA	NA	45.2879	NA	NA	3.71212	NA	NA
Status_outcome	CCR	SMARCA4	16	0.262295	NA	NA	1	0.25	0	0	NA	NA	NA	NA	15.7121	NA	1.0303	0.257576	NA	NA	0.355	2	0.837	0	0	1	0	0
Status_outcome	second event		45	0.737705	NA	NA	3	0.75	1	1	NA	NA	NA	NA	45.2879	NA	2.9697	0.742424	NA	NA
Status_outcome	CCR	MAP2K4	16	0.258065	0	0	0	0	1	0.5	NA	NA	NA	NA	15.9697	0.257576	0.257576	0.515152	NA	NA	1.309	3	0.727	0	0	0.706022	0	0
Status_outcome	second event		46	0.741935	1	1	1	1	1	0.5	NA	NA	NA	NA	46.0303	0.742424	0.742424	1.48485	NA	NA
Status_outcome	CCR	MAP3K7	16	0.262295	NA	NA	1	0.25	0	0	NA	NA	NA	NA	15.7121	NA	1.0303	0.257576	NA	NA	0.355	2	0.837	0	0	1	0	0
Status_outcome	second event		45	0.737705	NA	NA	3	0.75	1	1	NA	NA	NA	NA	45.2879	NA	2.9697	0.742424	NA	NA
Status_outcome	CCR	PAX5	15	0.245902	NA	NA	1	0.25	1	1	NA	NA	NA	NA	15.7121	NA	1.0303	0.257576	NA	NA	2.927	2	0.231	0	0	0.295978	0	0
Status_outcome	second event		46	0.754098	NA	NA	3	0.75	0	0	NA	NA	NA	NA	45.2879	NA	2.9697	0.742424	NA	NA
Status_outcome	CCR	CDKN2B	13	0.342105	NA	NA	4	0.142857	NA	NA	NA	NA	NA	NA	9.78788	NA	7.21212	NA	NA	NA	2.386	1	0.122	0	0	0.0901178	0	0
Status_outcome	second event		25	0.657895	NA	NA	24	0.857143	NA	NA	NA	NA	NA	NA	28.2121	NA	20.7879	NA	NA	NA
Status_outcome	CCR	PCDHAC2	16	0.262295	0	0	1	0.25	NA	NA	NA	NA	NA	NA	15.7121	0.257576	1.0303	NA	NA	NA	0.355	2	0.837	0	0	1	0	0
Status_outcome	second event		45	0.737705	1	1	3	0.75	NA	NA	NA	NA	NA	NA	45.2879	0.742424	2.9697	NA	NA	NA
Status_outcome	CCR	IRF1	16	0.258065	NA	NA	1	0.25	NA	NA	NA	NA	NA	NA	15.9697	NA	1.0303	NA	NA	NA	0	1	1	0	0	1	0	0
Status_outcome	second event		46	0.741935	NA	NA	3	0.75	NA	NA	NA	NA	NA	NA	46.0303	NA	2.9697	NA	NA	NA
Status_outcome	CCR	SPRY4	16	0.258065	NA	NA	1	0.25	NA	NA	NA	NA	NA	NA	15.9697	NA	1.0303	NA	NA	NA	0	1	1	0	0	1	0	0
Status_outcome	second event		46	0.741935	NA	NA	3	0.75	NA	NA	NA	NA	NA	NA	46.0303	NA	2.9697	NA	NA	NA
Status_outcome	CCR	ABL1	17	0.274194	NA	NA	0	0	0	0	NA	NA	NA	NA	15.9697	NA	0.257576	0.772727	NA	NA	1.477	2	0.478	0	0	0.674068	0	0
Status_outcome	second event		45	0.725806	NA	NA	1	1	3	1	NA	NA	NA	NA	46.0303	NA	0.742424	2.22727	NA	NA
Status_outcome	CCR	SRSF2	16	0.262295	NA	NA	NA	NA	1	0.2	NA	NA	NA	NA	15.7121	NA	NA	1.28788	NA	NA	0	1	1	0	0	1	0	0
Status_outcome	second event		45	0.737705	NA	NA	NA	NA	4	0.8	NA	NA	NA	NA	45.2879	NA	NA	3.71212	NA	NA
Status_outcome	CCR	TMEM99	16	0.258065	NA	NA	NA	NA	1	0.25	NA	NA	NA	NA	15.9697	NA	NA	1.0303	NA	NA	0	1	1	0	0	1	0	0
Status_outcome	second event		46	0.741935	NA	NA	NA	NA	3	0.75	NA	NA	NA	NA	46.0303	NA	NA	2.9697	NA	NA
Status_outcome	CCR	ELOVL4	16	0.266667	NA	NA	1	0.2	0	0	NA	NA	NA	NA	15.4545	NA	1.28788	0.257576	NA	NA	0.46	2	0.795	0	0	1	0	0
Status_outcome	second event		44	0.733333	NA	NA	4	0.8	1	1	NA	NA	NA	NA	44.5455	NA	3.71212	0.742424	NA	NA
Status_outcome	CCR	MLLT3	16	0.262295	NA	NA	1	0.2	NA	NA	NA	NA	NA	NA	15.7121	NA	1.28788	NA	NA	NA	0	1	1	0	0	1	0	0
Status_outcome	second event		45	0.737705	NA	NA	4	0.8	NA	NA	NA	NA	NA	NA	45.2879	NA	3.71212	NA	NA	NA
Status_outcome	CCR	JAK2	16	0.258065	NA	NA	1	0.25	NA	NA	NA	NA	NA	NA	15.9697	NA	1.0303	NA	NA	NA	0	1	1	0	0	1	0	0
Status_outcome	second event		46	0.741935	NA	NA	3	0.75	NA	NA	NA	NA	NA	NA	46.0303	NA	2.9697	NA	NA	NA
Status_outcome	CCR	TIFAB	16	0.258065	NA	NA	1	0.25	NA	NA	NA	NA	NA	NA	15.9697	NA	1.0303	NA	NA	NA	0	1	1	0	0	1	0	0
Status_outcome	second event		46	0.741935	NA	NA	3	0.75	NA	NA	NA	NA	NA	NA	46.0303	NA	2.9697	NA	NA	NA
Status_outcome	CCR	ANKHD1	16	0.258065	NA	NA	1	0.25	NA	NA	NA	NA	NA	NA	15.9697	NA	1.0303	NA	NA	NA	0	1	1	0	0	1	0	0
Status_outcome	second event		46	0.741935	NA	NA	3	0.75	NA	NA	NA	NA	NA	NA	46.0303	NA	2.9697	NA	NA	NA
Status_outcome	CCR	EIF4EBP3	16	0.258065	NA	NA	1	0.25	NA	NA	NA	NA	NA	NA	15.9697	NA	1.0303	NA	NA	NA	0	1	1	0	0	1	0	0
Status_outcome	second event		46	0.741935	NA	NA	3	0.75	NA	NA	NA	NA	NA	NA	46.0303	NA	2.9697	NA	NA	NA
initial protocol	ALL-BFM 00	NOTCH1	9	0.310345	11	0.333333	0	0	NA	NA	NA	NA	NA	NA	9.20635	10.4762	0.31746	NA	NA	NA	9.296	14	0.812	0	0	0.704861	0	0
initial protocol	ALL-BFM 90		1	0.0344828	3	0.0909091	0	0	NA	NA	NA	NA	NA	NA	1.84127	2.09524	0.0634921	NA	NA	NA
initial protocol	ALL-BFM 95		8	0.275862	4	0.121212	1	1	NA	NA	NA	NA	NA	NA	5.98413	6.80952	0.206349	NA	NA	NA
initial protocol	CoALL 05-92		2	0.0689655	2	0.0606061	0	0	NA	NA	NA	NA	NA	NA	1.84127	2.09524	0.0634921	NA	NA	NA
initial protocol	CoALL 06-97		4	0.137931	7	0.212121	0	0	NA	NA	NA	NA	NA	NA	5.06349	5.7619	0.174603	NA	NA	NA
initial protocol	CoALL 07-03		1	0.0344828	3	0.0909091	0	0	NA	NA	NA	NA	NA	NA	1.84127	2.09524	0.0634921	NA	NA	NA
initial protocol	Euro-LB 02		3	0.103448	1	0.030303	0	0	NA	NA	NA	NA	NA	NA	1.84127	2.09524	0.0634921	NA	NA	NA
initial protocol	NHL-BFM 95		1	0.0344828	2	0.0606061	0	0	NA	NA	NA	NA	NA	NA	1.38095	1.57143	0.047619	NA	NA	NA
initial protocol	ALL-BFM 00	PHF6	14	0.311111	5	0.3125	1	0.5	NA	NA	NA	NA	NA	NA	14.2857	5.07937	0.634921	NA	NA	NA	11.635	14	0.636	0	0	0.469017	0	0
initial protocol	ALL-BFM 90		3	0.0666667	1	0.0625	0	0	NA	NA	NA	NA	NA	NA	2.85714	1.01587	0.126984	NA	NA	NA
initial protocol	ALL-BFM 95		9	0.2	3	0.1875	1	0.5	NA	NA	NA	NA	NA	NA	9.28571	3.30159	0.412698	NA	NA	NA
initial protocol	CoALL 05-92		2	0.0444444	2	0.125	0	0	NA	NA	NA	NA	NA	NA	2.85714	1.01587	0.126984	NA	NA	NA
initial protocol	CoALL 06-97		10	0.222222	1	0.0625	0	0	NA	NA	NA	NA	NA	NA	7.85714	2.79365	0.349206	NA	NA	NA
initial protocol	CoALL 07-03		4	0.0888889	0	0	0	0	NA	NA	NA	NA	NA	NA	2.85714	1.01587	0.126984	NA	NA	NA
initial protocol	Euro-LB 02		1	0.0222222	3	0.1875	0	0	NA	NA	NA	NA	NA	NA	2.85714	1.01587	0.126984	NA	NA	NA
initial protocol	NHL-BFM 95		2	0.0444444	1	0.0625	0	0	NA	NA	NA	NA	NA	NA	2.14286	0.761905	0.0952381	NA	NA	NA
initial protocol	ALL-BFM 00	FBXW7	14	0.304348	6	0.428571	NA	NA	0	0	0	0	NA	NA	14.6032	4.44444	NA	0.31746	0.634921	NA	23.325	21	0.327	0	0	0.546657	0	0
initial protocol	ALL-BFM 90		3	0.0652174	1	0.0714286	NA	NA	0	0	0	0	NA	NA	2.92063	0.888889	NA	0.0634921	0.126984	NA
initial protocol	ALL-BFM 95		9	0.195652	3	0.214286	NA	NA	1	1	0	0	NA	NA	9.49206	2.88889	NA	0.206349	0.412698	NA
initial protocol	CoALL 05-92		2	0.0434783	1	0.0714286	NA	NA	0	0	1	0.5	NA	NA	2.92063	0.888889	NA	0.0634921	0.126984	NA
initial protocol	CoALL 06-97		9	0.195652	2	0.142857	NA	NA	0	0	0	0	NA	NA	8.03175	2.44444	NA	0.174603	0.349206	NA
initial protocol	CoALL 07-03		4	0.0869565	0	0	NA	NA	0	0	0	0	NA	NA	2.92063	0.888889	NA	0.0634921	0.126984	NA
initial protocol	Euro-LB 02		3	0.0652174	1	0.0714286	NA	NA	0	0	0	0	NA	NA	2.92063	0.888889	NA	0.0634921	0.126984	NA
initial protocol	NHL-BFM 95		2	0.0434783	0	0	NA	NA	0	0	1	0.5	NA	NA	2.19048	0.666667	NA	0.047619	0.0952381	NA
initial protocol	ALL-BFM 00	OBSCN	17	0.326923	2	0.222222	0	0	1	1	NA	NA	NA	NA	16.5079	2.85714	0.31746	0.31746	NA	NA	22.323	21	0.381	0	0	0.369987	0	0
initial protocol	ALL-BFM 90		3	0.0576923	1	0.111111	0	0	0	0	NA	NA	NA	NA	3.30159	0.571429	0.0634921	0.0634921	NA	NA
initial protocol	ALL-BFM 95		10	0.192308	3	0.333333	0	0	0	0	NA	NA	NA	NA	10.7302	1.85714	0.206349	0.206349	NA	NA
initial protocol	CoALL 05-92		3	0.0576923	1	0.111111	0	0	0	0	NA	NA	NA	NA	3.30159	0.571429	0.0634921	0.0634921	NA	NA
initial protocol	CoALL 06-97		11	0.211538	0	0	0	0	0	0	NA	NA	NA	NA	9.07937	1.57143	0.174603	0.174603	NA	NA
initial protocol	CoALL 07-03		3	0.0576923	1	0.111111	0	0	0	0	NA	NA	NA	NA	3.30159	0.571429	0.0634921	0.0634921	NA	NA
initial protocol	Euro-LB 02		2	0.0384615	1	0.111111	1	1	0	0	NA	NA	NA	NA	3.30159	0.571429	0.0634921	0.0634921	NA	NA
initial protocol	NHL-BFM 95		3	0.0576923	0	0	0	0	0	0	NA	NA	NA	NA	2.47619	0.428571	0.047619	0.047619	NA	NA
initial protocol	ALL-BFM 00	DNM2	16	0.326531	4	0.4	0	0	0	0	NA	NA	NA	NA	15.5556	3.1746	0.952381	0.31746	NA	NA	34.123	21	0.035	P<0.05	0	0.230609	0	0
initial protocol	ALL-BFM 90		3	0.0612245	1	0.1	0	0	0	0	NA	NA	NA	NA	3.11111	0.634921	0.190476	0.0634921	NA	NA
initial protocol	ALL-BFM 95		10	0.204082	3	0.3	0	0	0	0	NA	NA	NA	NA	10.1111	2.06349	0.619048	0.206349	NA	NA
initial protocol	CoALL 05-92		3	0.0612245	0	0	1	0.333333	0	0	NA	NA	NA	NA	3.11111	0.634921	0.190476	0.0634921	NA	NA
initial protocol	CoALL 06-97		9	0.183673	1	0.1	1	0.333333	0	0	NA	NA	NA	NA	8.55556	1.74603	0.52381	0.174603	NA	NA
initial protocol	CoALL 07-03		3	0.0612245	0	0	1	0.333333	0	0	NA	NA	NA	NA	3.11111	0.634921	0.190476	0.0634921	NA	NA
initial protocol	Euro-LB 02		4	0.0816327	0	0	0	0	0	0	NA	NA	NA	NA	3.11111	0.634921	0.190476	0.0634921	NA	NA
initial protocol	NHL-BFM 95		1	0.0204082	1	0.1	0	0	1	1	NA	NA	NA	NA	2.33333	0.47619	0.142857	0.047619	NA	NA
initial protocol	ALL-BFM 00	PTEN	16	0.290909	1	0.333333	2	0.666667	0	0	1	1	NA	NA	17.4603	0.952381	0.952381	0.31746	0.31746	NA	27.288	28	0.503	0	0	0.742394	0	0
initial protocol	ALL-BFM 90		4	0.0727273	0	0	0	0	0	0	0	0	NA	NA	3.49206	0.190476	0.190476	0.0634921	0.0634921	NA
initial protocol	ALL-BFM 95		12	0.218182	1	0.333333	0	0	0	0	0	0	NA	NA	11.3492	0.619048	0.619048	0.206349	0.206349	NA
initial protocol	CoALL 05-92		3	0.0545455	0	0	0	0	1	1	0	0	NA	NA	3.49206	0.190476	0.190476	0.0634921	0.0634921	NA
initial protocol	CoALL 06-97		10	0.181818	0	0	1	0.333333	0	0	0	0	NA	NA	9.60317	0.52381	0.52381	0.174603	0.174603	NA
[truncated: 1,908 more rows]
